# Supplementary material for: Distinct histone methylation and transcription profiles are established during the development of cellular quiescence in yeast
Source: BMC Genomics. 2017 Jan 26;18:107. doi: 10.1186/s12864-017-3509-9 (PMC5267397; doi:10.1186/s12864-017-3509-9)
Supplement: Additional file 3: Table S3. — Gene ontology categories for genes associated with RNAP II, H3K4me3, H3K36me3, and H3K79me3 in growing and quiescent cells. (XLSX 368 kb) [file 12864_2017_3509_MOESM3_ESM.xlsx]

## Sheet: RNAP II
Table S3: Gene ontology categories for genes associated with RNAP II, H3K4me3, H3K36me3, and H3K79me3 in growing and quiescent cells.
RNAP II
Log genes
Category	Term	Count	%	PValue	Genes	List Total	Pop Hits	Pop Total	Fold Enrichment	Bonferroni	Benjamini	FDR
GOTERM_CC_FAT	GO:0030529~ribonucleoprotein complex	298	24.6893	1.47775e-68	YDR447C, YKL099C, YDL081C, YIR009W, YNL177C, YNL096C, YMR290C, YGR084C, YPL079W, YJL191W, YNL162W, YOR234C, YDL060W, YIL069C, YDL061C, YLR340W, YHR013C, YBR267W, YOL039W, YGR075C, YDR026C, YPL105C, YLR264W, YDL202W, YNL138W-A, YNL122C, YGR215W, YDR382W, YKR060W, YBR031W, YDR025W, YCL059C, YNR052C, YKL180W, YLR175W, YJL124C, YGR074W, YLR333C, YJL080C, YLR129W, YDR449C, YPL126W, YHR010W, YML063W, Y…	947	590	4595	2.45075	7.13754e-66	7.13754e-66	2.11767e-65
GOTERM_CC_FAT	GO:0005730~nucleolus	155	12.8418	1.50681e-42	YKL099C, YGL078C, YIL127C, YNL096C, YCR086W, YHR089C, YMR290C, YDR087C, YJL191W, YLR367W, YHR069C, YNL113W, YDL060W, YPR143W, YGR103W, YHR088W, YCR047C, YER126C, YCR072C, YJR063W, YNR046W, YOR340C, YLR196W, YDR026C, YHR062C, YER006W, YGL029W, YNL308C, YKR060W, YBR154C, YDR339C, YCL059C, YLR175W, YJL124C, YDR060W, YLR197W, YLR129W, YDR449C, YPL126W, YHR143W-A, YLR002C, YMR049C, YDR280W, YOL077C, Y…	947	269	4595	2.79586	7.27792e-40	3.63896e-40	2.15932e-39
GOTERM_BP_FAT	GO:0006364~rRNA processing	146	12.0961	3.48522e-42	YKL099C, YGL078C, YNL096C, YHR089C, YMR290C, YDR087C, YJL191W, YHR069C, YIL069C, YDL060W, YPR143W, YGR103W, YHR088W, YCR047C, YER126C, YBR061C, YNL112W, YLR196W, YDR450W, YHR062C, YER006W, YGL029W, YLR059C, YGL246C, YNL308C, YBR048W, YKR060W, YDR025W, YDR339C, YCL059C, YLR175W, YLR197W, YHL015W, YLR129W, YDR449C, YPL126W, YML063W, YLR002C, YMR049C, YDR280W, YOL077C, YBR189W, YGR095C, YBR181C, YCR…	1037	239	4870	2.86883	6.15838e-39	6.15838e-39	5.90553e-39
GOTERM_CC_FAT	GO:0005840~ribosome	171	14.1674	3.88452e-42	YDR447C, YDL081C, YNL177C, YDR337W, YNL096C, YGR084C, YAL035W, YPL079W, YJL191W, YLR367W, YNL162W, YOR234C, YGL103W, YMR286W, YIL069C, YPL237W, YJR101W, YDL061C, YLR340W, YHR013C, YCR072C, YBR267W, YKL003C, YOL039W, YBL087C, YPL013C, YDR026C, YDR450W, YLR264W, YOR167C, YPL105C, YDL202W, YOR252W, YNL122C, YLR406C, YGR215W, YDR382W, YBR048W, YBR031W, YBL092W, YDR025W, YHR020W, YGR165W, YJR014W, YKL…	947	316	4595	2.6257	1.87622e-39	6.25408e-40	5.56666e-39
GOTERM_BP_FAT	GO:0042254~ribosome biogenesis	186	15.4101	8.16841e-42	YDR447C, YFR002W, YKL099C, YGL078C, YNL096C, YHR089C, YMR290C, YDR087C, YJL191W, YGL103W, YHR069C, YIL069C, YDL060W, YPR143W, YGR103W, YLR340W, YHR088W, YCR047C, YER126C, YCR072C, YBR267W, YBR061C, YNL112W, YLR196W, YDR450W, YLR264W, YOR167C, YHR062C, YER006W, YGL029W, YLR059C, YGL246C, YNL308C, YBR048W, YKR060W, YDR025W, YDR339C, YCL059C, YLR175W, YDR060W, YLR197W, YHL015W, YLR129W, YDR449C, YPL…	1037	351	4870	2.48861	1.44336e-38	7.21679e-39	1.3841e-38
GOTERM_BP_FAT	GO:0016072~rRNA metabolic process	147	12.179	2.88084e-40	YKL099C, YGL078C, YNL096C, YHR089C, YMR290C, YDR087C, YJL191W, YHR069C, YIL069C, YDL060W, YPR143W, YGR103W, YHR088W, YCR047C, YER126C, YBR061C, YNL112W, YLR196W, YDR450W, YHR062C, YER006W, YGL029W, YLR059C, YGL246C, YNL308C, YBR048W, YKR060W, YDR025W, YDR339C, YCL059C, YLR175W, YLR197W, YHL015W, YLR129W, YDR449C, YPL126W, YML063W, YLR002C, YMR049C, YDR280W, YOL077C, YBR189W, YGR095C, YBR181C, YCR…	1037	248	4870	2.78366	5.09045e-37	1.69682e-37	4.88144e-37
GOTERM_CC_FAT	GO:0033279~ribosomal subunit	128	10.6048	5.22523e-40	YDR447C, YDL081C, YNL177C, YNL096C, YDR337W, YGR084C, YAL035W, YPL079W, YJL191W, YLR367W, YNL162W, YGL103W, YOR234C, YMR286W, YIL069C, YJR101W, YLR340W, YDL061C, YBR267W, YKL003C, YOL039W, YBL087C, YPL013C, YDR450W, YDL202W, YOR167C, YLR264W, YLR406C, YGR215W, YDR382W, YBR048W, YBR031W, YBL092W, YDR025W, YGR165W, YKL180W, YCR046C, YIL133C, YOR369C, YLR333C, YGL076C, YHL015W, YOR312C, YNL081C, YHR…	947	205	4595	3.02964	2.52379e-37	6.30947e-38	7.48795e-37
GOTERM_CC_FAT	GO:0044445~cytosolic part	121	10.0249	5.16634e-39	YDR447C, YDL081C, YJL001W, YNL096C, YAL035W, YPL079W, YJL191W, YLR367W, YNL162W, YOL038W, YGL103W, YOR234C, YIL069C, YLR340W, YDL061C, YBR267W, YOL039W, YBL087C, YDR450W, YOR167C, YLR264W, YOR157C, YLR406C, YDR382W, YBR048W, YBR031W, YBL092W, YDR025W, YKL180W, YIL133C, YDR427W, YDL147W, YOR369C, YLR333C, YHL015W, YGL076C, YOR312C, YHR010W, YML063W, YER012W, YGL189C, YOR362C, YGR254W, YOR063W, YBR…	947	190	4595	3.09006	2.49534e-36	4.99069e-37	7.40356e-36
GOTERM_MF_FAT	GO:0003735~structural constituent of ribosome	126	10.4391	6.55105e-38	YDR447C, YDL081C, YNL177C, YNL096C, YDR337W, YGR084C, YPL079W, YJL191W, YLR367W, YNL162W, YGL103W, YOR234C, YMR286W, YIL069C, YJR101W, YLR340W, YDL061C, YKL003C, YOL039W, YBL087C, YPL013C, YDR450W, YDL202W, YOR167C, YLR264W, YLR406C, YNL122C, YGR215W, YDR382W, YBR048W, YBR031W, YBL092W, YDR025W, YGR165W, YKL180W, YCR046C, YIL133C, YOR369C, YLR333C, YGL076C, YHL015W, YOR312C, YNL081C, YHR010W, YML…	910	199	4190	2.91535	5.24739e-35	5.24739e-35	1.00575e-34
GOTERM_BP_FAT	GO:0022613~ribonucleoprotein complex biogenesis	195	16.1558	1.08387e-37	YDR447C, YFR002W, YKL099C, YNL096C, YMR290C, YJL191W, YHR069C, YIL069C, YDL060W, YLR340W, YBR267W, YGR075C, YNL112W, YLR264W, YNL138W-A, YGL246C, YKR060W, YDR025W, YCL059C, YLR175W, YLR129W, YDR449C, YPL126W, YML063W, YGL189C, YLR002C, YMR049C, YOR063W, YOL077C, YER063W, YBR181C, YJL122W, YDR365C, YGR118W, YCL031C, YGR214W, YGR119C, YEL054C, YOR004W, YGR245C, YKL172W, YOR206W, YGL120C, YML024W, Y…	1037	397	4870	2.30672	1.9152e-34	4.78799e-35	1.83656e-34
GOTERM_CC_FAT	GO:0030684~preribosome	93	7.70505	7.61871e-37	YKL099C, YNL096C, YDR299W, YMR290C, YDR087C, YEL026W, YJL191W, YLR441C, YDL060W, YPR143W, YJL109C, YGR128C, YGR103W, YOR078W, YDL166C, YLR409C, YLR340W, YHR088W, YLR186W, YNR038W, YER126C, YOR310C, YBR267W, YNL002C, YCR057C, YPL211W, YML093W, YGR081C, YPR016C, YBL004W, YPR112C, YER006W, YLR222C, YOL041C, YGL029W, YKR060W, YMR093W, YBR048W, YER002W, YPL090C, YDR339C, YDR025W, YCL054W, YCL059C, YLR…	947	128	4595	3.5254	3.67984e-34	6.13306e-35	1.09179e-33
GOTERM_CC_FAT	GO:0022626~cytosolic ribosome	100	8.285	1.59171e-36	YDR447C, YDL081C, YNL096C, YPL079W, YAL035W, YJL191W, YLR367W, YNL162W, YGL103W, YOR234C, YIL069C, YLR340W, YDL061C, YHR013C, YBR267W, YOL039W, YBL087C, YDR450W, YOR167C, YLR264W, YLR406C, YBR048W, YDR382W, YBR031W, YBL092W, YDR025W, YKL180W, YIL133C, YOR369C, YLR333C, YHL015W, YGL076C, YOR312C, YHR010W, YML063W, YGL189C, YOR063W, YLR150W, YBR189W, YBR181C, YGR118W, YML073C, YGR214W, YEL054C, YDR…	947	145	4595	3.34632	7.68796e-34	1.09828e-34	2.28098e-33
GOTERM_BP_FAT	GO:0034660~ncRNA metabolic process	191	15.8244	4.798e-36	YKL099C, YNL096C, YMR290C, YJL191W, YHR069C, YDL060W, YIL069C, YNR046W, YNL112W, YGR185C, YGL246C, YKR060W, YGL209W, YGL091C, YDR025W, YCL059C, YGL245W, YLR175W, YIL078W, YLR129W, YDR449C, YPL126W, YML063W, YMR049C, YLR002C, YOL077C, YBR181C, YDR365C, YGR118W, YGR214W, YCL031C, YOR004W, YKL172W, YOR206W, YGL120C, YDR324C, YFR001W, YKL009W, YNL124W, YLR384C, YMR131C, YDR023W, YJL136C, YNR024W, YDL…	1037	393	4870	2.2824	8.47807e-33	1.69561e-33	8.12997e-33
GOTERM_CC_FAT	GO:0043228~non-membrane-bounded organelle	382	31.6487	5.12874e-35	YDR447C, YDL081C, YIL127C, YNL177C, YGR084C, YMR290C, YPL079W, YNL162W, YHR069C, YNL113W, YIL069C, YDL060W, YDL061C, YDR026C, YLR264W, YDL202W, YNL122C, YGR215W, YKR060W, YBR154C, YDR025W, YCL059C, YKL180W, YLR175W, YNL079C, YML027W, YLR129W, YDR449C, YHR191C, YER050C, YOR063W, YLR150W, YLR254C, YBR181C, YGR118W, YGR214W, YDR012W, YKL172W, YGL120C, YDR320C-A, YDR418W, YDR471W, YGR148C, YKL056C, Y…	947	1120	4595	1.65493	2.47718e-32	3.09648e-33	7.34967e-32
GOTERM_CC_FAT	GO:0043232~intracellular non-membrane-bounded organelle	382	31.6487	5.12874e-35	YDR447C, YDL081C, YIL127C, YNL177C, YGR084C, YMR290C, YPL079W, YNL162W, YHR069C, YNL113W, YIL069C, YDL060W, YDL061C, YDR026C, YLR264W, YDL202W, YNL122C, YGR215W, YKR060W, YBR154C, YDR025W, YCL059C, YKL180W, YLR175W, YNL079C, YML027W, YLR129W, YDR449C, YHR191C, YER050C, YOR063W, YLR150W, YLR254C, YBR181C, YGR118W, YGR214W, YDR012W, YKL172W, YGL120C, YDR320C-A, YDR418W, YDR471W, YGR148C, YKL056C, Y…	947	1120	4595	1.65493	2.47718e-32	3.09648e-33	7.34967e-32
GOTERM_BP_FAT	GO:0034470~ncRNA processing	167	13.836	5.55311e-33	YKL099C, YGL078C, YNL096C, YHR089C, YMR290C, YDR087C, YJL191W, YLR405W, YHR069C, YIL069C, YDL060W, YPR143W, YGR103W, YHR088W, YCR047C, YER126C, YBR061C, YNR046W, YNL112W, YLR196W, YDR450W, YHR062C, YER006W, YGL029W, YLR059C, YGL246C, YNL308C, YBR048W, YKR060W, YGL091C, YDR025W, YDR339C, YCL059C, YLR175W, YLR197W, YHL015W, YLR129W, YDR449C, YPL126W, YML063W, YLR002C, YMR049C, YDR280W, YOL077C, YBR…	1037	335	4870	2.34111	9.81234e-30	1.63539e-30	9.40945e-30
GOTERM_CC_FAT	GO:0031981~nuclear lumen	209	17.3157	2.25322e-24	YKL099C, YNL096C, YIL127C, YMR290C, YJL191W, YHR069C, YKL144C, YNL113W, YPR190C, YDL060W, YGL070C, YNR046W, YKL058W, YHR041C, YDR026C, YKR060W, YML114C, YBR154C, YCL059C, YNR052C, YLR175W, YJL124C, YLR129W, YDR449C, YPL126W, YHR143W-A, YLR002C, YMR049C, YOL077C, YBR181C, YDR365C, YCL031C, YPL047W, YOR004W, YGR245C, YKL172W, YDR167W, YOR206W, YGL120C, YKL009W, YFR001W, YDR324C, YNL124W, YMR131C, Y…	947	545	4595	1.86074	1.0883e-21	1.20923e-22	3.22894e-21
GOTERM_MF_FAT	GO:0005198~structural molecule activity	154	12.7589	2.62014e-24	YDR447C, YFR002W, YDL081C, YNL177C, YDR337W, YNL096C, YGR084C, YPL079W, YJL191W, YLR367W, YNL162W, YML031W, YGL103W, YOR234C, YMR286W, YIL069C, YLR390W-A, YJR101W, YLR340W, YDL061C, YFL037W, YKL003C, YOL039W, YBL087C, YPL013C, YDR450W, YLR264W, YOR167C, YDL202W, YLR406C, YNL122C, YGR215W, YDR382W, YBR048W, YBR031W, YBL092W, YDR025W, YGR165W, YKL180W, YDR427W, YCR046C, YIL133C, YLR333C, YOR369C, Y…	910	338	4190	2.09786	2.09873e-21	1.04937e-21	4.02259e-21
GOTERM_BP_FAT	GO:0006396~RNA processing	203	16.8186	3.09417e-23	YKL099C, YIR009W, YNL096C, YMR290C, YJL191W, YHR069C, YIL069C, YDL060W, YNR046W, YGR075C, YNL112W, YHR041C, YNL138W-A, YGL246C, YKR060W, YGL091C, YDR025W, YJL133W, YCL059C, YNR052C, YLR175W, YGR074W, YJL124C, YLR129W, YDR449C, YPL126W, YML063W, YLR332W, YLR002C, YMR049C, YOL077C, YBR181C, YOR359W, YDR365C, YGR118W, YCL031C, YGR214W, YKR052C, YOR004W, YKL172W, YOR206W, YGL120C, YKL009W, YFR001W, Y…	1037	515	4870	1.85114	5.4674e-20	7.81057e-21	5.24291e-20
GOTERM_BP_FAT	GO:0000460~maturation of 5.8S rRNA	54	4.4739	4.01493e-23	YKL099C, YLR048W, YOL142W, YHR069C, YOR001W, YJL109C, YPR143W, YOR078W, YKR057W, YHR088W, YLR186W, YCR047C, YER126C, YOR310C, YNL002C, YCR057C, YML093W, YDR450W, YPR016C, YBL004W, YOL021C, YPR112C, YLR222C, YGL246C, YLR059C, YNL308C, YDR339C, YCL054W, YCL059C, YDL153C, YOR294W, YLR129W, YHR169W, YDR449C, YDR280W, YJL050W, YMR229C, YGR095C, YCR035C, YGR214W, YOR004W, YLR051C, YGL120C, YFR001W, YOR…	1037	69	4870	3.67532	7.09438e-20	8.86797e-21	6.80309e-20
GOTERM_BP_FAT	GO:0000466~maturation of 5.8S rRNA from tricistronic rRNA transcript (SSU-rRNA, 5.8S rRNA, LSU-rRNA)	54	4.4739	4.01493e-23	YKL099C, YLR048W, YOL142W, YHR069C, YOR001W, YJL109C, YPR143W, YOR078W, YKR057W, YHR088W, YLR186W, YCR047C, YER126C, YOR310C, YNL002C, YCR057C, YML093W, YDR450W, YPR016C, YBL004W, YOL021C, YPR112C, YLR222C, YGL246C, YLR059C, YNL308C, YDR339C, YCL054W, YCL059C, YDL153C, YOR294W, YLR129W, YHR169W, YDR449C, YDR280W, YJL050W, YMR229C, YGR095C, YCR035C, YGR214W, YOR004W, YLR051C, YGL120C, YFR001W, YOR…	1037	69	4870	3.67532	7.09438e-20	8.86797e-21	6.80309e-20
GOTERM_BP_FAT	GO:0006412~translation	247	20.464	6.28551e-23	YDR447C, YKL099C, YDL081C, YNL177C, YNL096C, YGR084C, YPL079W, YJL191W, YER062C, YNL162W, YOR234C, YOR360C, YER052C, YIL069C, YDL061C, YLR340W, YOL039W, YGR075C, YGL032C, YLR264W, YDL202W, YBR210W, YBL069W, YER044C, YGR185C, YOL002C, YNL122C, YGR215W, YFR055W, YDR382W, YGL209W, YBR031W, YLL010C, YDR025W, YBR244W, YNL063W, YKL180W, YGL245W, YLR333C, YIL078W, YLR390W, YDR055W, YKL164C, YHR010W, YML…	1037	677	4870	1.7134	1.11065e-19	1.23406e-20	1.06505e-19
GOTERM_BP_FAT	GO:0030490~maturation of SSU-rRNA	61	5.05385	8.73893e-23	YLR167W, YKL099C, YLR048W, YEL026W, YJL191W, YLR441C, YIL069C, YJL109C, YGR128C, YOR078W, YGR103W, YDL166C, YHR065C, YKR057W, YLR186W, YCR047C, YOR310C, YCR057C, YML093W, YGR081C, YDR450W, YBL004W, YPR112C, YLR222C, YBR048W, YNL308C, YMR093W, YPL090C, YGR251W, YDR339C, YDR025W, YCL059C, YDL153C, YOR294W, YHL015W, YLR129W, YDR449C, YHR169W, YPL126W, YML063W, YBL072C, YDL083C, YBR189W, YMR229C, YBR…	1037	85	4870	3.37024	1.54417e-19	1.54417e-20	1.48077e-19
GOTERM_BP_FAT	GO:0006417~regulation of translation	98	8.1193	8.96387e-23	YJL191W, YCL037C, YIL069C, YAL036C, YOL097C, YLR196W, YNL112W, YLL018C, YLR406C, YAL016W, YBR048W, YBR031W, YDR025W, YNL063W, YKL180W, YER110C, YGL245W, YIL133C, YIL078W, YFL045C, YGL076C, YOR312C, YLR432W, YML063W, YOR063W, YBR189W, YLR150W, YLR180W, YGR118W, YML073C, YGR214W, YER165W, YMR142C, YDR012W, YEL054C, YMR309C, YGR054W, YGR094W, YDL092W, YBR143C, YJL177W, YPR074C, YML024W, YKL081W, YDR…	1037	180	4870	2.55684	1.58392e-19	1.43992e-20	1.51888e-19
GOTERM_BP_FAT	GO:0000462~maturation of SSU-rRNA from tricistronic rRNA transcript (SSU-rRNA, 5.8S rRNA, LSU-rRNA)	60	4.971	1.12997e-22	YKL099C, YLR048W, YEL026W, YJL191W, YLR441C, YIL069C, YJL109C, YGR128C, YOR078W, YGR103W, YDL166C, YHR065C, YKR057W, YLR186W, YCR047C, YOR310C, YCR057C, YML093W, YGR081C, YDR450W, YBL004W, YPR112C, YLR222C, YBR048W, YNL308C, YMR093W, YPL090C, YGR251W, YDR339C, YDR025W, YCL059C, YDL153C, YOR294W, YHL015W, YLR129W, YDR449C, YHR169W, YPL126W, YML063W, YBL072C, YDL083C, YBR189W, YMR229C, YBR181C, YGR…	1037	83	4870	3.39487	1.99666e-19	1.66388e-20	1.91468e-19
GOTERM_CC_FAT	GO:0070013~intracellular organelle lumen	266	22.0381	3.44208e-22	YKL099C, YNL177C, YIL127C, YNL096C, YMR290C, YGR084C, YJL191W, YHR069C, YKL144C, YPR190C, YNL113W, YDL060W, YPR004C, YGL070C, YCR028C-A, YNR046W, YKL058W, YHR041C, YDR026C, YDL202W, YML078W, YGR215W, YML114C, YKR060W, YBR154C, YCL059C, YNR052C, YLR175W, YJL124C, YPL252C, YLR129W, YDR449C, YPL126W, YHR143W-A, YMR049C, YLR002C, YER050C, YOL077C, YBR181C, YML025C, YDR365C, YOR150W, YCL031C, YPL047W,…	947	783	4595	1.64837	1.66252e-19	1.66252e-20	4.93262e-19
GOTERM_CC_FAT	GO:0043233~organelle lumen	266	22.0381	3.44208e-22	YKL099C, YNL177C, YIL127C, YNL096C, YMR290C, YGR084C, YJL191W, YHR069C, YKL144C, YPR190C, YNL113W, YDL060W, YPR004C, YGL070C, YCR028C-A, YNR046W, YKL058W, YHR041C, YDR026C, YDL202W, YML078W, YGR215W, YML114C, YKR060W, YBR154C, YCL059C, YNR052C, YLR175W, YJL124C, YPL252C, YLR129W, YDR449C, YPL126W, YHR143W-A, YMR049C, YLR002C, YER050C, YOL077C, YBR181C, YML025C, YDR365C, YOR150W, YCL031C, YPL047W,…	947	783	4595	1.64837	1.66252e-19	1.66252e-20	4.93262e-19
GOTERM_CC_FAT	GO:0031974~membrane-enclosed lumen	276	22.8666	8.31359e-22	YKL099C, YNL177C, YIL127C, YNL096C, YMR290C, YGR084C, YJL191W, YHR069C, YKL144C, YPR190C, YNL113W, YDL060W, YPR004C, YGL070C, YCR028C-A, YNR046W, YKL058W, YHR041C, YDR026C, YDL202W, YML078W, YGR215W, YML114C, YKR060W, YBR154C, YCL059C, YNR052C, YLR175W, YJL124C, YPL252C, YLR129W, YDR449C, YPL126W, YHR143W-A, YMR049C, YLR002C, YER050C, YOL077C, YBR181C, YML025C, YDR365C, YOR150W, YCL031C, YPL047W,…	947	827	4595	1.61934	4.01546e-19	3.65042e-20	1.19137e-18
GOTERM_CC_FAT	GO:0015934~large ribosomal subunit	73	6.04805	1.14948e-21	YBR084C-A, YLR167W, YDL081C, YNL177C, YPL079W, YNL162W, YDR101C, YOR234C, YGL103W, YKL006W, YMR286W, YGL147C, YJL063C, YMR242C, YLR344W, YJL189W, YLR340W, YBR267W, YPR102C, YPL211W, YOL039W, YBL087C, YDR116C, YER056C-A, YDL202W, YMR024W, YHR170W, YLR406C, YDR382W, YDR115W, YBR031W, YNL069C, YBL092W, YLR185W, YGR076C, YFR031C-A, YIL018W, YKL180W, YBR282W, YIL133C, YCR046C, YDL075W, YBR191W, YNR022…	947	120	4595	2.95173	5.55201e-19	4.62667e-20	1.64725e-18
GOTERM_BP_FAT	GO:0010608~posttranscriptional regulation of gene expression	99	8.20215	1.00509e-20	YJL191W, YCL037C, YIL069C, YAL036C, YOL097C, YLR196W, YNL112W, YLL018C, YLR406C, YAL016W, YBR048W, YBR031W, YDR025W, YNL063W, YKL180W, YER110C, YGL245W, YIL133C, YIL078W, YFL045C, YGL076C, YOR312C, YLR432W, YML063W, YOR063W, YBR189W, YLR150W, YLR180W, YGR118W, YML073C, YGR214W, YER165W, YMR142C, YDR012W, YEL054C, YMR309C, YGR054W, YGR094W, YDL092W, YBR143C, YJL177W, YPR074C, YML024W, YKL081W, YDR…	1037	192	4870	2.4215	1.77599e-17	1.36614e-18	1.70307e-17
GOTERM_CC_FAT	GO:0022625~cytosolic large ribosomal subunit	55	4.55675	1.02998e-20	YBR084C-A, YLR167W, YDL081C, YPL079W, YNL162W, YDR101C, YOR234C, YGL103W, YKL006W, YGL147C, YMR242C, YLR344W, YJL189W, YLR340W, YBR267W, YPR102C, YPL211W, YOL039W, YBL087C, YER056C-A, YHR170W, YLR406C, YDR382W, YBR031W, YBL092W, YNL069C, YLR185W, YFR031C-A, YIL018W, YKL180W, YIL133C, YDL075W, YBR191W, YKR094C, YGL076C, YGL031C, YHR141C, YOR312C, YHR010W, YLL045C, YER117W, YOR063W, YNL301C, YBL027…	947	78	4595	3.4214	4.97482e-18	3.82678e-19	1.476e-17
GOTERM_BP_FAT	GO:0032268~regulation of cellular protein metabolic process	101	8.36785	4.39425e-20	YJL191W, YCL037C, YIL069C, YNL246W, YAL036C, YOL097C, YLR196W, YNL112W, YLL018C, YLR406C, YAL016W, YBR048W, YBR031W, YDR025W, YNL063W, YKL180W, YER110C, YGL245W, YIL133C, YIL078W, YFL045C, YGL076C, YOR312C, YLR432W, YML063W, YOR063W, YLR150W, YBR189W, YLR180W, YGR118W, YML073C, YGR214W, YER165W, YEL054C, YMR142C, YDR012W, YMR309C, YGR054W, YGR094W, YLR226W, YDL092W, YBR143C, YJL177W, YPR074C, YML…	1037	201	4870	2.3598	7.76464e-17	5.54617e-18	7.44584e-17
GOTERM_CC_FAT	GO:0005829~cytosol	165	13.6703	5.64116e-20	YDR447C, YDL081C, YJL001W, YNL096C, YDR098C, YAL035W, YPL079W, YJL191W, YLR367W, YMR120C, YDR172W, YNL162W, YOL038W, YGL103W, YOR234C, YIL069C, YDL061C, YLR340W, YBR267W, YOL059W, YOL039W, YBL087C, YDR450W, YLR264W, YOR167C, YOR157C, YLR406C, YDR382W, YBR048W, YBR031W, YBL092W, YPL028W, YNL064C, YDR025W, YEL021W, YKL180W, YDR427W, YIL133C, YLR333C, YOR369C, YDL147W, YFL045C, YGL076C, YHL015W, YGL…	947	422	4595	1.89717	2.72468e-17	1.9462e-18	8.08398e-17
GOTERM_BP_FAT	GO:0000469~cleavages during rRNA processing	46	3.8111	1.39221e-19	YOR294W, YKL099C, YLR048W, YOL142W, YLR129W, YHR169W, YDR449C, YHR069C, YOR001W, YDR280W, YMR229C, YJL050W, YGR095C, YJL109C, YCR035C, YOR078W, YGR214W, YKR057W, YLR186W, YOR004W, YDL208W, YCR047C, YOR310C, YNL002C, YCR057C, YLR051C, YOR145C, YFR001W, YML093W, YDR450W, YBL004W, YOL021C, YBR247C, YPR112C, YLR222C, YLR059C, YJR002W, YNL308C, YGR158C, YNR054C, YDR339C, YJL136C, YNR024W, YCL059C, YML…	1037	59	4870	3.66147	2.46004e-16	1.64003e-17	2.35904e-16
GOTERM_CC_FAT	GO:0015935~small ribosomal subunit	56	4.6396	1.28038e-18	YDR447C, YLR167W, YLR048W, YDR337W, YNL096C, YGR084C, YAL035W, YPL118W, YJL191W, YLR441C, YLR367W, YDR347W, YIL069C, YOL040C, YKR057W, YJR101W, YDL061C, YKL003C, YPL013C, YDR450W, YLR264W, YOR167C, YGR027C, YGR215W, YBR048W, YNL302C, YPL090C, YDR025W, YGR165W, YOR369C, YLR333C, YHL015W, YNL081C, YML063W, YGL189C, YBL072C, YDR175C, YFR049W, YER050C, YDL083C, YBR189W, YBR181C, YGR118W, YGR214W, YGR…	947	86	4595	3.15955	6.18423e-16	4.12282e-17	1.83483e-15
GOTERM_CC_FAT	GO:0030686~90S preribosome	53	4.39105	1.75136e-18	YDR299W, YMR290C, YLR441C, YDL060W, YJL109C, YGR128C, YOR078W, YGR103W, YLR409C, YLR340W, YLR186W, YOR310C, YCR057C, YGR081C, YBL004W, YPR112C, YLR222C, YKR060W, YBR048W, YMR093W, YPL090C, YDR025W, YCL059C, YLR175W, YDR060W, YLR197W, YLR129W, YHR169W, YDR449C, YPL126W, YML063W, YBL072C, YMR049C, YDL083C, YBR189W, YMR229C, YBR181C, YCL031C, YGR214W, YPL012W, YOR096W, YHR203C, YLL011W, YOR206W, YGL…	947	79	4595	3.25525	8.45907e-16	5.28692e-17	2.50976e-15
GOTERM_CC_FAT	GO:0030687~preribosome, large subunit precursor	35	2.89975	2.86797e-18	YOR294W, YDR060W, YMR290C, YDR087C, YBL028C, YLL008W, YMR049C, YLR002C, YGL111W, YOL077C, YPR143W, YGR103W, YNR053C, YLR022C, YHR088W, YNR038W, YER126C, YBR267W, YNL002C, YKL172W, YOR206W, YPL211W, YKL009W, YFR001W, YPR016C, YKR081C, YER006W, YLR009W, YGL029W, YAL025C, YHR052W, YER002W, YCL054W, YNL110C, YNL061W	947	40	4595	4.24564	1.38523e-15	8.14841e-17	4.10991e-15
GOTERM_CC_FAT	GO:0022627~cytosolic small ribosomal subunit	40	3.314	9.66028e-17	YLR333C, YOR369C, YDR447C, YLR167W, YNL096C, YLR048W, YHL015W, YAL035W, YJL191W, YLR367W, YLR441C, YML063W, YBL072C, YGL189C, YDL083C, YIL069C, YBR189W, YBR181C, YOL040C, YGR118W, YKR057W, YGR214W, YDL061C, YGR054W, YJL190C, YOR096W, YOR293W, YHR203C, YML024W, YDR450W, YLR264W, YOR167C, YGR027C, YMR230W, YER074W, YBR048W, YMR116C, YPL090C, YNL302C, YDR025W, YJL136C, YDR064W, YML026C, YER102W, YER…	947	53	4595	3.66201	5.36238e-14	2.9976e-15	1.55431e-13
GOTERM_BP_FAT	GO:0000447~endonucleolytic cleavage in ITS1 to separate SSU-rRNA from 5.8S rRNA and LSU-rRNA from tricistronic rRNA transcript (SSU-rRNA, 5.8S rRNA, LSU-rRNA)	32	2.6512	2.62457e-15	YOR294W, YKL099C, YLR048W, YLR129W, YDR449C, YHR169W, YMR229C, YJL109C, YOR078W, YKR057W, YGR214W, YLR186W, YOR004W, YCR047C, YOR310C, YCR057C, YLR051C, YOR145C, YFR001W, YML093W, YDR450W, YBL004W, YBR247C, YPR112C, YLR222C, YJR002W, YNL308C, YNR054C, YDR339C, YJL136C, YCL059C, YML026C, YDL153C	1037	38	4870	3.95473	4.70823e-12	2.94209e-13	4.51861e-12
GOTERM_BP_FAT	GO:0000479~endonucleolytic cleavage of tricistronic rRNA transcript (SSU-rRNA, 5.8S rRNA, LSU-rRNA)	33	2.73405	2.74571e-15	YOR294W, YKL099C, YLR048W, YLR129W, YDR449C, YHR169W, YMR229C, YJL109C, YOR078W, YKR057W, YGR214W, YLR186W, YOR004W, YDL208W, YCR047C, YOR310C, YCR057C, YLR051C, YOR145C, YFR001W, YML093W, YDR450W, YBL004W, YBR247C, YPR112C, YLR222C, YJR002W, YNL308C, YNR054C, YDR339C, YJL136C, YCL059C, YML026C, YDL153C	1037	40	4870	3.8744	4.90441e-12	2.88547e-13	4.70735e-12
GOTERM_BP_FAT	GO:0000478~endonucleolytic cleavages during rRNA processing	33	2.73405	2.74571e-15	YOR294W, YKL099C, YLR048W, YLR129W, YDR449C, YHR169W, YMR229C, YJL109C, YOR078W, YKR057W, YGR214W, YLR186W, YOR004W, YDL208W, YCR047C, YOR310C, YCR057C, YLR051C, YOR145C, YFR001W, YML093W, YDR450W, YBL004W, YBR247C, YPR112C, YLR222C, YJR002W, YNL308C, YNR054C, YDR339C, YJL136C, YCL059C, YML026C, YDL153C	1037	40	4870	3.8744	4.90441e-12	2.88547e-13	4.70735e-12
GOTERM_BP_FAT	GO:0042273~ribosomal large subunit biogenesis	45	3.72825	8.74299e-14	YOR294W, YDR060W, YGL078C, YMR290C, YDR101C, YLL008W, YMR049C, YGL111W, YOL077C, YOR063W, YDL031W, YDR091C, YJL122W, YGR103W, YML073C, YLR022C, YLR340W, YHR088W, YEL054C, YNR038W, YCR072C, YGR245C, YER126C, YBR267W, YNL002C, YLR276C, YPR102C, YPL211W, YGL120C, YKL009W, YFR001W, YDR418W, YPR016C, YLR074C, YKR081C, YHR170W, YLR009W, YGL029W, YAL025C, YHR052W, YER002W, YHR085W, YNL110C, YLR448W, YKL…	1037	71	4870	2.97649	1.54391e-10	8.57725e-12	1.48048e-10
GOTERM_CC_FAT	GO:0032040~small-subunit processome	33	2.73405	3.13515e-13	YKL099C, YLR197W, YNL096C, YLR129W, YEL026W, YJL191W, YDR449C, YPL126W, YBR189W, YMR229C, YBR181C, YJL109C, YGR128C, YOR078W, YLR409C, YLR186W, YOR004W, YOR310C, YOR096W, YCR057C, YLL011W, YDR324C, YML093W, YBL004W, YHR148W, YLR222C, YJR002W, YMR093W, YPL090C, YDR339C, YCL059C, YDL014W, YDR398W, YDL153C	947	45	4595	3.55825	1.51434e-10	7.97018e-12	4.49296e-10
GOTERM_BP_FAT	GO:0043094~cellular metabolic compound salvage	41	3.39685	8.09967e-13	YFL045C, YNL141W, YML008C, YPL273W, YEL038W, YBR248C, YLR058C, YLR100W, YDR454C, YMR202W, YLR420W, YDR226W, YLR186W, YNL111C, YNR043W, YEL046C, YNL280C, YDR441C, YPR074C, YML022W, YJL121C, YBR249C, YBR252W, YHL011C, YBR034C, YHR128W, YCR053W, YLR017W, YPR118W, YPL028W, YJR070C, YPL117C, YDL236W, YPR060C, YML126C, YOR184W, YLR056W, YOR323C, YDR044W, YHR007C, YIR012W	1037	64	4870	3.00853	1.4313e-09	7.53317e-11	1.37254e-09
GOTERM_CC_FAT	GO:0044452~nucleolar part	43	3.56255	2.10008e-11	YDR060W, YLR197W, YHR089C, YEL026W, YLR129W, YDR449C, YPL126W, YHR143W-A, YMR049C, YLR002C, YNL113W, YJL109C, YGR128C, YOR224C, YGR103W, YNL248C, YLR409C, YCL031C, YGR030C, YOR310C, YCR057C, YJR063W, YOR206W, YOR295W, YDR324C, YNL282W, YOR340C, YBR167C, YHR148W, YHR062C, YOR341W, YLR222C, YJR002W, YPR110C, YMR093W, YOR210W, YBR154C, YNL221C, YPR187W, YDL014W, YPR010C, YDR398W, YLR175W	947	76	4595	2.7453	1.01434e-08	5.07168e-10	3.00948e-08
GOTERM_BP_FAT	GO:0042255~ribosome assembly	40	3.314	1.28524e-10	YDR447C, YDR060W, YLR167W, YGL078C, YLR048W, YMR290C, YJL191W, YGL103W, YLL008W, YOL077C, YOR063W, YDL031W, YGR159C, YML073C, YCL031C, YGR214W, YLR340W, YHR088W, YEL054C, YNR038W, YCR072C, YGR245C, YNL002C, YLR276C, YOR206W, YPR102C, YPL211W, YML024W, YPL217C, YDR418W, YPR016C, YKR081C, YPR112C, YHR170W, YLR009W, YBR048W, YNR054C, YHR085W, YDR025W, YLR448W, YDL075W, YIR012W	1037	69	4870	2.72246	2.27102e-07	1.13551e-08	2.17778e-07
GOTERM_BP_FAT	GO:0034471~ncRNA 5'-end processing	23	1.90555	4.475e-10	YNL002C, YCR057C, YKL099C, YLR051C, YLR129W, YHR169W, YFR001W, YOR145C, YDR449C, YML093W, YBL004W, YPR112C, YMR229C, YLR222C, YJL109C, YJR002W, YOR078W, YNR054C, YDR339C, YLR186W, YOR004W, YDL153C, YOR310C	1037	29	4870	3.7246	7.90732e-07	3.76539e-08	7.58265e-07
GOTERM_BP_FAT	GO:0000967~rRNA 5'-end processing	23	1.90555	4.475e-10	YNL002C, YCR057C, YKL099C, YLR051C, YLR129W, YHR169W, YFR001W, YOR145C, YDR449C, YML093W, YBL004W, YPR112C, YMR229C, YLR222C, YJL109C, YJR002W, YOR078W, YNR054C, YDR339C, YLR186W, YOR004W, YDL153C, YOR310C	1037	29	4870	3.7246	7.90732e-07	3.76539e-08	7.58265e-07
GOTERM_BP_FAT	GO:0000966~RNA 5'-end processing	23	1.90555	1.34311e-09	YNL002C, YCR057C, YKL099C, YLR051C, YLR129W, YHR169W, YFR001W, YOR145C, YDR449C, YML093W, YBL004W, YPR112C, YMR229C, YLR222C, YJL109C, YJR002W, YOR078W, YNR054C, YDR339C, YLR186W, YOR004W, YDL153C, YOR310C	1037	30	4870	3.60045	2.37328e-06	1.07877e-07	2.27584e-06
GOTERM_BP_FAT	GO:0000472~endonucleolytic cleavage to generate mature 5'-end of SSU-rRNA from (SSU-rRNA, 5.8S rRNA, LSU-rRNA)	22	1.8227	1.62587e-09	YCR057C, YKL099C, YLR051C, YLR129W, YHR169W, YFR001W, YOR145C, YDR449C, YML093W, YBL004W, YPR112C, YMR229C, YLR222C, YJL109C, YJR002W, YOR078W, YNR054C, YDR339C, YLR186W, YOR004W, YDL153C, YOR310C	1037	28	4870	3.6899	2.87291e-06	1.24909e-07	2.75496e-06
GOTERM_BP_FAT	GO:0042257~ribosomal subunit assembly	32	2.6512	6.331e-09	YDR447C, YDR060W, YLR167W, YGL078C, YLR048W, YMR290C, YJL191W, YLL008W, YOL077C, YOR063W, YDL031W, YGR159C, YML073C, YGR214W, YCL031C, YLR340W, YHR088W, YEL054C, YNR038W, YCR072C, YLR276C, YPR102C, YPL211W, YML024W, YDR418W, YKR081C, YPR112C, YHR170W, YBR048W, YNR054C, YHR085W, YDR025W, YLR448W, YIR012W	1037	54	4870	2.78296	1.11868e-05	4.6612e-07	1.07276e-05
GOTERM_BP_FAT	GO:0000480~endonucleolytic cleavage in 5'-ETS of tricistronic rRNA transcript (SSU-rRNA, 5.8S rRNA, LSU-rRNA)	20	1.657	2.06948e-08	YCR057C, YKL099C, YLR051C, YLR129W, YHR169W, YFR001W, YDR449C, YML093W, YBL004W, YPR112C, YMR229C, YLR222C, YJL109C, YJR002W, YNR054C, YDR339C, YLR186W, YOR004W, YDL153C, YOR310C	1037	26	4870	3.61249	3.65671e-05	1.46271e-06	3.50664e-05
GOTERM_BP_FAT	GO:0042274~ribosomal small subunit biogenesis	30	2.4855	8.45141e-08	YER127W, YDR447C, YKL099C, YLR167W, YLR048W, YLR129W, YJL191W, YDL083C, YGR159C, YDL166C, YPL239W, YLR409C, YGR214W, YCL031C, YLR186W, YML024W, YOR145C, YNL124W, YPL217C, YMR269W, YLR264W, YPR112C, YHR148W, YJR002W, YKR060W, YBR048W, YNR054C, YNL302C, YDR025W, YCL059C, YKL082C	1037	53	4870	2.65825	0.000149325	5.74369e-06	0.000143205
GOTERM_BP_FAT	GO:0022618~ribonucleoprotein complex assembly	51	4.22535	1.00193e-07	YDR447C, YLR167W, YGL078C, YLR048W, YMR290C, YJL191W, YGL103W, YGR159C, YLR340W, YHR088W, YNR038W, YCR072C, YNL002C, YPR102C, YPL211W, YGR075C, YPR016C, YNL138W-A, YPR112C, YHR170W, YBR048W, YHR085W, YDR025W, YMR216C, YNL016W, YDL075W, YIR012W, YDR060W, YLL008W, YOL077C, YOR063W, YER063W, YDL031W, YGR162W, YML073C, YGR214W, YCL031C, YEL054C, YGR178C, YGR245C, YLR276C, YOR206W, YML024W, YNL124W, Y…	1037	117	4870	2.04708	0.000177025	6.55703e-06	0.000169771
GOTERM_CC_FAT	GO:0005732~small nucleolar ribonucleoprotein complex	20	1.657	4.11534e-07	YER127W, YLR197W, YKL099C, YHR089C, YLL011W, YEL026W, YNL282W, YBR167C, YER112W, YHR062C, YBL026W, YHR072W-A, YNL147W, YNL221C, YDL014W, YDL208W, YLR175W, YJL124C, YOR310C, YGR030C	947	30	4595	3.23478	0.000198751	9.46524e-06	0.000589742
GOTERM_CC_FAT	GO:0055029~nuclear DNA-directed RNA polymerase complex	21	1.73985	5.68349e-07	YJR063W, YKR025W, YOR340C, YDL150W, YHR143W-A, YDR045C, YKL144C, YNL113W, YPR190C, YOR341W, YOR224C, YPR110C, YNL151C, YBR154C, YNL248C, YOR210W, YGL070C, YPR187W, YDR404C, YPR010C, YOL005C	947	33	4595	3.08774	0.000274475	1.24778e-05	0.000814461
GOTERM_MF_FAT	GO:0003723~RNA binding	154	12.7589	7.50812e-07	YGL078C, YIR009W, YDR337W, YHR089C, YMR290C, YJL191W, YCL037C, YGL103W, YHR069C, YLR340W, YHR088W, YNR051C, YNL112W, YDR450W, YLL018C, YER006W, YBR048W, YKR060W, YBR031W, YDR025W, YJR014W, YCL059C, YNR052C, YLR175W, YGL245W, YJL124C, YIL133C, YGR074W, YJL080C, YHL015W, YLR129W, YDR449C, YNL081C, YPL126W, YGL178W, YDR280W, YOL077C, YER063W, YBR189W, YGR095C, YOR359W, YCR035C, YDR365C, YML073C, YJR…	910	504	4190	1.4069	0.00060122	0.000200447	0.00115268
GOTERM_MF_FAT	GO:0030515~snoRNA binding	15	1.24275	1.80518e-06	YCR057C, YHR089C, YLR129W, YDR449C, YPL126W, YPL217C, YHR148W, YBR247C, YJL109C, YLR222C, YGR128C, YMR093W, YOR078W, YLR409C, YDL208W	910	19	4190	3.63505	0.00144491	0.000361423	0.00277138
GOTERM_BP_FAT	GO:0031125~rRNA 3'-end processing	16	1.3256	2.80993e-06	YLR048W, YOL142W, YHR069C, YOR001W, YDR280W, YOL021C, YJL050W, YGR095C, YLR059C, YGR158C, YCR035C, YGR214W, YJL136C, YKR057W, YNR024W, YGR195W	1037	22	4870	3.41545	0.00495286	0.000177311	0.00476118
GOTERM_CC_FAT	GO:0000313~organellar ribosome	35	2.89975	3.09345e-06	YNR022C, YDR337W, YNL177C, YGR084C, YPL118W, YNL081C, YDR347W, YDR175C, YFR049W, YMR286W, YER050C, YJL063C, YML025C, YBR122C, YOR150W, YJR101W, YKL167C, YKR085C, YKL003C, YIL093C, YPL013C, YBL090W, YDR116C, YDL202W, YGR220C, YMR024W, YGR215W, YDR115W, YMR158W, YJL096W, YGL068W, YGR076C, YGR165W, YBR282W, YCR046C	947	78	4595	2.17725	0.00149302	6.49605e-05	0.00443294
GOTERM_CC_FAT	GO:0005761~mitochondrial ribosome	35	2.89975	3.09345e-06	YNR022C, YDR337W, YNL177C, YGR084C, YPL118W, YNL081C, YDR347W, YDR175C, YFR049W, YMR286W, YER050C, YJL063C, YML025C, YBR122C, YOR150W, YJR101W, YKL167C, YKR085C, YKL003C, YIL093C, YPL013C, YBL090W, YDR116C, YDL202W, YGR220C, YMR024W, YGR215W, YDR115W, YMR158W, YJL096W, YGL068W, YGR076C, YGR165W, YBR282W, YCR046C	947	78	4595	2.17725	0.00149302	6.49605e-05	0.00443294
GOTERM_CC_FAT	GO:0030880~RNA polymerase complex	21	1.73985	3.82776e-06	YJR063W, YKR025W, YOR340C, YDL150W, YHR143W-A, YDR045C, YKL144C, YNL113W, YPR190C, YOR341W, YOR224C, YPR110C, YNL151C, YBR154C, YNL248C, YOR210W, YGL070C, YPR187W, YDR404C, YPR010C, YOL005C	947	36	4595	2.83043	0.0018471	7.70309e-05	0.00548518
GOTERM_CC_FAT	GO:0000428~DNA-directed RNA polymerase complex	21	1.73985	3.82776e-06	YJR063W, YKR025W, YOR340C, YDL150W, YHR143W-A, YDR045C, YKL144C, YNL113W, YPR190C, YOR341W, YOR224C, YPR110C, YNL151C, YBR154C, YNL248C, YOR210W, YGL070C, YPR187W, YDR404C, YPR010C, YOL005C	947	36	4595	2.83043	0.0018471	7.70309e-05	0.00548518
GOTERM_BP_FAT	GO:0006399~tRNA metabolic process	62	5.1367	5.9099e-06	YOL142W, YLR405W, YLR316C, YDR037W, YHR069C, YOR001W, YBR121C, YGR264C, YBL071W-A, YPL212C, YGL211W, YBR061C, YNR046W, YOL097C, YLR401C, YLL018C, YKL110C, YOL021C, YHR062C, YGR185C, YNL221C, YGL091C, YHR020W, YBL024W, YPL160W, YMR059W, YGL245W, YDR165W, YDR465C, YIL078W, YLR105C, YDR280W, YGR024C, YDL051W, YOR226C, YJL050W, YGR095C, YCR035C, YJR022W, YLR060W, YOR168W, YGL092W, YGR094W, YGR030C, Y…	1037	170	4870	1.71275	0.0103885	0.000360033	0.0100136
GOTERM_MF_FAT	GO:0034062~RNA polymerase activity	21	1.73985	8.86424e-06	YJR063W, YKR025W, YOR340C, YDL150W, YHR143W-A, YDR045C, YKL144C, YNL113W, YPR190C, YOR341W, YOR224C, YPR110C, YNL151C, YBR154C, YNL248C, YOR210W, YGL070C, YPR187W, YDR404C, YPR010C, YOL005C	910	36	4190	2.6859	0.00707514	0.00141905	0.013608
GOTERM_MF_FAT	GO:0003899~DNA-directed RNA polymerase activity	21	1.73985	8.86424e-06	YJR063W, YKR025W, YOR340C, YDL150W, YHR143W-A, YDR045C, YKL144C, YNL113W, YPR190C, YOR341W, YOR224C, YPR110C, YNL151C, YBR154C, YNL248C, YOR210W, YGL070C, YPR187W, YDR404C, YPR010C, YOL005C	910	36	4190	2.6859	0.00707514	0.00141905	0.013608
GOTERM_BP_FAT	GO:0000027~ribosomal large subunit assembly	21	1.73985	1.93755e-05	YDR060W, YGL078C, YLR276C, YPR102C, YMR290C, YPL211W, YDR418W, YLL008W, YKR081C, YOL077C, YOR063W, YDL031W, YHR170W, YML073C, YHR085W, YLR340W, YHR088W, YEL054C, YLR448W, YNR038W, YCR072C, YIR012W	1037	38	4870	2.59529	0.0336575	0.00114058	0.0328258
GOTERM_BP_FAT	GO:0043144~snoRNA processing	19	1.57415	2.68409e-05	YOL142W, YGR280C, YNL282W, YBR167C, YHR069C, YOR001W, YGR156W, YDR280W, YOL021C, YGR095C, YJL050W, YHR062C, YGR158C, YCR035C, YNL221C, YDL014W, YLR175W, YGR195W, YGR030C	1037	33	4870	2.7039	0.0463214	0.00152878	0.0454708
GOTERM_BP_FAT	GO:0043628~ncRNA 3'-end processing	20	1.657	2.97837e-05	YLR048W, YOL142W, YGR280C, YHR069C, YOR001W, YGR156W, YDR280W, YOL021C, YJL050W, YGR095C, YLR059C, YGR158C, YCR035C, YGR214W, YJL136C, YKR057W, YNR024W, YDL014W, YLR175W, YGR195W	1037	36	4870	2.60902	0.0512677	0.00164329	0.0504549
GOTERM_BP_FAT	GO:0045047~protein targeting to ER	17	1.40845	3.51093e-05	YPL094C, YFL045C, YJR010C-A, YLR066W, YLR378C, YKL154W, YHL028W, YPL243W, YNL064C, YKL122C, YPR088C, YBR171W, YDR086C, YLR292C, YOR254C, YDL092W, YPL210C	1037	28	4870	2.85129	0.0601539	0.00187821	0.0594742
GOTERM_CC_FAT	GO:0005736~DNA-directed RNA polymerase I complex	12	0.9942	4.18588e-05	YOR341W, YJR063W, YOR224C, YPR110C, YOR210W, YNL248C, YBR154C, YOR340C, YPR187W, YHR143W-A, YPR010C, YNL113W	947	16	4595	3.63912	0.0200152	0.000808402	0.0599684
GOTERM_CC_FAT	GO:0005666~DNA-directed RNA polymerase III complex	14	1.1599	4.28228e-05	YOR224C, YPR110C, YNL151C, YOR210W, YBR154C, YKR025W, YOR340C, YDL150W, YPR187W, YHR143W-A, YKL144C, YDR045C, YPR190C, YNL113W	947	21	4595	3.23478	0.0204714	0.000795216	0.0613491
GOTERM_BP_FAT	GO:0009451~RNA modification	45	3.72825	5.20596e-05	YER127W, YOR294W, YLR197W, YGL078C, YNL141W, YHR089C, YLR316C, YLR405W, YGR024C, YDL060W, YOR226C, YJL122W, YBL071W-A, YPL212C, YOR004W, YDL208W, YCR047C, YCR072C, YBR267W, YGL211W, YBR061C, YNR046W, YKR025W, YNL282W, YNL124W, YDL150W, YLR401C, YLR384C, YCR059C, YKL110C, YBR247C, YBR034C, YHR072W-A, YDR184C, YAL025C, YDL036C, YGL091C, YJL035C, YCL054W, YBL024W, YDL014W, YDR165W, YLR175W, YDR465C,…	1037	119	4870	1.77589	0.0878873	0.00270198	0.0881758
GOTERM_BP_FAT	GO:0006163~purine nucleotide metabolic process	33	2.73405	5.49993e-05	YOR270C, YAR015W, YKL080W, YNL141W, YKL016C, YNL220W, YLR432W, YMR120C, YLR447C, YBR248C, YMR217W, YDR408C, YHR026W, YML056C, YDR298C, YDR454C, YGL234W, YGR020C, YDR226W, YOL077W-A, YPR020W, YMR300C, YOR128C, YDL029W, YML022W, YBR084W, YPL271W, YPL234C, YGR061C, YDL004W, YKR080W, YDR322C-A, YEL051W	1037	78	4870	1.98687	0.0926132	0.0027729	0.0931526
GOTERM_BP_FAT	GO:0000463~maturation of LSU-rRNA from tricistronic rRNA transcript (SSU-rRNA, 5.8S rRNA, LSU-rRNA)	12	0.9942	5.79662e-05	YNL002C, YMR229C, YPR143W, YOL041C, YGL246C, YAL025C, YGL120C, YCL054W, YHR088W, YPR016C, YKR081C, YER126C	1037	16	4870	3.52218	0.097358	0.00284121	0.0981754
GOTERM_BP_FAT	GO:0000470~maturation of LSU-rRNA	12	0.9942	5.79662e-05	YNL002C, YMR229C, YPR143W, YOL041C, YGL246C, YAL025C, YGL120C, YCL054W, YHR088W, YPR016C, YKR081C, YER126C	1037	16	4870	3.52218	0.097358	0.00284121	0.0981754
GOTERM_BP_FAT	GO:0046112~nucleobase biosynthetic process	14	1.1599	6.18996e-05	YDR441C, YNL141W, YML022W, YDR408C, YBL039C, YKL024C, YGL234W, YEL021W, YJL130C, YLR420W, YKR080W, YOR184W, YML106W, YMR300C	1037	21	4870	3.13083	0.10361	0.00295185	0.104834
GOTERM_BP_FAT	GO:0000459~exonucleolytic trimming during rRNA processing	13	1.07705	9.11006e-05	YNL002C, YJL050W, YGR095C, YLR059C, YGR158C, YCR035C, YOL142W, YNR024W, YHR069C, YOR001W, YDR280W, YOL021C, YGR195W	1037	19	4870	3.21322	0.148693	0.00422741	0.154253
GOTERM_BP_FAT	GO:0034622~cellular macromolecular complex assembly	94	7.7879	9.16362e-05	YDR447C, YPL144W, YLR167W, YGL078C, YLR048W, YMR290C, YJL191W, YGL103W, YMR123W, YLR200W, YNL153C, YGR159C, YNL246W, YGR232W, YLR449W, YLR340W, YHR088W, YNR038W, YCR072C, YPL215W, YNL002C, YFL037W, YPR102C, YPL211W, YNL315C, YBR195C, YGR075C, YPR016C, YPL129W, YNL138W-A, YPR112C, YHR170W, YBR048W, YML114C, YPL243W, YDR424C, YHR085W, YDR025W, YLL009C, YMR216C, YOR265W, YNL016W, YER110C, YJL124C, Y…	1037	308	4870	1.43327	0.149498	0.00414341	0.155159
GOTERM_BP_FAT	GO:0031126~snoRNA 3'-end processing	14	1.1599	0.000121999	YGR095C, YJL050W, YGR158C, YOL142W, YCR035C, YGR280C, YHR069C, YOR001W, YGR156W, YDL014W, YLR175W, YDR280W, YOL021C, YGR195W	1037	22	4870	2.98852	0.193931	0.00537515	0.206521
GOTERM_MF_FAT	GO:0003743~translation initiation factor activity	19	1.57415	0.000157432	YPR163C, YOL139C, YAL035W, YPR016C, YMR260C, YOR260W, YKR026C, YMR146C, YOR361C, YDR091C, YGR162W, YPL237W, YER153C, YLR291C, YOR276W, YJR014W, YGR054W, YMR309C, YBR079C	910	36	4190	2.4301	0.118485	0.0207995	0.241426
GOTERM_MF_FAT	GO:0019843~rRNA binding	19	1.57415	0.000157432	YNL002C, YDR337W, YPR102C, YHR089C, YHR203C, YJL191W, YDR450W, YKR081C, YOL077C, YGL147C, YHR148W, YBR189W, YOR133W, YBR048W, YDR025W, YLR185W, YLR340W, YFR031C-A, YHR088W, YDR064W, YML026C, YIL018W	910	36	4190	2.4301	0.118485	0.0207995	0.241426
GOTERM_BP_FAT	GO:0006164~purine nucleotide biosynthetic process	31	2.56835	0.000161785	YOR270C, YAR015W, YKL080W, YNL141W, YKL016C, YNL220W, YLR432W, YMR120C, YLR447C, YBR248C, YMR217W, YDR408C, YHR026W, YML056C, YDR298C, YGL234W, YGR020C, YDR226W, YOL077W-A, YPR020W, YMR300C, YOR128C, YML022W, YBR084W, YPL271W, YPL234C, YGR061C, YDL004W, YKR080W, YDR322C-A, YEL051W	1037	75	4870	1.94111	0.24866	0.00694885	0.273783
GOTERM_BP_FAT	GO:0016074~snoRNA metabolic process	20	1.657	0.000189045	YOL142W, YGR280C, YNL282W, YBR167C, YHR069C, YOR001W, YGR156W, YDR280W, YOL021C, YGR095C, YJL050W, YHR062C, YPL235W, YGR158C, YCR035C, YNL221C, YDL014W, YLR175W, YGR195W, YGR030C	1037	40	4870	2.34812	0.283999	0.00792259	0.319845
GOTERM_CC_FAT	GO:0005789~endoplasmic reticulum membrane	54	4.4739	0.000225656	YLR301W, YDR410C, YLR066W, YLR378C, YGR036C, YDR519W, YMR123W, YGL226C-A, YJL002C, YKL212W, YHL028W, YMR200W, YHR142W, YPL094C, YPR159W, YEL002C, YBL040C, YDR437W, YOR002W, YER044C, YER100W, YLR078C, YOR103C, YMR298W, YBR283C, YLR292C, YGR060W, YDR062W, YCR034W, YDR297W, YJL080C, YIL016W, YMR296C, YMR264W, YKL119C, YLR100W, YJL097W, YJR117W, YNL111C, YHR181W, YBR171W, YDR086C, YPL210C, YOR085W, Y…	947	164	4595	1.59766	0.103273	0.00402905	0.322887
GOTERM_BP_FAT	GO:0009126~purine nucleoside monophosphate metabolic process	14	1.1599	0.000226318	YAR015W, YNL141W, YML022W, YLR432W, YMR120C, YBR248C, YMR217W, YDR408C, YGR061C, YML056C, YDR454C, YGL234W, YMR300C, YOR128C	1037	23	4870	2.85858	0.329646	0.00925803	0.382794
GOTERM_BP_FAT	GO:0000467~exonucleolytic trimming to generate mature 3'-end of 5.8S rRNA from tricistronic rRNA transcript (SSU-rRNA, 5.8S rRNA, LSU-rRNA)	12	0.9942	0.000275959	YJL050W, YGR095C, YLR059C, YGR158C, YCR035C, YOL142W, YNR024W, YHR069C, YOR001W, YDR280W, YOL021C, YGR195W	1037	18	4870	3.13083	0.385955	0.0110226	0.466571
GOTERM_BP_FAT	GO:0006403~RNA localization	46	3.8111	0.000313912	YNL079C, YFR002W, YLR048W, YBR111W-A, YJL080C, YGL106W, YML031W, YHR069C, YGL189C, YOR001W, YHR167W, YER063W, YJL050W, YGR128C, YOL040C, YKL130C, YGR214W, YER165W, YGR119C, YGL092W, YKL185W, YIL040W, YCL011C, YGR082W, YOR293W, YMR308C, YPL178W, YFR001W, YGL100W, YDR450W, YLR264W, YOR167C, YPL169C, YMR230W, YBR034C, YNL302C, YNL004W, YPL226W, YLR018C, YLR208W, YLR016C, YML026C, YML107C, YER110C, Y…	1037	131	4870	1.64906	0.425796	0.0122525	0.530579
GOTERM_BP_FAT	GO:0009259~ribonucleotide metabolic process	32	2.6512	0.000324708	YOR270C, YKL080W, YAR015W, YNL141W, YKL016C, YLR432W, YMR120C, YLR447C, YMR217W, YDR408C, YHR026W, YML056C, YDR298C, YDR454C, YGL234W, YGR020C, YDR226W, YOL077W-A, YPR020W, YMR300C, YOR128C, YDL029W, YML022W, YPL271W, YPL234C, YHL011C, YBL039C, YGR061C, YDL004W, YEL021W, YDR322C-A, YEL051W	1037	81	4870	1.8553	0.436649	0.0123976	0.54878
GOTERM_BP_FAT	GO:0051168~nuclear export	44	3.6454	0.000336204	YOR294W, YFR002W, YLR048W, YBR111W-A, YML031W, YGL189C, YHR167W, YER063W, YDR091C, YGR128C, YOL040C, YNR053C, YDL166C, YLR022C, YGR214W, YGR119C, YHR088W, YGL092W, YIL040W, YCR047C, YCL011C, YCR072C, YGR245C, YBR267W, YOR293W, YOR206W, YMR308C, YGL100W, YPR016C, YDR450W, YLR264W, YOR167C, YPL169C, YMR230W, YBR034C, YHR170W, YGL238W, YNL302C, YHR085W, YNL004W, YPL226W, YLR016C, YML026C, YER131W, Y…	1037	124	4870	1.66641	0.44798	0.0125624	0.568155
GOTERM_BP_FAT	GO:0065003~macromolecular complex assembly	114	9.4449	0.000340709	YDR447C, YPL144W, YGL078C, YKL016C, YMR290C, YJL191W, YOR026W, YGL103W, YKL144C, YFL026W, YNL246W, YCL005W-A, YLR340W, YHR088W, YCR072C, YPL215W, YFL037W, YKL058W, YBR195C, YGR075C, YNL138W-A, YBR048W, YML114C, YDR025W, YER110C, YJL124C, YDR427W, YOL067C, YDR060W, YOR270C, YHR191C, YOR063W, YOL077C, YER063W, YML073C, YKL122C, YCL031C, YGR214W, YFR052W, YHR027C, YEL054C, YJL179W, YDL092W, YGR245C,…	1037	400	4870	1.33843	0.452359	0.0124661	0.575748
GOTERM_BP_FAT	GO:0009150~purine ribonucleotide metabolic process	29	2.40265	0.000351276	YOR270C, YAR015W, YKL080W, YNL141W, YKL016C, YLR432W, YMR120C, YLR447C, YMR217W, YDR408C, YHR026W, YML056C, YDR298C, YDR454C, YGL234W, YGR020C, YDR226W, YOL077W-A, YPR020W, YMR300C, YOR128C, YDL029W, YML022W, YPL271W, YPL234C, YGR061C, YDL004W, YDR322C-A, YEL051W	1037	71	4870	1.91818	0.462493	0.0125897	0.593555
GOTERM_BP_FAT	GO:0000028~ribosomal small subunit assembly	11	0.91135	0.000411688	YDR447C, YLR167W, YBR048W, YLR048W, YGR159C, YNR054C, YML024W, YJL191W, YDR025W, YCL031C, YGR214W, YPR112C	1037	16	4870	3.22866	0.516934	0.0144467	0.695299
GOTERM_CC_FAT	GO:0042175~nuclear envelope-endoplasmic reticulum network	55	4.55675	0.000445605	YLR301W, YDR410C, YLR066W, YLR378C, YGR036C, YDR519W, YMR123W, YGL226C-A, YJL002C, YKL212W, YHL028W, YMR200W, YHR142W, YPL094C, YPR159W, YEL002C, YBL040C, YDR437W, YOR002W, YER044C, YER100W, YLR078C, YOR103C, YMR298W, YBR283C, YLR292C, YGR060W, YDR062W, YCR034W, YDR297W, YJL080C, YIL016W, YMR296C, YMR264W, YKL119C, YLR100W, YJL097W, YJR117W, YNL111C, YHR181W, YBR171W, YDR086C, YPL210C, YOR085W, Y…	947	172	4595	1.55156	0.19368	0.00765892	0.636675
GOTERM_BP_FAT	GO:0016073~snRNA metabolic process	16	1.3256	0.000449509	YHR089C, YHR069C, YOR001W, YDR280W, YOL021C, YJL050W, YGR095C, YLR059C, YHR072W-A, YGR158C, YGL209W, YMR216C, YPL212C, YDL208W, YLR175W, YGR195W	1037	30	4870	2.50466	0.548175	0.015457	0.758947
GOTERM_CC_FAT	GO:0044432~endoplasmic reticulum part	59	4.88815	0.000458022	YLR301W, YDR410C, YLR066W, YLR378C, YGR036C, YDR519W, YMR123W, YGL226C-A, YJL002C, YKL212W, YHL028W, YMR200W, YHR142W, YPL094C, YPR159W, YEL002C, YBL040C, YDR437W, YOR002W, YER044C, YER100W, YLR078C, YDL100C, YOR103C, YMR298W, YBR283C, YLR292C, YGR060W, YDR062W, YER083C, YCR034W, YDR297W, YJL080C, YIL016W, YMR296C, YMR264W, YKL119C, YLR100W, YJL097W, YJR117W, YNL111C, YHR181W, YBR171W, YDR086C, Y…	947	188	4595	1.52275	0.198504	0.00760115	0.654363
GOTERM_BP_FAT	GO:0051169~nuclear transport	50	4.1425	0.00046369	YFR002W, YBR111W-A, YLR048W, YML031W, YER009W, YHR167W, YGR128C, YOL040C, YDL166C, YHR088W, YCR047C, YIL040W, YCR072C, YOR310C, YBR267W, YMR308C, YDR450W, YPR016C, YOR167C, YLR264W, YPL169C, YHR170W, YNL302C, YHR085W, YLR016C, YER110C, YOR294W, YBR109C, YGL189C, YER063W, YDR091C, YNR053C, YGR214W, YLR022C, YGR119C, YGL092W, YCL011C, YGR245C, YOR293W, YOR206W, YGL100W, YMR230W, YBR034C, YGL238W, Y…	1037	148	4870	1.58657	0.559362	0.0156367	0.782802
GOTERM_BP_FAT	GO:0006913~nucleocytoplasmic transport	50	4.1425	0.00046369	YFR002W, YBR111W-A, YLR048W, YML031W, YER009W, YHR167W, YGR128C, YOL040C, YDL166C, YHR088W, YCR047C, YIL040W, YCR072C, YOR310C, YBR267W, YMR308C, YDR450W, YPR016C, YOR167C, YLR264W, YPL169C, YHR170W, YNL302C, YHR085W, YLR016C, YER110C, YOR294W, YBR109C, YGL189C, YER063W, YDR091C, YNR053C, YGR214W, YLR022C, YGR119C, YGL092W, YCL011C, YGR245C, YOR293W, YOR206W, YGL100W, YMR230W, YBR034C, YGL238W, Y…	1037	148	4870	1.58657	0.559362	0.0156367	0.782802
GOTERM_CC_FAT	GO:0005783~endoplasmic reticulum	120	9.942	0.000505925	YML008C, YLR378C, YDR519W, YJL002C, YMR200W, YHL028W, YGL200C, YLR372W, YJL192C, YNL046W, YIL040W, YNL044W, YKR068C, YJR073C, YPR159W, YPL094C, YEL002C, YBL040C, YML012W, YER044C, YIL109C, YGL225W, YLR078C, YDL100C, YOR103C, YLR056W, YHR007C, YER083C, YCR034W, YJL158C, YJL080C, YIL016W, YHR190W, YLR064W, YHR135C, YMR264W, YLR100W, YDR056C, YMR202W, YKL008C, YHR027C, YML125C, YNL111C, YJL117W, YNL…	947	443	4595	1.31436	0.216844	0.00811435	0.722569
GOTERM_BP_FAT	GO:0009127~purine nucleoside monophosphate biosynthetic process	13	1.07705	0.000615884	YAR015W, YNL141W, YML022W, YLR432W, YMR120C, YMR217W, YBR248C, YDR408C, YGR061C, YML056C, YGL234W, YMR300C, YOR128C	1037	22	4870	2.77505	0.663314	0.0203302	1.03848
GOTERM_BP_FAT	GO:0009167~purine ribonucleoside monophosphate metabolic process	13	1.07705	0.000615884	YAR015W, YNL141W, YML022W, YLR432W, YMR120C, YMR217W, YDR408C, YGR061C, YML056C, YDR454C, YGL234W, YMR300C, YOR128C	1037	22	4870	2.77505	0.663314	0.0203302	1.03848
GOTERM_BP_FAT	GO:0034621~cellular macromolecular complex subunit organization	120	9.942	0.000638826	YDR447C, YPL144W, YFR002W, YGL078C, YMR290C, YJL191W, YDR172W, YML031W, YGL103W, YCR020W-B, YNL246W, YLR340W, YHR088W, YCR072C, YPL215W, YFL037W, YJR063W, YBR195C, YGR075C, YNL138W-A, YGL246C, YBR048W, YML114C, YDR025W, YBR112C, YER110C, YJL124C, YDR427W, YDR060W, YNL079C, YIL016W, YOR063W, YOL077C, YER063W, YML073C, YOR150W, YKL122C, YCL031C, YGR214W, YHR027C, YGR119C, YEL054C, YJL179W, YGR245C,…	1037	431	4870	1.30754	0.676698	0.0206934	1.07696
GOTERM_CC_FAT	GO:0000314~organellar small ribosomal subunit	16	1.3256	0.000739674	YKL003C, YDR337W, YGR084C, YIL093C, YPL118W, YPL013C, YNL081C, YBL090W, YDR347W, YDR175C, YFR049W, YER050C, YGR215W, YMR158W, YJR101W, YGR165W	947	32	4595	2.42608	0.300504	0.0114627	1.05477
GOTERM_CC_FAT	GO:0005763~mitochondrial small ribosomal subunit	16	1.3256	0.000739674	YKL003C, YDR337W, YGR084C, YIL093C, YPL118W, YPL013C, YNL081C, YBL090W, YDR347W, YDR175C, YFR049W, YER050C, YGR215W, YMR158W, YJR101W, YGR165W	947	32	4595	2.42608	0.300504	0.0114627	1.05477
GOTERM_BP_FAT	GO:0032543~mitochondrial translation	34	2.8169	0.000825784	YNR022C, YDR337W, YNL177C, YGR084C, YPL118W, YNL081C, YDR347W, YDR175C, YBR121C, YMR286W, YER050C, YJL063C, YHR189W, YML025C, YBR122C, YOR150W, YJR101W, YKR085C, YKL003C, YIL093C, YPL013C, YDR116C, YBL090W, YDL202W, YMR024W, YGR215W, YDR115W, YMR158W, YOR335C, YJL096W, YGR076C, YGR165W, YBR282W, YCR046C	1037	92	4870	1.73557	0.767709	0.026192	1.39007
GOTERM_BP_FAT	GO:0043933~macromolecular complex subunit organization	140	11.599	0.000912105	YDR447C, YPL144W, YFR002W, YGL078C, YMR290C, YKL016C, YJL191W, YOR026W, YDR172W, YML031W, YGL103W, YKL144C, YFL026W, YCR020W-B, YNL246W, YCL005W-A, YLR340W, YHR088W, YCR072C, YPL215W, YFL037W, YJR063W, YKL058W, YBR195C, YGR075C, YNL138W-A, YGL246C, YML114C, YBR048W, YBR112C, YDR025W, YER110C, YDR427W, YJL124C, YOL067C, YDR060W, YOR270C, YNL079C, YIL016W, YHR191C, YOR063W, YOL077C, YER063W, YML073…	1037	519	4870	1.26681	0.800596	0.0283827	1.53433
GOTERM_BP_FAT	GO:0006418~tRNA aminoacylation for protein translation	18	1.4913	0.000970902	YIL078W, YDR037W, YOL097C, YGL105W, YBR121C, YLL018C, YGR185C, YGR264C, YFL022C, YHR019C, YDR023W, YOR335C, YHR020W, YLR060W, YPL160W, YOR168W, YGR094W, YGL245W	1037	38	4870	2.22453	0.820291	0.0296637	1.63247
GOTERM_BP_FAT	GO:0015992~proton transport	18	1.4913	0.000970902	YOR270C, YKL080W, YKL016C, YHR039C-A, YMR205C, YPL271W, YPL234C, YGR240C, YLR447C, YHR026W, YDR298C, YCL005W-A, YDL004W, YGR020C, YPR020W, YOL077W-A, YDR322C-A, YEL051W	1037	38	4870	2.22453	0.820291	0.0296637	1.63247
GOTERM_BP_FAT	GO:0006818~hydrogen transport	18	1.4913	0.000970902	YOR270C, YKL080W, YKL016C, YHR039C-A, YMR205C, YPL271W, YPL234C, YGR240C, YLR447C, YHR026W, YDR298C, YCL005W-A, YDL004W, YGR020C, YPR020W, YOL077W-A, YDR322C-A, YEL051W	1037	38	4870	2.22453	0.820291	0.0296637	1.63247
Q genes
Category	Term	Count	%	PValue	Genes	List Total	Pop Hits	Pop Total	Fold Enrichment	Bonferroni	Benjamini	FDR
GOTERM_CC_FAT	GO:0042579~microbody	19	7.393	2.12267e-13	YKR009C, YAL055W, YDR256C, YDL078C, YOL147C, YPL147W, YML042W, YLR284C, YNL009W, YHR160C, YDR244W, YNL202W, YHR150W, YKL188C, YIL160C, YER015W, YNL117W, YIL065C, YGL205W	142	64	4595	9.60662	3.12044e-11	3.12044e-11	2.52609e-10
GOTERM_CC_FAT	GO:0005777~peroxisome	19	7.393	2.12267e-13	YKR009C, YAL055W, YDR256C, YDL078C, YOL147C, YPL147W, YML042W, YLR284C, YNL009W, YHR160C, YDR244W, YNL202W, YHR150W, YKL188C, YIL160C, YER015W, YNL117W, YIL065C, YGL205W	142	64	4595	9.60662	3.12044e-11	3.12044e-11	2.52609e-10
GOTERM_CC_FAT	GO:0044438~microbody part	14	5.44747	2.33047e-11	YKR009C, YAL055W, YDL078C, YDR256C, YOL147C, YPL147W, YML042W, YDR244W, YNL202W, YHR150W, YKL188C, YIL160C, YNL117W, YGL205W	142	37	4595	12.244	3.42579e-09	1.71289e-09	2.77324e-08
GOTERM_CC_FAT	GO:0044439~peroxisomal part	14	5.44747	2.33047e-11	YKR009C, YAL055W, YDL078C, YDR256C, YOL147C, YPL147W, YML042W, YDR244W, YNL202W, YHR150W, YKL188C, YIL160C, YNL117W, YGL205W	142	37	4595	12.244	3.42579e-09	1.71289e-09	2.77324e-08
GOTERM_CC_FAT	GO:0005782~peroxisomal matrix	8	3.11284	1.53942e-08	YKR009C, YDL078C, YDR256C, YML042W, YIL160C, YNL117W, YGL205W, YNL202W	142	12	4595	21.5728	2.26295e-06	7.54316e-07	1.8319e-05
GOTERM_CC_FAT	GO:0031907~microbody lumen	8	3.11284	1.53942e-08	YKR009C, YDL078C, YDR256C, YML042W, YIL160C, YNL117W, YGL205W, YNL202W	142	12	4595	21.5728	2.26295e-06	7.54316e-07	1.8319e-05
GOTERM_BP_FAT	GO:0006631~fatty acid metabolic process	14	5.44747	6.20146e-08	YKR009C, YBR132C, YDL078C, YOL147C, YML042W, YOR377W, YLR284C, YNL009W, YNL202W, YIL160C, YER015W, YAR035W, YOR100C, YGL205W	163	61	4870	6.85709	4.40294e-05	4.40294e-05	9.36994e-05
GOTERM_BP_FAT	GO:0034440~lipid oxidation	7	2.72374	4.9744e-07	YKR009C, YDL078C, YOL147C, YIL160C, YLR284C, YNL009W, YGL205W	163	11	4870	19.0128	0.00035312	0.000176576	0.000751592
GOTERM_BP_FAT	GO:0009062~fatty acid catabolic process	7	2.72374	4.9744e-07	YKR009C, YDL078C, YIL160C, YLR284C, YNL009W, YGL205W, YNL202W	163	11	4870	19.0128	0.00035312	0.000176576	0.000751592
GOTERM_BP_FAT	GO:0019395~fatty acid oxidation	7	2.72374	4.9744e-07	YKR009C, YDL078C, YOL147C, YIL160C, YLR284C, YNL009W, YGL205W	163	11	4870	19.0128	0.00035312	0.000176576	0.000751592
GOTERM_BP_FAT	GO:0006084~acetyl-CoA metabolic process	10	3.89105	1.02578e-06	YDL078C, YKL148C, YER065C, YAL054C, YPR001W, YLR164W, YNL117W, YBL015W, YNL009W, YIL125W	163	34	4870	8.78744	0.000728036	0.000242738	0.00154986
GOTERM_BP_FAT	GO:0016054~organic acid catabolic process	12	4.66926	1.09059e-06	YKR009C, YDL078C, YPR006C, YPR001W, YIL160C, YPR002W, YLR284C, YLR142W, YNL009W, YOR348C, YGL205W, YNL202W	163	54	4870	6.6394	0.000774021	0.000193562	0.00164779
GOTERM_BP_FAT	GO:0046395~carboxylic acid catabolic process	12	4.66926	1.09059e-06	YKR009C, YDL078C, YPR006C, YPR001W, YIL160C, YPR002W, YLR284C, YLR142W, YNL009W, YOR348C, YGL205W, YNL202W	163	54	4870	6.6394	0.000774021	0.000193562	0.00164779
GOTERM_BP_FAT	GO:0007039~vacuolar protein catabolic process	16	6.22568	5.86761e-06	YOR173W, YDR059C, YPR184W, YEL011W, YEL012W, YBR212W, YIL155C, YGL156W, YML100W, YER054C, YFL014W, YAL054C, YIL107C, YGL180W, YMR170C, YBL101C	163	117	4870	4.08578	0.00415735	0.000832856	0.00886515
GOTERM_BP_FAT	GO:0009266~response to temperature stimulus	22	8.56031	7.7454e-06	YOR178C, YDR059C, YBL049W, YEL012W, YDR343C, YIL155C, YDR342C, YNL305C, YLR284C, YBR072W, YMR090W, YOR374W, YML100W, YFL014W, YMR096W, YNL200C, YAR035W, YBL064C, YJR107W, YLR327C, YIL065C, YDR504C	163	217	4870	3.02904	0.00548416	0.000916122	0.0117021
GOTERM_BP_FAT	GO:0006635~fatty acid beta-oxidation	6	2.33463	8.43414e-06	YKR009C, YDL078C, YIL160C, YLR284C, YNL009W, YGL205W	163	10	4870	17.9264	0.00597037	0.0008551	0.0127426
GOTERM_BP_FAT	GO:0009628~response to abiotic stimulus	28	10.8949	1.89229e-05	YOR178C, YPL223C, YBL049W, YEL012W, YDR343C, YPL230W, YDL079C, YMR090W, YOR374W, YML100W, YMR096W, YAR035W, YJR107W, YIL065C, YLR327C, YDR504C, YBR132C, YDR059C, YIL155C, YDR342C, YLR284C, YNL305C, YDR096W, YBR072W, YMR175W, YFL014W, YNL200C, YBL064C	163	344	4870	2.43187	0.0133455	0.00167801	0.0285872
GOTERM_BP_FAT	GO:0006099~tricarboxylic acid cycle	8	3.11284	4.22503e-05	YDL078C, YKL148C, YER065C, YPR001W, YLR164W, YNL117W, YNL009W, YIL125W	163	30	4870	7.96728	0.0295528	0.0033276	0.0638179
GOTERM_BP_FAT	GO:0046356~acetyl-CoA catabolic process	8	3.11284	4.22503e-05	YDL078C, YKL148C, YER065C, YPR001W, YLR164W, YNL117W, YNL009W, YIL125W	163	30	4870	7.96728	0.0295528	0.0033276	0.0638179
GOTERM_BP_FAT	GO:0030258~lipid modification	8	3.11284	5.30619e-05	YKR009C, YLR189C, YDL078C, YOL147C, YIL160C, YLR284C, YNL009W, YGL205W	163	31	4870	7.71027	0.0369741	0.0037604	0.0801425
GOTERM_BP_FAT	GO:0015980~energy derivation by oxidation of organic compounds	18	7.00389	7.18093e-05	YOR178C, YDL078C, YPR184W, YEL011W, YKL148C, YER065C, YLR164W, YPR001W, YOR377W, YNL009W, YIL125W, YER054C, YJL089W, YMR081C, YHR001W-A, YAL054C, YNL117W, YHR116W	163	178	4870	3.0213	0.0497084	0.0046244	0.108444
GOTERM_BP_FAT	GO:0034605~cellular response to heat	18	7.00389	8.86509e-05	YBL049W, YEL012W, YDR343C, YIL155C, YDR342C, YNL305C, YLR284C, YMR090W, YOR374W, YML100W, YFL014W, YMR096W, YNL200C, YAR035W, YBL064C, YJR107W, YIL065C, YDR504C	163	181	4870	2.97122	0.0610048	0.00523168	0.133861
GOTERM_BP_FAT	GO:0009109~coenzyme catabolic process	8	3.11284	9.97888e-05	YDL078C, YKL148C, YER065C, YPR001W, YLR164W, YNL117W, YNL009W, YIL125W	163	34	4870	7.02995	0.0684017	0.00543545	0.150667
GOTERM_BP_FAT	GO:0044242~cellular lipid catabolic process	7	2.72374	0.000101043	YKR009C, YDL078C, YIL160C, YLR284C, YNL009W, YGL205W, YNL202W	163	24	4870	8.71421	0.069231	0.00511147	0.15256
GOTERM_BP_FAT	GO:0009408~response to heat	19	7.393	0.000115576	YOR178C, YBL049W, YEL012W, YDR343C, YIL155C, YDR342C, YNL305C, YLR284C, YMR090W, YOR374W, YML100W, YFL014W, YMR096W, YNL200C, YAR035W, YBL064C, YJR107W, YIL065C, YDR504C	163	203	4870	2.7964	0.0787865	0.00545596	0.174484
GOTERM_BP_FAT	GO:0051187~cofactor catabolic process	8	3.11284	0.000121286	YDL078C, YKL148C, YER065C, YPR001W, YLR164W, YNL117W, YNL009W, YIL125W	163	35	4870	6.8291	0.0825145	0.00536794	0.183098
GOTERM_BP_FAT	GO:0016042~lipid catabolic process	8	3.11284	0.000248002	YKR009C, YDL078C, YIL160C, YJR107W, YLR284C, YNL009W, YGL205W, YNL202W	163	39	4870	6.12868	0.161469	0.0103056	0.374058
GOTERM_BP_FAT	GO:0006081~cellular aldehyde metabolic process	7	2.72374	0.000253231	YDL078C, YER065C, YMR096W, YNL117W, YMR170C, YNL009W, YMR095C	163	28	4870	7.46933	0.164577	0.00994007	0.38193
GOTERM_CC_FAT	GO:0005739~mitochondrion	53	20.6226	0.000282478	YKL148C, YDR343C, YBL015W, YNL009W, YDR379C-A, YAL054C, YER015W, YAR035W, YOR100C, YIL065C, YGR052W, YBR179C, YPR184W, YML042W, YPL186C, YGR236C, YDR342C, YDR096W, YJR080C, YBL064C, YPR002W, YHR116W, YIL136W, YPR001W, YLR164W, YFL010C, YMR097C, YOR374W, YHR001W-A, YPR006C, YDL222C, YNL125C, YLR327C, YDR384C, YDR256C, YGR243W, YCR010C, YLR154W-C, YNR002C, YLR346C, YIL155C, YGR110W, YIL125W, YLR001…	142	1094	4595	1.56767	0.0406796	0.0103288	0.33563
GOTERM_BP_FAT	GO:0015849~organic acid transport	11	4.28016	0.000376057	YBR132C, YNL101W, YCR010C, YPL147W, YJR095W, YKL188C, YKR039W, YFL010W-A, YOR348C, YNL270C, YDR384C	163	83	4870	3.95964	0.234366	0.013957	0.566689
GOTERM_BP_FAT	GO:0006732~coenzyme metabolic process	15	5.83658	0.000379659	YDL078C, YKL148C, YGR043C, YER065C, YPR001W, YLR164W, YIL155C, YBL015W, YNL009W, YOR374W, YIL125W, YAL054C, YNL117W, YJR078W, YMR020W	163	149	4870	3.00778	0.236322	0.01339	0.572102
GOTERM_BP_FAT	GO:0046942~carboxylic acid transport	10	3.89105	0.000454933	YBR132C, YNL101W, YCR010C, YPL147W, YJR095W, YKL188C, YKR039W, YFL010W-A, YOR348C, YNL270C	163	70	4870	4.26819	0.276081	0.0152668	0.685168
GOTERM_CC_FAT	GO:0016021~integral to membrane	65	25.2918	0.000720058	YBL102W, YOR328W, YKL107W, YKR067W, YDR343C, YLR312C, YDR119W-A, YJL163C, YBR241C, YFL067W, YIL065C, YOR100C, YDR504C, YLR268W, YOR034C-A, YOR161C-C, YBR179C, YOR032W-A, YKR039W, YDR342C, YGR236C, YOR348C, YHR096C, YPR010C-A, YCR061W, YHR150W, YPL264C, YAL055W, YIL136W, YLR164W, YFL010C, YNL115C, YNL270C, YIL046W-A, YGR023W, YNL101W, YHR001W-A, YPL119C-A, YDL222C, YKL188C, YNL125C, YNL194C, YMR01…	142	1488	4595	1.41354	0.100473	0.0209547	0.853508
GOTERM_BP_FAT	GO:0006914~autophagy	14	5.44747	0.000843924	YOR173W, YLR189C, YDR059C, YBR280C, YDR069C, YGR043C, YEL012W, YIL107C, YGL180W, YMR170C, YMR097C, YGL156W, YJL155C, YDR255C	163	143	4870	2.92505	0.45088	0.0268794	1.26754
GOTERM_CC_FAT	GO:0005778~peroxisomal membrane	6	2.33463	0.000990517	YAL055W, YOL147C, YPL147W, YHR150W, YKL188C, YDR244W	142	26	4595	7.4675	0.135564	0.0239873	1.17236
GOTERM_CC_FAT	GO:0031903~microbody membrane	6	2.33463	0.000990517	YAL055W, YOL147C, YPL147W, YHR150W, YKL188C, YDR244W	142	26	4595	7.4675	0.135564	0.0239873	1.17236
Common genes
Category	Term	Count	%	PValue	Genes	List Total	Pop Hits	Pop Total	Fold Enrichment	Bonferroni	Benjamini	FDR
GOTERM_BP_FAT	GO:0006091~generation of precursor metabolites and energy	64	10.0156	2.485e-11	YLR295C, YGR183C, YLR044C, YMR303C, YJL166W, YJL052W, YKL060C, YHR051W, YER177W, YJR120W, YOR142W, YJR048W, YOL086C, YDR001C, YBR039W, YNL052W, YOL126C, YCR012W, YOR332W, YDR050C, YHR174W, YCR005C, YFR033C, YIL053W, YMR256C, YBL058W, YMR272C, YCL040W, YPR036W, YER133W, YOR221C, YMR083W, YBL099W, YNR001C, YDL067C, YJR009C, YCL035C, YPR100W, YKR046C, YGL055W, YLR304C, YBR126C, YNL055C, YML129C, YLR…	497	264	4870	2.37546	3.41439e-08	3.41439e-08	4.08509e-08
GOTERM_CC_FAT	GO:0044429~mitochondrial part	100	15.6495	4.19704e-11	YLR204W, YLR295C, YPR183W, YDL069C, YJL166W, YDL181W, YPL134C, YHR051W, YGR029W, YOR045W, YJR048W, YKL053C-A, YPR151C, YBR039W, YLL018C-A, YHR008C, YKL195W, YLR348C, YFR033C, YML009C, YMR035W, YER048W-A, YPL135W, YJL104W, YKL067W, YNL131W, YDR511W, YGR033C, YGR086C, YDR194C, YPR166C, YDL067C, YDR041W, YPR165W, YJR104C, YGR174C, YOL026C, YKL029C, YDR462W, YKR042W, YGL191W, YGR008C, YNL185C, YML081…	468	519	4595	1.89179	1.49415e-08	1.49415e-08	5.75471e-08
GOTERM_CC_FAT	GO:0005740~mitochondrial envelope	75	11.7371	6.45849e-11	YLR204W, YLR295C, YGR183C, YPR183W, YDL069C, YJL166W, YDL181W, YOR285W, YPL134C, YHR051W, YGR029W, YOR045W, YOR089C, YJR048W, YJR045C, YFL016C, YKL053C-A, YBR039W, YPR151C, YNL052W, YLL018C-A, YKL195W, YLR259C, YLR348C, YFR033C, YMR035W, YER048W-A, YMR256C, YJR077C, YLR193C, YOL109W, YDR381C-A, YJL104W, YPL004C, YKL067W, YKL137W, YNL131W, YGR132C, YDR511W, YOR317W, YGR033C, YBL099W, YGR086C, YDL0…	468	344	4595	2.14063	2.29922e-08	1.14961e-08	8.85546e-08
GOTERM_BP_FAT	GO:0055114~oxidation reduction	72	11.2676	4.78408e-09	YLR295C, YGR183C, YMR303C, YDL022W, YNL134C, YJL166W, YMR226C, YDL181W, YJL052W, YPL134C, YHR051W, YGR029W, YLR355C, YOR142W, YJR048W, YOL086C, YER081W, YFL016C, YBR039W, YNL052W, YJR096W, YKL216W, YOL126C, YHR008C, YEL071W, YAL060W, YFR033C, YML028W, YMR256C, YMR009W, YPL135W, YJR077C, YNL241C, YMR272C, YGR132C, YDR511W, YMR083W, YBL099W, YNR001C, YJR009C, YPR037C, YDL067C, YCL035C, YGL055W, YIR…	497	353	4870	1.99862	6.5733e-06	3.28666e-06	7.86455e-06
GOTERM_CC_FAT	GO:0044455~mitochondrial membrane part	37	5.7903	5.67628e-09	YBL099W, YLR204W, YGR183C, YLR295C, YDL067C, YJL166W, YDL181W, YHR051W, YNL055C, YOR045W, YLR395C, YKL150W, YJR045C, YGR174C, YFL016C, YBR039W, YNL052W, YOL026C, YDR529C, YKL195W, YDR377W, YPL078C, YFR033C, YJR121W, YMR035W, YER048W-A, YMR256C, YLR193C, YGL191W, YJL104W, YDR079W, YGR008C, YKL137W, YNL131W, YML081C-A, YGR033C, YJL143W	468	128	4595	2.83812	2.02075e-06	6.73585e-07	7.78295e-06
GOTERM_CC_FAT	GO:0005739~mitochondrion	163	25.5086	1.33289e-08	YLR204W, YLR351C, YLR295C, YPR183W, YDL069C, YGR031W, YPL154C, YJL166W, YDL181W, YJL052W, YLR281C, YKL060C, YHR051W, YPL134C, YGR029W, YOR045W, YKL196C, YJR048W, YBR106W, YKL053C-A, YBR039W, YPR151C, YPL202C, YLL018C-A, YKL195W, YHR008C, YCR012W, YDR050C, YHR174W, YLR348C, YCR005C, YFR033C, YML009C, YMR035W, YDL182W, YER048W-A, YPL135W, YMR252C, YFL038C, YJL104W, YKL067W, YNL131W, YML007C-A, YDR5…	468	1094	4595	1.46288	4.74509e-06	1.18628e-06	1.82758e-05
GOTERM_BP_FAT	GO:0009628~response to abiotic stimulus	69	10.7981	2.23606e-08	YDR214W, YAL053W, YDL022W, YDR357C, YML004C, YGR268C, YOR052C, YGL037C, YDR001C, YMR180C, YFL016C, YGL126W, YJR096W, YNL015W, YNL020C, YAL060W, YLR259C, YDR171W, YDR512C, YNL036W, YIL053W, YIL034C, YCR009C, YDR043C, YHL027W, YLR094C, YCL040W, YPL004C, YMR040W, YBL093C, YER133W, YOR317W, YMR246W, YGR086C, YBR016W, YDR129C, YDR074W, YCL035C, YNL160W, YKR072C, YGR048W, YBR126C, YJR104C, YHR138C, YOR…	497	344	4870	1.96546	3.0723e-05	1.02411e-05	3.67586e-05
GOTERM_CC_FAT	GO:0031966~mitochondrial membrane	64	10.0156	3.74719e-08	YLR204W, YLR295C, YGR183C, YPR183W, YDL069C, YJL166W, YDL181W, YOR285W, YPL134C, YHR051W, YOR089C, YOR045W, YJR045C, YFL016C, YBR039W, YNL052W, YKL195W, YLR259C, YLR348C, YFR033C, YMR035W, YER048W-A, YMR256C, YJR077C, YLR193C, YOL109W, YDR381C-A, YJL104W, YPL004C, YKL137W, YNL131W, YGR132C, YOR317W, YGR033C, YBL099W, YGR086C, YDL067C, YPR165W, YNL055C, YML129C, YLR395C, YKL150W, YGR174C, YKL087C,…	468	314	4595	2.0012	1.33399e-05	2.668e-06	5.13791e-05
GOTERM_CC_FAT	GO:0005758~mitochondrial intermembrane space	19	2.9734	8.122e-08	YEL020W-A, YLR193C, YGR181W, YAL039C, YGR029W, YLR218C, YMR194C-B, YJR104C, YJR048W, YKL067W, YKL137W, YKL150W, YMR038C, YDR511W, YKL053C-A, YKL087C, YLL018C-A, YKL195W, YMR002W	468	44	4595	4.23975	2.89139e-05	4.81904e-06	0.000111364
GOTERM_CC_FAT	GO:0001950~plasma membrane enriched fraction	28	4.38185	8.77871e-08	YGR086C, YJL171C, YJR009C, YER020W, YPR165W, YJL052W, YCR021C, YER177W, YOL086C, YNL098C, YKR059W, YLR109W, YCR012W, YDR050C, YGR192C, YHR174W, YAL038W, YLL024C, YBL029C-A, YDR099W, YAL005C, YOL109W, YCL040W, YDL124W, YPL004C, YPR149W, YJL138C, YOR317W, YNL231C	468	89	4595	3.08893	3.12517e-05	4.46459e-06	0.000120368
GOTERM_CC_FAT	GO:0031975~envelope	84	13.1455	1.07963e-07	YLR204W, YLR295C, YGR183C, YPR183W, YDL069C, YJL166W, YDL181W, YHL020C, YOR285W, YPL134C, YKL186C, YHR051W, YGR029W, YOR045W, YOR089C, YJR048W, YLR158C, YJR045C, YFL016C, YKL053C-A, YBR039W, YPR151C, YNL052W, YLL018C-A, YKL195W, YLR259C, YLR348C, YFR033C, YMR255W, YMR035W, YGR202C, YER048W-A, YMR256C, YFL038C, YJR077C, YLR193C, YOL109W, YDR381C-A, YJL104W, YPL004C, YKL067W, YKL137W, YNL131W, YGR1…	468	471	4595	1.75105	3.84342e-05	4.80435e-06	0.000148032
GOTERM_CC_FAT	GO:0031967~organelle envelope	84	13.1455	1.07963e-07	YLR204W, YLR295C, YGR183C, YPR183W, YDL069C, YJL166W, YDL181W, YHL020C, YOR285W, YPL134C, YKL186C, YHR051W, YGR029W, YOR045W, YOR089C, YJR048W, YLR158C, YJR045C, YFL016C, YKL053C-A, YBR039W, YPR151C, YNL052W, YLL018C-A, YKL195W, YLR259C, YLR348C, YFR033C, YMR255W, YMR035W, YGR202C, YER048W-A, YMR256C, YFL038C, YJR077C, YLR193C, YOL109W, YDR381C-A, YJL104W, YPL004C, YKL067W, YKL137W, YNL131W, YGR1…	468	471	4595	1.75105	3.84342e-05	4.80435e-06	0.000148032
GOTERM_BP_FAT	GO:0008219~cell death	20	3.12989	1.51096e-07	YBL099W, YDR377W, YGR183C, YGR192C, YJR009C, YDL067C, YFR033C, YJR121W, YJL166W, YDL181W, YJR077C, YGR048W, YHR051W, YNL055C, YLR395C, YPR154W, YBR039W, YNL052W, YDR529C, YDL126C	497	50	4870	3.91952	0.000207584	5.19001e-05	0.000248386
GOTERM_BP_FAT	GO:0016265~death	20	3.12989	1.51096e-07	YBL099W, YDR377W, YGR183C, YGR192C, YJR009C, YDL067C, YFR033C, YJR121W, YJL166W, YDL181W, YJR077C, YGR048W, YHR051W, YNL055C, YLR395C, YPR154W, YBR039W, YNL052W, YDR529C, YDL126C	497	50	4870	3.91952	0.000207584	5.19001e-05	0.000248386
GOTERM_CC_FAT	GO:0031970~organelle envelope lumen	19	2.9734	3.90909e-07	YEL020W-A, YLR193C, YGR181W, YAL039C, YGR029W, YLR218C, YMR194C-B, YJR104C, YJR048W, YKL067W, YKL137W, YKL150W, YMR038C, YDR511W, YKL053C-A, YKL087C, YLL018C-A, YKL195W, YMR002W	468	48	4595	3.88644	0.000139154	1.54625e-05	0.000535988
GOTERM_CC_FAT	GO:0031090~organelle membrane	110	17.2144	7.52832e-07	YLR204W, YLR295C, YPR183W, YDL069C, YJL166W, YDL181W, YDR313C, YHL020C, YPL134C, YHR051W, YOR045W, YBR039W, YKL195W, YOR332W, YLR348C, YFR033C, YDL232W, YMR035W, YER048W-A, YFL038C, YKL006C-A, YJL104W, YNL131W, YER087C-B, YGR033C, YER072W, YBR077C, YGR086C, YDL067C, YGL055W, YPR165W, YGR048W, YPR156C, YGR174C, YOL026C, YNR016C, YPL087W, YBR004C, YKR042W, YAL005C, YGL191W, YJR044C, YER019C-A, YGR0…	468	701	4595	1.54069	0.000267972	2.68005e-05	0.00103223
GOTERM_BP_FAT	GO:0009266~response to temperature stimulus	46	7.19875	1.69744e-06	YDR214W, YGR086C, YAL053W, YDR074W, YNL160W, YCL035C, YDR357C, YML004C, YOR052C, YBR126C, YHR138C, YJR104C, YOR043W, YGL037C, YDR001C, YLL039C, YMR180C, YFL016C, YGL126W, YBR149W, YJR096W, YMR244C-A, YNL015W, YPL087W, YAL060W, YLR259C, YDR171W, YDR512C, YNL036W, YAL005C, YCL042W, YGL047W, YGR008C, YOR020C, YDL124W, YCL040W, YLL026W, YPL004C, YMR040W, YML007W, YOR317W, YER133W, YMR246W, YDR231C, Y…	497	217	4870	2.07716	0.00232957	0.000466348	0.00279039
GOTERM_MF_FAT	GO:0015078~hydrogen ion transmembrane transporter activity	21	3.28638	2.75252e-06	YBL099W, YDR377W, YOR332W, YLR295C, YGR183C, YEL027W, YPL078C, YDL067C, YFR033C, YJR121W, YJL166W, YMR256C, YGL191W, YHR051W, YLR395C, YPR036W, YML081C-A, YBR039W, YNL052W, YDR529C, YMR244C-A	415	66	4190	3.21249	0.0015787	0.0015787	0.00404054
GOTERM_BP_FAT	GO:0006119~oxidative phosphorylation	20	3.12989	2.88304e-06	YBL099W, YDR377W, YOR332W, YLR295C, YGR183C, YEL027W, YPL078C, YDL067C, YFR033C, YJR121W, YJL166W, YMR256C, YHR051W, YJR048W, YLR395C, YPR036W, YML081C-A, YBR039W, YNL052W, YDR529C	497	59	4870	3.32162	0.00395347	0.000659999	0.00473932
GOTERM_CC_FAT	GO:0005743~mitochondrial inner membrane	45	7.04225	3.81284e-06	YBL099W, YLR204W, YGR183C, YLR295C, YDL069C, YDL067C, YJL166W, YDL181W, YPL134C, YHR051W, YML129C, YLR395C, YJR045C, YKL087C, YGR174C, YFL016C, YBR039W, YNL052W, YDR529C, YKL195W, YDR377W, YEL020W-A, YPL078C, YLR348C, YFR033C, YJR121W, YMR035W, YER048W-A, YMR256C, YGR181W, YJR077C, YLR193C, YGL191W, YJL104W, YDR079W, YGR008C, YAL039C, YKL137W, YGR132C, YMR038C, YML081C-A, YDR231C, YGR033C, YOR222…	468	217	4595	2.03607	0.00135645	0.00012339	0.00522779
GOTERM_BP_FAT	GO:0009408~response to heat	43	6.72926	4.07987e-06	YDR214W, YGR086C, YAL053W, YNL160W, YCL035C, YDR357C, YML004C, YOR052C, YBR126C, YHR138C, YGL037C, YOR043W, YDR001C, YLL039C, YMR180C, YFL016C, YGL126W, YBR149W, YJR096W, YMR244C-A, YNL015W, YPL087W, YAL060W, YLR259C, YDR512C, YNL036W, YAL005C, YCL042W, YGL047W, YGR008C, YDL124W, YCL040W, YOR020C, YLL026W, YPL004C, YMR040W, YML007W, YOR317W, YER133W, YMR246W, YDR231C, YBL078C, YOR040W	497	203	4870	2.07561	0.00559007	0.000800501	0.00670668
GOTERM_BP_FAT	GO:0046165~alcohol biosynthetic process	18	2.8169	7.67812e-06	YDR050C, YMR303C, YLR044C, YHR174W, YGR192C, YJR009C, YIL053W, YDR173C, YJL052W, YJL167W, YKL060C, YOL086C, YFL017C, YDR511W, YOL126C, YMR083W, YCR012W, YKL152C	497	52	4870	3.39189	0.0104943	0.00131785	0.0126213
GOTERM_MF_FAT	GO:0015077~monovalent inorganic cation transmembrane transporter activity	21	3.28638	9.53366e-06	YBL099W, YDR377W, YOR332W, YLR295C, YGR183C, YEL027W, YPL078C, YDL067C, YFR033C, YJR121W, YJL166W, YMR256C, YGL191W, YHR051W, YLR395C, YPR036W, YML081C-A, YBR039W, YNL052W, YDR529C, YMR244C-A	415	71	4190	2.98625	0.0054574	0.00273243	0.0139942
GOTERM_BP_FAT	GO:0007039~vacuolar protein catabolic process	29	4.53834	1.05113e-05	YGR086C, YGR161C, YPL154C, YDR074W, YGR268C, YIR037W, YBR126C, YNL055C, YIL033C, YMR297W, YDR001C, YLR158C, YGR209C, YBR105C, YDL046W, YBR149W, YLR155C, YHR008C, YPL087W, YDR099W, YDR003W, YMR135C, YLR157C, YBR286W, YGR008C, YCL040W, YLL026W, YKL067W, YPR154W, YER035W, YLR160C, YEL060C	497	117	4870	2.42876	0.0143388	0.00160345	0.0172782
GOTERM_CC_FAT	GO:0019866~organelle inner membrane	45	7.04225	1.30071e-05	YBL099W, YLR204W, YGR183C, YLR295C, YDL069C, YDL067C, YJL166W, YDL181W, YPL134C, YHR051W, YML129C, YLR395C, YJR045C, YKL087C, YGR174C, YFL016C, YBR039W, YNL052W, YDR529C, YKL195W, YDR377W, YEL020W-A, YPL078C, YLR348C, YFR033C, YJR121W, YMR035W, YER048W-A, YMR256C, YGR181W, YJR077C, YLR193C, YGL191W, YJL104W, YDR079W, YGR008C, YAL039C, YKL137W, YGR132C, YMR038C, YML081C-A, YDR231C, YGR033C, YOR222…	468	227	4595	1.94637	0.00461987	0.000385807	0.0178331
GOTERM_BP_FAT	GO:0006979~response to oxidative stress	23	3.59937	1.38319e-05	YCR083W, YML028W, YNL036W, YCL035C, YHR206W, YIR037W, YNL241C, YDL124W, YGR029W, YDR513W, YLR225C, YJR104C, YLL026W, YDR353W, YKL150W, YML007W, YGR209C, YBR006W, YJR096W, YPL202C, YLR109W, YHR008C, YDL010W	497	82	4870	2.74844	0.0188257	0.00189871	0.0227358
GOTERM_BP_FAT	GO:0006090~pyruvate metabolic process	13	2.03443	1.6943e-05	YKL029C, YDR050C, YLR044C, YHR174W, YGR192C, YAL038W, YJR009C, YJL052W, YKL060C, YDR511W, YOL126C, YKL152C, YCR012W	497	30	4870	4.24614	0.023011	0.00211412	0.027849
GOTERM_BP_FAT	GO:0015980~energy derivation by oxidation of organic compounds	37	5.7903	3.42796e-05	YGR183C, YMR303C, YLR044C, YNR001C, YDL067C, YPR100W, YJL166W, YKR046C, YLR304C, YBR126C, YHR051W, YER177W, YNL055C, YJR120W, YML129C, YOR142W, YJR048W, YLR395C, YOL086C, YDR001C, YNL052W, YDR529C, YOL126C, YCR005C, YFR033C, YIL053W, YLR256W, YDR099W, YMR256C, YGL191W, YDR079W, YBL058W, YMR311C, YER133W, YOR221C, YDR231C, YMR083W	497	178	4870	2.03683	0.0460089	0.00391738	0.0563372
GOTERM_BP_FAT	GO:0006094~gluconeogenesis	10	1.56495	3.98046e-05	YDR050C, YKL060C, YHR174W, YGR192C, YJR009C, YDR511W, YJL052W, YOL126C, YCR012W, YKL152C	497	19	4870	5.15726	0.0532239	0.00419829	0.0654147
GOTERM_BP_FAT	GO:0006414~translational elongation	58	9.07668	8.26895e-05	YPR183W, YMR303C, YDL069C, YPR080W, YMR042W, YNL148C, YFR034C, YDR432W, YGL126W, YNL052W, YEL071W, YDR050C, YLR348C, YLL024C, YPR035W, YDL182W, YOR083W, YJR077C, YNR037C, YJR147W, YHR055C, YNL078W, YNL145W, YIL044C, YOR107W, YDR077W, YOL155C, YOL110W, YPL156C, YBR067C, YGL055W, YDR405W, YER018C, YBR118W, YHL025W, YKR093W, YDL130W, YER088C, YPR156C, YGR174C, YLR121C, YOL026C, YLR109W, YGL056C, YPL…	497	342	4870	1.66178	0.107403	0.00808288	0.135847
GOTERM_BP_FAT	GO:0034605~cellular response to heat	36	5.6338	0.000115685	YDR214W, YAL053W, YNL160W, YDR357C, YCL035C, YML004C, YBR126C, YOR052C, YHR138C, YGL037C, YDR001C, YLL039C, YMR180C, YGL126W, YBR149W, YJR096W, YMR244C-A, YNL015W, YAL060W, YLR259C, YDR512C, YNL036W, YAL005C, YCL042W, YGL047W, YGR008C, YDL124W, YCL040W, YOR020C, YLL026W, YMR040W, YOR317W, YMR246W, YDR231C, YBL078C, YOR040W	497	181	4870	1.94893	0.14697	0.0105414	0.190005
GOTERM_BP_FAT	GO:0019319~hexose biosynthetic process	10	1.56495	0.000161901	YDR050C, YKL060C, YHR174W, YGR192C, YJR009C, YDR511W, YJL052W, YOL126C, YCR012W, YKL152C	497	22	4870	4.454	0.199461	0.0138081	0.265816
GOTERM_BP_FAT	GO:0044257~cellular protein catabolic process	58	9.07668	0.000172117	YGR161C, YPL154C, YDR313C, YGR268C, YDL007W, YMR297W, YLR158C, YDR001C, YDL046W, YDR054C, YFL016C, YHR008C, YDL126C, YGL058W, YBL058W, YDR260C, YBR286W, YCL040W, YKL067W, YPR154W, YMR161W, YMR314W, YGR135W, YFR036W, YGL087C, YGR086C, YDR074W, YIR037W, YGR048W, YDR002W, YBR126C, YNL055C, YNL230C, YIL033C, YGR209C, YBR105C, YDR363W-A, YLR155C, YBR149W, YBR290W, YGL011C, YPL087W, YER094C, YER021W, Y…	497	351	4870	1.61917	0.210621	0.0138159	0.282567
GOTERM_BP_FAT	GO:0006811~ion transport	39	6.10329	0.000228779	YBL099W, YIL047C, YGR183C, YLR295C, YDL067C, YCR024C-A, YEL017C-A, YJL166W, YDL181W, YCR021C, YOL130W, YOL129W, YHR051W, YNL055C, YLR395C, YBR106W, YBR039W, YNL052W, YBR290W, YLL018C-A, YDR529C, YDR377W, YOR332W, YEL027W, YPL078C, YLR348C, YFR033C, YDR276C, YJR121W, YMR256C, YJR077C, YGL191W, YBR207W, YPR036W, YMR038C, YML081C-A, YGL167C, YGR121C, YBR077C	497	209	4870	1.82848	0.269757	0.0173138	0.375426
GOTERM_BP_FAT	GO:0006412~translation	97	15.18	0.000233144	YPL220W, YPR183W, YMR303C, YDL069C, YPL190C, YFR034C, YDR432W, YLR281C, YDR050C, YLR348C, YML028W, YML009C, YLR287C-A, YDL182W, YDL136W, YOR083W, YHR021C, YJR147W, YGL123W, YNL078W, YNL178W, YNL145W, YDR077W, YNR036C, YNL244C, YPR166C, YOL120C, YDR041W, YGL055W, YER018C, YKL156W, YBR118W, YEL034W, YNL007C, YDL130W, YPR156C, YGR174C, YLR121C, YKR059W, YBR101C, YOL026C, YLR109W, YGL056C, YHR053C, Y…	497	677	4870	1.40396	0.274125	0.0167206	0.382577
GOTERM_BP_FAT	GO:0030163~protein catabolic process	59	9.23318	0.000254193	YGR161C, YPL154C, YDR313C, YGR268C, YDL007W, YMR297W, YLR158C, YDR001C, YDL046W, YDR054C, YFL016C, YPR151C, YHR008C, YDL126C, YGL058W, YBL058W, YDR260C, YBR286W, YCL040W, YKL067W, YPR154W, YMR161W, YMR314W, YGR135W, YFR036W, YGL087C, YGR086C, YDR074W, YIR037W, YGR048W, YDR002W, YBR126C, YNL055C, YNL230C, YIL033C, YGR209C, YBR105C, YDR363W-A, YLR155C, YBR149W, YBR290W, YGL011C, YPL087W, YER094C, Y…	497	364	4870	1.58827	0.294822	0.0173136	0.417048
GOTERM_CC_FAT	GO:0005829~cytosol	66	10.3286	0.000260437	YPL220W, YLR044C, YDL022W, YNL067W, YDL007W, YLR325C, YPL149W, YKL060C, YOL086C, YDR001C, YLL018C-A, YOL126C, YDL126C, YDR171W, YHR174W, YLL024C, YML028W, YLR287C-A, YDL136W, YHR021C, YJR094W-A, YHR055C, YCL040W, YGL123W, YKL067W, YNL178W, YMR314W, YGR135W, YOL120C, YGR142W, YDL137W, YDL184C, YNL240C, YLR304C, YOR182C, YKL156W, YJR104C, YDL130W, YNL007C, YGR209C, YLL039C, YDR363W-A, YLL029W, YBR1…	468	422	4595	1.53558	0.0885582	0.00710751	0.356503
GOTERM_CC_FAT	GO:0000786~nucleosome	7	1.09546	0.000315837	YDR224C, YOL012C, YNL031C, YKR048C, YNL030W, YBR010W, YBR009C, YDR225W, YBL002W	468	11	4595	6.24806	0.106363	0.00800037	0.432186
GOTERM_CC_FAT	GO:0005626~insoluble fraction	38	5.94679	0.000334289	YGR086C, YJL171C, YDR345C, YMR251W-A, YPR037C, YJR009C, YER020W, YPR165W, YJL052W, YCR021C, YER177W, YDR072C, YKR093W, YOL086C, YPR156C, YDR363W-A, YNL098C, YKR059W, YLR109W, YCR012W, YDL126C, YDR050C, YGR192C, YHR174W, YAL038W, YLL024C, YBL029C-A, YDR099W, YAL005C, YNL192W, YOL109W, YGL047W, YDL124W, YCL040W, YPL004C, YPR149W, YJL138C, YOR317W, YNL231C	468	206	4595	1.81116	0.112216	0.00790373	0.457383
GOTERM_CC_FAT	GO:0005624~membrane fraction	38	5.94679	0.000334289	YGR086C, YJL171C, YDR345C, YMR251W-A, YPR037C, YJR009C, YER020W, YPR165W, YJL052W, YCR021C, YER177W, YDR072C, YKR093W, YOL086C, YPR156C, YDR363W-A, YNL098C, YKR059W, YLR109W, YCR012W, YDL126C, YDR050C, YGR192C, YHR174W, YAL038W, YLL024C, YBL029C-A, YDR099W, YAL005C, YNL192W, YOL109W, YGL047W, YDL124W, YCL040W, YPL004C, YPR149W, YJL138C, YOR317W, YNL231C	468	206	4595	1.81116	0.112216	0.00790373	0.457383
GOTERM_BP_FAT	GO:0033108~mitochondrial respiratory chain complex assembly	10	1.56495	0.000353151	YDR079W, YLR218C, YDR512C, YKL137W, YDL045W-A, YGR174C, YKL053C-A, YDR231C, YDR529C, YLL018C-A	497	24	4870	4.08283	0.384497	0.0228453	0.578966
GOTERM_BP_FAT	GO:0007005~mitochondrion organization	47	7.35524	0.000383445	YPR166C, YDL045W-A, YPR100W, YDR041W, YML058W, YGL055W, YDR405W, YKL138C, YLR304C, YGR029W, YNL055C, YJR120W, YOR045W, YLR355C, YIL051C, YJR045C, YGR174C, YFL016C, YKL053C-A, YOL026C, YDR529C, YLL018C-A, YKL195W, YLR370C, YEL020W-A, YDR462W, YLR259C, YDR512C, YMR134W, YML009C, YMR035W, YKR042W, YAL005C, YGR181W, YNR037C, YKL170W, YDR079W, YJL104W, YLR218C, YNL185C, YKL137W, YNL131W, YGR132C, YDR2…	497	275	4870	1.6747	0.409599	0.0236679	0.628482
GOTERM_MF_FAT	GO:0022890~inorganic cation transmembrane transporter activity	25	3.91236	0.000399556	YBL099W, YDR377W, YGR183C, YLR295C, YOR332W, YEL027W, YPL078C, YDL067C, YFR033C, YJR121W, YJL166W, YMR256C, YOL130W, YBR207W, YGL191W, YHR051W, YLR395C, YPR036W, YML081C-A, YGR121C, YGL167C, YBR039W, YNL052W, YMR244C-A, YDR529C	415	118	4190	2.13906	0.204982	0.0736135	0.584936
GOTERM_CC_FAT	GO:0045259~proton-transporting ATP synthase complex	9	1.40845	0.000447275	YBL099W, YLR295C, YDR377W, YGR008C, YPL078C, YJR121W, YML081C-A, YDL181W, YBR039W	468	20	4595	4.41827	0.14723	0.00990473	0.611535
GOTERM_CC_FAT	GO:0005753~mitochondrial proton-transporting ATP synthase complex	9	1.40845	0.000447275	YBL099W, YLR295C, YDR377W, YGR008C, YPL078C, YJR121W, YML081C-A, YDL181W, YBR039W	468	20	4595	4.41827	0.14723	0.00990473	0.611535
GOTERM_CC_FAT	GO:0000267~cell fraction	42	6.57277	0.000480606	YGR086C, YJL171C, YDR345C, YMR251W-A, YPR037C, YJR009C, YER020W, YPR165W, YDR461W, YJL052W, YCR021C, YER177W, YDR072C, YKL196C, YKR093W, YOL086C, YPR156C, YDR363W-A, YNL098C, YKR059W, YLR109W, YCR012W, YDL126C, YEL071W, YDR050C, YGR192C, YHR174W, YAL038W, YLL024C, YBL029C-A, YDR099W, YAL005C, YNL192W, YOL109W, YGL047W, YDL124W, YCL040W, YPL004C, YPR149W, YJL138C, YOR317W, YNL231C, YMR083W	468	240	4595	1.71822	0.157294	0.0100164	0.656966
GOTERM_BP_FAT	GO:0006096~glycolysis	11	1.72144	0.000500946	YDR050C, YKL060C, YCL040W, YHR174W, YGR192C, YJR009C, YAL038W, YJL052W, YOL126C, YCR012W, YKL152C	497	30	4870	3.59289	0.497657	0.02949	0.820328
GOTERM_BP_FAT	GO:0046364~monosaccharide biosynthetic process	11	1.72144	0.000500946	YDR050C, YKL060C, YHR174W, YGR192C, YJR009C, YFL017C, YDR511W, YJL052W, YOL126C, YCR012W, YKL152C	497	30	4870	3.59289	0.497657	0.02949	0.820328
GOTERM_CC_FAT	GO:0016469~proton-transporting two-sector ATPase complex	12	1.87793	0.000601519	YBL099W, YLR295C, YDR377W, YOR332W, YEL027W, YGR008C, YPL078C, YPR036W, YJR121W, YML081C-A, YDL181W, YBR039W	468	36	4595	3.27279	0.192817	0.0118298	0.821617
GOTERM_BP_FAT	GO:0045333~cellular respiration	25	3.91236	0.000828363	YGR183C, YNR001C, YDL067C, YPR100W, YJL166W, YKR046C, YLR304C, YHR051W, YNL055C, YOR142W, YML129C, YJR120W, YJR048W, YLR395C, YNL052W, YOL126C, YDR529C, YCR005C, YFR033C, YLR256W, YMR256C, YGL191W, YDR079W, YOR221C, YDR231C	497	120	4870	2.04142	0.679746	0.0463356	1.35307
GOTERM_CC_FAT	GO:0070469~respiratory chain	11	1.72144	0.000874508	YHR051W, YGR183C, YDL067C, YJR048W, YLR395C, YFR033C, YJL166W, YMR256C, YNL052W, YDR529C, YGL191W	468	32	4595	3.37507	0.267624	0.0162591	1.19243
GOTERM_CC_FAT	GO:0005746~mitochondrial respiratory chain	10	1.56495	0.000940747	YHR051W, YGR183C, YDL067C, YLR395C, YFR033C, YJL166W, YMR256C, YNL052W, YDR529C, YGL191W	468	27	4595	3.63644	0.284707	0.0166136	1.28221
GOTERM_CC_FAT	GO:0000788~nuclear nucleosome	6	0.938967	0.000945245	YDR224C, YNL031C, YKR048C, YNL030W, YBR010W, YBR009C, YDR225W, YBL002W	468	9	4595	6.54558	0.285853	0.0159039	1.2883
GOTERM_BP_FAT	GO:0010557~positive regulation of macromolecule biosynthetic process	35	5.47731	0.000967755	YDR224C, YOR338W, YDL020C, YDR173C, YMR042W, YBR089C-A, YHL020C, YER159C, YER148W, YEL009C, YHL025W, YOL108C, YEL034W, YNL098C, YMR039C, YPL202C, YDR073W, YBR009C, YPL026C, YPL015C, YGL222C, YNL031C, YDL140C, YDR512C, YLR256W, YNL030W, YOR230W, YKR042W, YGL058W, YBR010W, YMR043W, YGL123W, YML007W, YOR298C-A, YER035W, YFL031W, YPR052C	497	194	4870	1.76782	0.735612	0.0518225	1.57906
GOTERM_CC_FAT	GO:0005811~lipid particle	12	1.87793	0.000998311	YDR275W, YGR086C, YGR192C, YJR009C, YKL182W, YOR059C, YOR317W, YKR046C, YNL231C, YMR246W, YDR525W-A, YJL052W	468	38	4595	3.10054	0.299231	0.0160326	1.36017

## Sheet: H3K4me3
H3K4me3
Log genes
Category	Term	Count	%	PValue	Genes	List Total	Pop Hits	Pop Total	Fold Enrichment	Bonferroni	Benjamini	FDR
GOTERM_CC_FAT	GO:0044430~cytoskeletal part	64	9.65309	1.22074e-12	YBL031W, YAL034W-A, YOR233W, YKL049C, YMR032W, YLR210W, YER149C, YFR028C, YPL124W, YHR061C, YML085C, YGR092W, YML052W, YNL225C, YLR212C, YOR239W, YKR095W, YOR073W, YOR127W, YPL253C, YDR488C, YPL155C, YBL063W, YDL146W, YML124C, YLR429W, YMR001C, YLR381W, YNL126W, YPL242C, YML104C, YOR058C, YOR269W, YLR314C, YCL014W, YNL298W, YML064C, YGR241C, YFL039C, YKL101W, YOR326W, YNL188W, YER018C, YCR088W, Y…	497	235	4595	2.51792	5.00483e-10	5.00483e-10	1.70874e-09
GOTERM_CC_FAT	GO:0005856~cytoskeleton	65	9.80392	7.61317e-12	YBL031W, YAL034W-A, YOR233W, YKL049C, YMR032W, YLR210W, YER149C, YFR028C, YPL124W, YHR061C, YML085C, YGR092W, YML052W, YNL225C, YLR212C, YOR239W, YKR095W, YOR073W, YOR127W, YLR313C, YPL253C, YDR488C, YPL155C, YBL063W, YDL146W, YML124C, YLR429W, YMR001C, YLR381W, YNL126W, YPL242C, YML104C, YOR058C, YOR269W, YLR314C, YCL014W, YNL298W, YML064C, YGR241C, YFL039C, YKL101W, YOR326W, YNL188W, YER018C, Y…	497	250	4595	2.40382	3.12138e-09	1.56069e-09	1.0657e-08
GOTERM_BP_FAT	GO:0000280~nuclear division	53	7.99397	2.73889e-10	YBL031W, YBL097W, YCR086W, YAL034W-A, YKL049C, YMR032W, YPL267W, YLR210W, YPL124W, YDL003W, YFR031C, YML085C, YGR092W, YFR027W, YLR212C, YOR073W, YPL253C, YPL155C, YBL063W, YML124C, YDR260C, YJL074C, YMR001C, YGL021W, YLR381W, YBL009W, YFL008W, YOR144C, YCL061C, YGL097W, YGR108W, YOR058C, YBR133C, YML064C, YNL273W, YNL188W, YER018C, YAL024C, YPR119W, YMR076C, YDR254W, YIL026C, YGL116W, YBR233W-A,…	560	186	4870	2.47801	4.17681e-07	4.17681e-07	4.55987e-07
GOTERM_CC_FAT	GO:0005933~cellular bud	52	7.84314	4.51344e-10	YBL031W, YOR233W, YMR032W, YER149C, YHR061C, YNL087W, YDR033W, YDL240W, YKL185W, YGR092W, YOL007C, YDL179W, YOR127W, YLR313C, YDL146W, YGR152C, YMR001C, YGR041W, YLR084C, YBR038W, YPL242C, YDL117W, YLR314C, YJL158C, YBR133C, YCL014W, YPR032W, YNL298W, YGR241C, YFL039C, YKL101W, YOR326W, YDL127W, YGR221C, YAL024C, YPR119W, YCR002C, YEL040W, YDR309C, YHR023W, YKR090W, YGR229C, YNL283C, YOR304C-A, Y…	497	194	4595	2.47817	1.85051e-07	6.16837e-08	6.31799e-07
GOTERM_CC_FAT	GO:0009277~fungal-type cell wall	34	5.12821	7.15363e-10	YBR093C, YDR144C, YJL171C, YLR314C, YJL158C, YGL028C, YBR162C, YBR067C, YKL096W, YMR305C, YCR002C, YEL040W, YIL123W, YMR307W, YMR006C, YDR261C, YKL165C, YOL030W, YML052W, YGR279C, YLL024C, YNR044W, YNL066W, YBR078W, YGL032C, YLR300W, YAL005C, YNL300W, YOR247W, YLR084C, YGR189C, YMR215W, YCR089W, YHR143W	497	98	4595	3.20761	2.93299e-07	7.33247e-08	1.00138e-06
GOTERM_BP_FAT	GO:0048285~organelle fission	53	7.99397	1.44105e-09	YBL031W, YBL097W, YCR086W, YAL034W-A, YKL049C, YMR032W, YPL267W, YLR210W, YPL124W, YDL003W, YFR031C, YML085C, YGR092W, YFR027W, YLR212C, YOR073W, YPL253C, YPL155C, YBL063W, YML124C, YDR260C, YJL074C, YMR001C, YGL021W, YLR381W, YBL009W, YFL008W, YOR144C, YCL061C, YGL097W, YGR108W, YOR058C, YBR133C, YML064C, YNL273W, YNL188W, YER018C, YAL024C, YPR119W, YMR076C, YDR254W, YIL026C, YGL116W, YBR233W-A,…	560	194	4870	2.37583	2.19759e-06	1.0988e-06	2.39914e-06
GOTERM_CC_FAT	GO:0005618~cell wall	35	5.27903	1.69513e-09	YBR093C, YDR144C, YJL171C, YLR314C, YJL158C, YGL028C, YBR162C, YBR067C, YKL096W, YMR305C, YCR002C, YEL040W, YIL123W, YMR307W, YMR006C, YDR261C, YKL165C, YOL030W, YML052W, YGR279C, YLL024C, YNR044W, YNL066W, YBR078W, YGL032C, YLR300W, YAL005C, YNL300W, YOR247W, YLR084C, YGR189C, YMR215W, YOR255W, YCR089W, YHR143W	497	106	4595	3.05275	6.95003e-07	1.39001e-07	2.37287e-06
GOTERM_CC_FAT	GO:0030312~external encapsulating structure	35	5.27903	1.69513e-09	YBR093C, YDR144C, YJL171C, YLR314C, YJL158C, YGL028C, YBR162C, YBR067C, YKL096W, YMR305C, YCR002C, YEL040W, YIL123W, YMR307W, YMR006C, YDR261C, YKL165C, YOL030W, YML052W, YGR279C, YLL024C, YNR044W, YNL066W, YBR078W, YGL032C, YLR300W, YAL005C, YNL300W, YOR247W, YLR084C, YGR189C, YMR215W, YOR255W, YCR089W, YHR143W	497	106	4595	3.05275	6.95003e-07	1.39001e-07	2.37287e-06
GOTERM_BP_FAT	GO:0051301~cell division	78	11.7647	2.42124e-09	YBL031W, YBL097W, YGL028C, YAL034W-A, YPL267W, YMR032W, YLR210W, YER149C, YDL003W, YHR061C, YFR031C, YDL240W, YGR092W, YDL220C, YAL040C, YDL179W, YNL225C, YMR199W, YIL008W, YOR073W, YLR313C, YOR127W, YPL155C, YBL063W, YBR210W, YGR152C, YDR260C, YJL074C, YMR001C, YGR041W, YLR084C, YLR381W, YHR071W, YFL008W, YBR038W, YGL097W, YPL242C, YGR108W, YPL256C, YOR058C, YDL117W, YOR269W, YLR314C, YBR133C, Y…	560	347	4870	1.95482	3.69238e-06	1.23079e-06	4.03102e-06
GOTERM_BP_FAT	GO:0000278~mitotic cell cycle	71	10.7089	5.65652e-09	YBL031W, YBL097W, YIL150C, YCR086W, YAL034W-A, YKL049C, YMR032W, YPL267W, YLR210W, YFR028C, YPL124W, YDL003W, YFR031C, YLR103C, YML085C, YFR027W, YAL040C, YLR131C, YDL179W, YNL225C, YLR212C, YOR073W, YPL253C, YPL155C, YBL063W, YML124C, YDR260C, YJL074C, YMR001C, YGL021W, YLR381W, YFL008W, YBL009W, YNL126W, YOR144C, YCL061C, YER111C, YGL097W, YGR108W, YOR058C, YBR133C, YML064C, YDR146C, YFL039C, Y…	560	309	4870	1.99821	8.62615e-06	2.15655e-06	9.4173e-06
GOTERM_CC_FAT	GO:0005819~spindle	34	5.12821	1.95609e-08	YBL031W, YOR058C, YOR233W, YAL034W-A, YKL049C, YML064C, YLR210W, YFR028C, YPL124W, YNL188W, YER018C, YPR119W, YDR254W, YML085C, YGR092W, YBR233W-A, YHR172W, YNL225C, YLR212C, YLR045C, YOR073W, YKR095W, YPL253C, YPL155C, YBL063W, YML124C, YMR001C, YPL269W, YLR315W, YBR156C, YGR098C, YIR010W, YNL126W, YPL255W	497	110	4595	2.85769	8.01995e-06	1.33666e-06	2.73817e-05
GOTERM_CC_FAT	GO:0043228~non-membrane-bounded organelle	173	26.0935	2.94512e-08	YCR086W, YMR290C, YAL034W-A, YOR233W, YDR087C, YKL049C, YPR137W, YPL124W, YJL033W, YDL003W, YLR183C, YDR312W, YHR061C, YJR041C, YKL078W, YNL246W, YCL064C, YLR103C, YML085C, YHR013C, YGR092W, YPR144C, YCR003W, YCR072C, YML052W, YNL225C, YOR340C, YOR073W, YLR196W, YKR095W, YNL102W, YOR127W, YLR313C, YPL155C, YML043C, YLR264W, YDR359C, YHR031C, YML124C, YHR062C, YJL074C, YBL035C, YMR001C, YLR381W, Y…	497	1120	4595	1.4281	1.20749e-05	1.725e-06	4.12262e-05
GOTERM_CC_FAT	GO:0043232~intracellular non-membrane-bounded organelle	173	26.0935	2.94512e-08	YCR086W, YMR290C, YAL034W-A, YOR233W, YDR087C, YKL049C, YPR137W, YPL124W, YJL033W, YDL003W, YLR183C, YDR312W, YHR061C, YJR041C, YKL078W, YNL246W, YCL064C, YLR103C, YML085C, YHR013C, YGR092W, YPR144C, YCR003W, YCR072C, YML052W, YNL225C, YOR340C, YOR073W, YLR196W, YKR095W, YNL102W, YOR127W, YLR313C, YPL155C, YML043C, YLR264W, YDR359C, YHR031C, YML124C, YHR062C, YJL074C, YBL035C, YMR001C, YLR381W, Y…	497	1120	4595	1.4281	1.20749e-05	1.725e-06	4.12262e-05
GOTERM_CC_FAT	GO:0015630~microtubule cytoskeleton	38	5.73152	3.1401e-08	YBL031W, YOR058C, YOR269W, YOR233W, YAL034W-A, YKL049C, YML064C, YLR210W, YFR028C, YPL124W, YNL188W, YER018C, YPR119W, YDR254W, YML085C, YGR092W, YBR233W-A, YHR172W, YNL225C, YPL241C, YLR212C, YLR045C, YOR073W, YKR095W, YDR488C, YPL253C, YPL155C, YBL063W, YML124C, YMR001C, YPL269W, YLR315W, YLR381W, YBR156C, YGR098C, YIR010W, YNL126W, YPL255W	497	134	4595	2.62185	1.28743e-05	1.6093e-06	4.39556e-05
GOTERM_BP_FAT	GO:0007067~mitosis	47	7.08899	3.18333e-08	YBL031W, YGR108W, YOR058C, YBL097W, YCR086W, YBR133C, YAL034W-A, YKL049C, YMR032W, YPL267W, YML064C, YNL273W, YLR210W, YNL188W, YER018C, YAL024C, YDL003W, YPR119W, YFR031C, YMR076C, YDR254W, YML085C, YIL026C, YGL116W, YFR027W, YBR233W-A, YLR212C, YDR180W, YOR073W, YPL253C, YPL155C, YBL063W, YLR272C, YML124C, YJL074C, YDR260C, YMR001C, YGL021W, YLR315W, YLR381W, YFL008W, YBL009W, YGR098C, YIR010W,…	560	176	4870	2.32234	4.85446e-05	9.70911e-06	5.29979e-05
GOTERM_BP_FAT	GO:0000087~M phase of mitotic cell cycle	47	7.08899	4.63773e-08	YBL031W, YGR108W, YOR058C, YBL097W, YCR086W, YBR133C, YAL034W-A, YKL049C, YMR032W, YPL267W, YML064C, YNL273W, YLR210W, YNL188W, YER018C, YAL024C, YDL003W, YPR119W, YFR031C, YMR076C, YDR254W, YML085C, YIL026C, YGL116W, YFR027W, YBR233W-A, YLR212C, YDR180W, YOR073W, YPL253C, YPL155C, YBL063W, YLR272C, YML124C, YJL074C, YDR260C, YMR001C, YGL021W, YLR315W, YLR381W, YFL008W, YBL009W, YGR098C, YIR010W,…	560	178	4870	2.29625	7.07228e-05	1.17875e-05	7.72115e-05
GOTERM_CC_FAT	GO:0005935~cellular bud neck	40	6.03318	9.67356e-08	YBL031W, YPL242C, YDL117W, YBR133C, YLR314C, YOR233W, YCL014W, YMR032W, YGR241C, YFL039C, YKL101W, YOR326W, YDL127W, YGR221C, YHR061C, YPR119W, YCR002C, YEL040W, YDL240W, YDR309C, YHR023W, YGR092W, YOL007C, YDL179W, YKR090W, YGR229C, YOR304C-A, YNL233W, YOR127W, YLR313C, YDL146W, YGR152C, YMR001C, YGR041W, YLR084C, YIL140W, YBR038W, YHR149C, YOR301W, YAL029C	497	151	4595	2.44913	3.96608e-05	4.40683e-06	0.000135412
GOTERM_BP_FAT	GO:0007049~cell cycle	113	17.0437	2.47757e-07	YCR086W, YAL034W-A, YKL049C, YPL267W, YPL124W, YDL003W, YHR061C, YOR198C, YLR103C, YML085C, YGR092W, YAL040C, YMR199W, YNL225C, YOR073W, YLR313C, YPL155C, YBR210W, YML124C, YJL074C, YMR001C, YGR041W, YGL021W, YLR084C, YLR381W, YHR071W, YFL008W, YBL009W, YOR033C, YBR038W, YER111C, YGL097W, YGR108W, YPR175W, YDL117W, YML027W, YML064C, YDR146C, YGL178W, YFL039C, YKL101W, YDL127W, YER018C, YAL024C, Y…	560	627	4870	1.5673	0.000377758	5.39741e-05	0.000412479
GOTERM_BP_FAT	GO:0022402~cell cycle process	99	14.9321	3.13415e-07	YCR086W, YAL034W-A, YKL049C, YPL267W, YPL124W, YDL003W, YHR061C, YOR198C, YLR103C, YML085C, YAL040C, YNL225C, YOR073W, YLR313C, YPL155C, YBR210W, YML124C, YJL074C, YMR001C, YGR041W, YGL021W, YLR381W, YLR084C, YBL009W, YFL008W, YBR038W, YER111C, YGL097W, YGR108W, YML064C, YDR146C, YGL178W, YFL039C, YKL101W, YDL127W, YER018C, YAL024C, YPR119W, YIL132C, YGL229C, YIL026C, YGL116W, YGR245C, YBR233W-A,…	560	530	4870	1.62443	0.000477843	5.97429e-05	0.00052179
GOTERM_CC_FAT	GO:0005576~extracellular region	28	4.22323	5.07288e-07	YBR093C, YIL162W, YGL028C, YJL158C, YBR162C, YBR067C, YMR305C, YKL096W, YJL079C, YEL040W, YMR307W, YMR006C, YOL030W, YIL015W, YGR279C, YLL024C, YNR044W, YNL066W, YBR078W, YAL005C, YLR300W, YNL300W, YOR247W, YGR189C, YMR215W, YCR089W, YHR143W, YKR013W	497	91	4595	2.84476	0.000207966	2.07986e-05	0.000710108
GOTERM_BP_FAT	GO:0000279~M phase	68	10.2564	1.87814e-06	YBL031W, YBL097W, YEL072W, YCR086W, YAL034W-A, YKL049C, YMR032W, YPL267W, YLR210W, YPL124W, YIR026C, YDL003W, YER180C, YFR031C, YOR198C, YML085C, YLR035C, YFR027W, YNL225C, YLR212C, YOR073W, YPL253C, YPL155C, YKR099W, YBL063W, YML124C, YDR260C, YJL074C, YMR001C, YGL021W, YLR381W, YFL008W, YBL009W, YER115C, YNL126W, YOR144C, YCL061C, YGL097W, YGR108W, YOR058C, YBR133C, YML064C, YNL273W, YNL188W, Y…	560	335	4870	1.76525	0.00286006	0.000318189	0.00312678
GOTERM_CC_FAT	GO:0000922~spindle pole	27	4.0724	2.31597e-06	YOR233W, YAL034W-A, YKL049C, YML064C, YFR028C, YLR210W, YPL124W, YNL188W, YER018C, YPR119W, YML085C, YGR092W, YNL225C, YHR172W, YLR212C, YLR045C, YKR095W, YOR073W, YPL253C, YBL063W, YML124C, YMR001C, YPL269W, YLR315W, YIR010W, YNL126W, YPL255W	497	92	4595	2.71335	0.0009491	8.63191e-05	0.00324189
GOTERM_CC_FAT	GO:0030427~site of polarized growth	50	7.54148	2.62832e-06	YBL031W, YOR233W, YMR032W, YER149C, YHR061C, YDL240W, YGR092W, YOL007C, YDL179W, YOR239W, YCR043C, YOR127W, YLR313C, YDL146W, YGR152C, YMR001C, YGR041W, YLR084C, YBR038W, YPL242C, YDL117W, YLR314C, YBR133C, YJL158C, YCL014W, YNL298W, YGR241C, YFL039C, YKL101W, YOR326W, YDL127W, YGR221C, YCR088W, YPR119W, YCR002C, YEL040W, YDR309C, YHR023W, YKR090W, YGR229C, YNL283C, YOR304C-A, YNL233W, YOR247W, Y…	497	235	4595	1.96712	0.00107703	8.97972e-05	0.00367911
GOTERM_BP_FAT	GO:0022403~cell cycle phase	80	12.0664	3.26537e-06	YBL031W, YBL097W, YIL150C, YCR086W, YEL072W, YAL034W-A, YKL049C, YPL267W, YMR032W, YLR210W, YPL124W, YIR026C, YDL003W, YER180C, YFR031C, YOR198C, YLR103C, YLR035C, YML085C, YFR027W, YAL040C, YLR131C, YDL179W, YNL225C, YLR212C, YOR073W, YPL253C, YPL155C, YKR099W, YBL063W, YML124C, YDR260C, YJL074C, YMR001C, YGL021W, YLR381W, YFL008W, YBL009W, YER115C, YNL126W, YOR144C, YCL061C, YER111C, YGL097W, Y…	560	422	4870	1.64861	0.00496732	0.000497846	0.00543624
GOTERM_BP_FAT	GO:0007017~microtubule-based process	32	4.82655	4.43268e-06	YBL031W, YGR108W, YOR058C, YOR269W, YKL049C, YFL039C, YOR326W, YPL124W, YNL188W, YER018C, YDR254W, YML085C, YGL116W, YBR233W-A, YNL225C, YNL090W, YHR172W, YLR212C, YPL241C, YLR045C, YOR073W, YDR488C, YPL253C, YPL155C, YBL063W, YPR120C, YKR088C, YML124C, YLR429W, YPL269W, YNL126W, YPL255W	560	117	4870	2.37851	0.00673705	0.000614343	0.00737952
GOTERM_CC_FAT	GO:0005730~nucleolus	53	7.99397	1.31811e-05	YCR016W, YCR086W, YMR290C, YDR087C, YEL026W, YKR092C, YFR028C, YPR137W, YJL033W, YDR083W, YJL109C, YDR312W, YKL078W, YJR041C, YLR153C, YPR144C, YCR072C, YOR310C, YLL034C, YPL211W, YOR340C, YLR196W, YDR021W, YML043C, YBL004W, YPR112C, YHR062C, YCR087C-A, YCL054W, YLR197W, YIL096C, YHR143W-A, YJL025W, YMR049C, YDR280W, YIL079C, YLR141W, YER146W, YDL042C, YKL014C, YGR245C, YPL266W, YLR276C, YLL011W,…	497	269	4595	1.8216	0.00538969	0.000415626	0.0184495
GOTERM_BP_FAT	GO:0000070~mitotic sister chromatid segregation	23	3.46908	3.12109e-05	YBL097W, YCR086W, YLR212C, YKL049C, YDR180W, YOR073W, YPL253C, YNL273W, YBL063W, YLR272C, YML124C, YDL003W, YJL074C, YFL008W, YFR031C, YMR076C, YGR098C, YCL061C, YOR144C, YML085C, YIL026C, YGL116W, YFR027W	560	77	4870	2.59763	0.0464823	0.00395859	0.051949
GOTERM_BP_FAT	GO:0007059~chromosome segregation	38	5.73152	3.47726e-05	YBL031W, YBL097W, YCR086W, YAL034W-A, YKL049C, YNL273W, YER018C, YDL003W, YFR031C, YMR076C, YIL132C, YDR254W, YML085C, YIL026C, YGL116W, YFR027W, YBR233W-A, YHR172W, YAR018C, YLR212C, YLR045C, YDR180W, YOR073W, YPL253C, YPL155C, YBL063W, YLR272C, YML124C, YJL074C, YMR001C, YLR381W, YFL008W, YBR156C, YGR098C, YIR010W, YCL061C, YOR144C, YBR098W	560	165	4870	2.00281	0.0516477	0.00407086	0.0578757
GOTERM_BP_FAT	GO:0045229~external encapsulating structure organization	51	7.69231	4.65255e-05	YNL029C, YBL068W, YGL028C, YHL028W, YIL123W, YDL240W, YMR307W, YKL165C, YOL030W, YNL090W, YGR279C, YJL058C, YDR260C, YGR189C, YCR089W, YOR255W, YPL161C, YBR038W, YER111C, YLL031C, YLR314C, YJL158C, YNL298W, YBR067C, YGL178W, YFL039C, YKL096W, YOR326W, YMR305C, YOR298W, YJL201W, YER046W, YCR002C, YEL040W, YLR342W, YJR118C, YHR181W, YIL026C, YDR261C, YGR031C-A, YGR229C, YNL283C, YNL066W, YBR078W, Y…	560	251	4870	1.767	0.0684943	0.00505525	0.0774301
GOTERM_BP_FAT	GO:0007047~cell wall organization	51	7.69231	4.65255e-05	YNL029C, YBL068W, YGL028C, YHL028W, YIL123W, YDL240W, YMR307W, YKL165C, YOL030W, YNL090W, YGR279C, YJL058C, YDR260C, YGR189C, YCR089W, YOR255W, YPL161C, YBR038W, YER111C, YLL031C, YLR314C, YJL158C, YNL298W, YBR067C, YGL178W, YFL039C, YKL096W, YOR326W, YMR305C, YOR298W, YJL201W, YER046W, YCR002C, YEL040W, YLR342W, YJR118C, YHR181W, YIL026C, YDR261C, YGR031C-A, YGR229C, YNL283C, YNL066W, YBR078W, Y…	560	251	4870	1.767	0.0684943	0.00505525	0.0774301
GOTERM_CC_FAT	GO:0005816~spindle pole body	22	3.31825	6.00614e-05	YNL225C, YHR172W, YLR212C, YOR233W, YLR045C, YML064C, YOR073W, YKR095W, YPL253C, YFR028C, YLR210W, YPL124W, YNL188W, YBL063W, YML124C, YPL269W, YLR315W, YPR119W, YNL126W, YML085C, YPL255W, YGR092W	497	79	4595	2.57469	0.0243252	0.00175745	0.0840422
GOTERM_CC_FAT	GO:0005815~microtubule organizing center	22	3.31825	6.00614e-05	YNL225C, YHR172W, YLR212C, YOR233W, YLR045C, YML064C, YOR073W, YKR095W, YPL253C, YFR028C, YLR210W, YPL124W, YNL188W, YBL063W, YML124C, YPL269W, YLR315W, YPR119W, YNL126W, YML085C, YPL255W, YGR092W	497	79	4595	2.57469	0.0243252	0.00175745	0.0840422
GOTERM_BP_FAT	GO:0000819~sister chromatid segregation	23	3.46908	8.93978e-05	YBL097W, YCR086W, YLR212C, YKL049C, YDR180W, YOR073W, YPL253C, YNL273W, YBL063W, YLR272C, YML124C, YDL003W, YJL074C, YFL008W, YFR031C, YMR076C, YGR098C, YCL061C, YOR144C, YML085C, YIL026C, YGL116W, YFR027W	560	82	4870	2.43924	0.127452	0.009048	0.148731
GOTERM_BP_FAT	GO:0000910~cytokinesis	27	4.0724	0.000331234	YPL242C, YOR058C, YDL117W, YLR314C, YGL028C, YCL014W, YNL298W, YMR032W, YFL039C, YER149C, YOR326W, YHR061C, YCR002C, YDR309C, YHR023W, YNL066W, YNL233W, YLR313C, YBR210W, YGR152C, YGR041W, YLR084C, YIL140W, YBR038W, YHR143W, YOR301W, YAL029C	560	113	4870	2.07791	0.396625	0.0310827	0.550031
GOTERM_BP_FAT	GO:0032506~cytokinetic process	24	3.61991	0.000390849	YOR058C, YGL028C, YLR314C, YCL014W, YNL298W, YNL066W, YNL233W, YFL039C, YLR313C, YER149C, YOR326W, YBR210W, YGR152C, YHR061C, YGR041W, YCR002C, YLR084C, YIL140W, YBR038W, YHR023W, YDR309C, YHR143W, YOR301W, YAL029C	560	96	4870	2.17411	0.449077	0.0344605	0.648722
GOTERM_BP_FAT	GO:0000226~microtubule cytoskeleton organization	25	3.77074	0.00045724	YBL031W, YGR108W, YOR058C, YKL049C, YFL039C, YOR326W, YNL188W, YPL124W, YER018C, YDR254W, YML085C, YGL116W, YBR233W-A, YNL225C, YHR172W, YLR212C, YLR045C, YOR073W, YPL155C, YBL063W, YPR120C, YKR088C, YPL269W, YNL126W, YPL255W	560	103	4870	2.11078	0.502147	0.0380062	0.758522
GOTERM_CC_FAT	GO:0000131~incipient cellular bud site	15	2.26244	0.000458554	YDL179W, YKR090W, YGR229C, YNL298W, YNL233W, YLR313C, YOR326W, YDL127W, YHR061C, YGR189C, YHR149C, YHR023W, YDR309C, YBR079C, YAL029C	497	49	4595	2.83025	0.171427	0.0124584	0.639982
GOTERM_CC_FAT	GO:0044427~chromosomal part	56	8.44646	0.000491303	YIL150C, YBL097W, YCR086W, YAL034W-A, YKL049C, YLL004W, YDL003W, YMR094W, YDR083W, YJL109C, YLR183C, YNL246W, YFR031C, YLR103C, YKL185W, YDL220C, YML036W, YFR027W, YOR073W, YNL102W, YPL155C, YDR359C, YHR031C, YJL074C, YIL010W, YBL035C, YOR344C, YLR381W, YFL008W, YOR144C, YCL061C, YER111C, YDR295C, YGL097W, YPR175W, YML027W, YFL039C, YNL273W, YER018C, YJR043C, YOR189W, YDL042C, YDR254W, YIL026C, Y…	497	330	4595	1.56893	0.182483	0.0125138	0.685543
GOTERM_CC_FAT	GO:0005874~microtubule	17	2.5641	0.000531092	YBL031W, YBR233W-A, YOR058C, YOR269W, YHR172W, YLR212C, YPL241C, YLR045C, YDR488C, YPL155C, YNL188W, YBL063W, YML124C, YPL269W, YBR156C, YNL126W, YML085C	497	61	4595	2.57661	0.195718	0.0127304	0.740871
GOTERM_BP_FAT	GO:0007076~mitotic chromosome condensation	8	1.20664	0.000711182	YDL003W, YBL097W, YCR086W, YDR180W, YFL008W, YFR031C, YMR076C, YLR272C	560	15	4870	4.6381	0.662077	0.0555023	1.17745
GOTERM_CC_FAT	GO:0005886~plasma membrane	69	10.4072	0.000904351	YCL063W, YDR144C, YEL017C-A, YGL008C, YER157W, YJR040W, YLR214W, YDR524C-B, YDR038C, YNL087W, YDR033W, YMR307W, YHR094C, YNL090W, YML052W, YOR273C, YHR174W, YDL116W, YPR198W, YJL058C, YGR152C, YGR055W, YGR041W, YLR084C, YGL137W, YOR047C, YOR153W, YDR508C, YOR381W, YML016C, YOL019W, YAR033W, YDR345C, YJL158C, YKR003W, YPR032W, YDR046C, YGR241C, YNL065W, YGR221C, YGL051W, YMR319C, YKR093W, YLR342W,…	497	439	4595	1.45316	0.309923	0.0203975	1.25851
Q genes
Category	Term	Count	%	PValue	Genes	List Total	Pop Hits	Pop Total	Fold Enrichment	Bonferroni	Benjamini	FDR
GOTERM_BP_FAT	GO:0007039~vacuolar protein catabolic process	22	9.2437	3.20464e-10	YOR173W, YFR053C, YDR059C, YPR184W, YEL011W, YGL006W, YGR248W, YEL012W, YIL045W, YOR185C, YGL156W, YPR160W, YER054C, YGR088W, YFL014W, YFR015C, YMR174C, YAL054C, YGL180W, YIR038C, YMR105C, YER150W	171	117	4870	5.35513	2.45155e-07	2.45155e-07	4.89022e-07
GOTERM_BP_FAT	GO:0009628~response to abiotic stimulus	37	15.5462	1.06284e-09	YNL274C, YOR178C, YFR053C, YDR040C, YEL039C, YPL223C, YGR248W, YEL012W, YML131W, YKL163W, YFR026C, YPL230W, YDL079C, YDR533C, YPR160W, YBR117C, YHR138C, YMR096W, YIR038C, YMR105C, YLR327C, YOR028C, YFL030W, YBR132C, YAL062W, YDR059C, YBR072W, YBR169C, YMR175W, YGR088W, YNL237W, YPR005C, YFL014W, YKR076W, YMR040W, YDR085C, YER150W	171	344	4870	3.06321	8.13069e-07	4.06534e-07	1.62187e-06
GOTERM_BP_FAT	GO:0009266~response to temperature stimulus	28	11.7647	4.34153e-09	YNL274C, YOR178C, YFR053C, YEL039C, YGR248W, YEL012W, YKL163W, YFR026C, YDR533C, YPR160W, YBR117C, YHR138C, YMR096W, YIR038C, YMR105C, YLR327C, YFL030W, YAL062W, YDR059C, YBR072W, YBR169C, YGR088W, YFL014W, YNL237W, YMR040W, YKR076W, YDR085C, YER150W	171	217	4870	3.67478	3.32127e-06	1.10709e-06	6.62509e-06
GOTERM_BP_FAT	GO:0016054~organic acid catabolic process	14	5.88235	2.30296e-08	YKR009C, YNL274C, YMR303C, YLR231C, YPR001W, YNL009W, YNL202W, YPR006C, YIL160C, YBR006W, YPR002W, YLR142W, YDR380W, YGL205W	171	54	4870	7.38358	1.76175e-05	4.40439e-06	3.51427e-05
GOTERM_BP_FAT	GO:0046395~carboxylic acid catabolic process	14	5.88235	2.30296e-08	YKR009C, YNL274C, YMR303C, YLR231C, YPR001W, YNL009W, YNL202W, YPR006C, YIL160C, YBR006W, YPR002W, YLR142W, YDR380W, YGL205W	171	54	4870	7.38358	1.76175e-05	4.40439e-06	3.51427e-05
GOTERM_BP_FAT	GO:0009636~response to toxin	13	5.46218	3.0788e-08	YPL171C, YOL151W, YLR346C, YOR328W, YML131W, YHR139C, YJL116C, YNR060W, YDR533C, YJR155W, YKR076W, YMR251W, YLL060C	171	46	4870	8.04856	2.35525e-05	4.71055e-06	4.69818e-05
GOTERM_CC_FAT	GO:0005782~peroxisomal matrix	7	2.94118	5.24579e-07	YKR009C, YDR256C, YML042W, YIL160C, YNL117W, YGL205W, YNL202W	139	12	4595	19.2836	7.23893e-05	7.23893e-05	0.000617387
GOTERM_CC_FAT	GO:0031907~microbody lumen	7	2.94118	5.24579e-07	YKR009C, YDR256C, YML042W, YIL160C, YNL117W, YGL205W, YNL202W	139	12	4595	19.2836	7.23893e-05	7.23893e-05	0.000617387
GOTERM_BP_FAT	GO:0034605~cellular response to heat	22	9.2437	8.91278e-07	YNL274C, YAL062W, YFR053C, YEL039C, YEL012W, YKL163W, YFR026C, YDR533C, YBR169C, YPR160W, YBR117C, YGR088W, YHR138C, YFL014W, YMR096W, YNL237W, YMR040W, YKR076W, YDR085C, YIR038C, YER150W, YFL030W	171	181	4870	3.4616	0.000681596	0.000113632	0.00136006
GOTERM_BP_FAT	GO:0009408~response to heat	23	9.66387	1.55671e-06	YNL274C, YAL062W, YOR178C, YFR053C, YEL039C, YEL012W, YKL163W, YFR026C, YDR533C, YBR169C, YPR160W, YBR117C, YGR088W, YHR138C, YFL014W, YMR096W, YNL237W, YMR040W, YKR076W, YDR085C, YIR038C, YER150W, YFL030W	171	203	4870	3.22675	0.00119018	0.000170112	0.00237549
GOTERM_BP_FAT	GO:0055114~oxidation reduction	31	13.0252	3.25355e-06	YPL171C, YNL274C, YMR303C, YEL039C, YML131W, YKL107W, YGR256W, YNL009W, YNR060W, YJL052W, YJR155W, YPL134C, YML054C, YKL026C, YPR006C, YBR006W, YLR174W, YKR009C, YOL151W, YAL062W, YDR256C, YLR070C, YNL202W, YGR088W, YDL085W, YJR149W, YLR142W, YHR176W, YKL071W, YGL205W, YJR119C	171	353	4870	2.50104	0.00248587	0.000311072	0.00496473
GOTERM_BP_FAT	GO:0015980~energy derivation by oxidation of organic compounds	20	8.40336	1.0646e-05	YOR178C, YMR303C, YFR053C, YEL039C, YPR184W, YEL011W, YPR001W, YIL045W, YNL009W, YPR160W, YKL093W, YER054C, YMR081C, YFR015C, YAL054C, YDL085W, YMR105C, YNL117W, YLR174W, YPL201C	171	178	4870	3.19995	0.00811116	0.000904505	0.0162443
GOTERM_MF_FAT	GO:0048037~cofactor binding	19	7.98319	1.16693e-05	YPL171C, YNL274C, YHR137W, YOL151W, YLR231C, YEL020C, YGL184C, YGR256W, YNL009W, YNR060W, YJL052W, YPR160W, YDL085W, YDR380W, YLR174W, YPL017C, YFL030W, YHR176W, YGL205W	151	160	4190	3.29512	0.00382024	0.00382024	0.0158046
GOTERM_BP_FAT	GO:0005996~monosaccharide metabolic process	17	7.14286	1.62887e-05	YOR178C, YFR053C, YPR184W, YEL011W, YGR043C, YGR248W, YGR256W, YJL052W, YGL156W, YLR070C, YPR160W, YPL248C, YBR117C, YER054C, YFR015C, YDL085W, YMR105C	171	136	4870	3.55994	0.0123837	0.00124532	0.0248534
GOTERM_CC_FAT	GO:0005777~peroxisome	11	4.62185	1.63395e-05	YKR009C, YDR256C, YPL147W, YML042W, YER015W, YIL160C, YNL117W, YHR160C, YNL009W, YGL205W, YNL202W	139	64	4595	5.68177	0.00225233	0.0011268	0.0192286
GOTERM_CC_FAT	GO:0042579~microbody	11	4.62185	1.63395e-05	YKR009C, YDR256C, YPL147W, YML042W, YER015W, YIL160C, YNL117W, YHR160C, YNL009W, YGL205W, YNL202W	139	64	4595	5.68177	0.00225233	0.0011268	0.0192286
GOTERM_BP_FAT	GO:0019318~hexose metabolic process	16	6.72269	1.77873e-05	YOR178C, YFR053C, YPR184W, YEL011W, YGR043C, YGR248W, YGR256W, YJL052W, YGL156W, YPR160W, YPL248C, YBR117C, YER054C, YFR015C, YDL085W, YMR105C	171	122	4870	3.73502	0.0135152	0.00123627	0.0271396
GOTERM_BP_FAT	GO:0006091~generation of precursor metabolites and energy	24	10.084	3.55718e-05	YJL103C, YOR178C, YPR184W, YMR303C, YFR053C, YEL039C, YEL011W, YPR001W, YIL045W, YNL009W, YNR060W, YJL052W, YPR160W, YML054C, YKL093W, YER054C, YMR081C, YFR015C, YAL054C, YDL085W, YNL117W, YMR105C, YLR174W, YPL201C	171	264	4870	2.58905	0.026846	0.00226518	0.0542682
GOTERM_BP_FAT	GO:0006006~glucose metabolic process	14	5.88235	3.63444e-05	YPR160W, YBR117C, YOR178C, YPR184W, YER054C, YFR053C, YEL011W, YGR043C, YGR248W, YFR015C, YDL085W, YGR256W, YMR105C, YJL052W	171	100	4870	3.98713	0.027421	0.00213648	0.0554464
GOTERM_MF_FAT	GO:0050662~coenzyme binding	14	5.88235	7.64014e-05	YPL171C, YNL274C, YOL151W, YEL020C, YGR256W, YNR060W, YNL009W, YJL052W, YDL085W, YDR380W, YPL017C, YHR176W, YLR174W, YGL205W	151	105	4190	3.69978	0.0247492	0.0124521	0.103434
GOTERM_BP_FAT	GO:0006112~energy reserve metabolic process	9	3.78151	7.99746e-05	YPR160W, YOR178C, YPR184W, YER054C, YFR053C, YEL011W, YFR015C, YMR105C, YIL045W	171	42	4870	6.10276	0.0593489	0.00436068	0.12197
GOTERM_CC_FAT	GO:0044439~peroxisomal part	8	3.36134	9.16489e-05	YKR009C, YDR256C, YPL147W, YML042W, YIL160C, YNL117W, YGL205W, YNL202W	139	37	4595	7.14758	0.0125685	0.00420717	0.10781
GOTERM_CC_FAT	GO:0044438~microbody part	8	3.36134	9.16489e-05	YKR009C, YDR256C, YPL147W, YML042W, YIL160C, YNL117W, YGL205W, YNL202W	139	37	4595	7.14758	0.0125685	0.00420717	0.10781
GOTERM_BP_FAT	GO:0016052~carbohydrate catabolic process	12	5.04202	0.000137663	YPR160W, YBR117C, YPR184W, YFR053C, YGR043C, YGR248W, YDL085W, YPR026W, YGR256W, YMR105C, YJL052W, YGL156W	171	84	4870	4.0685	0.099963	0.0069967	0.209865
GOTERM_BP_FAT	GO:0006732~coenzyme metabolic process	16	6.72269	0.000185162	YMR303C, YLR231C, YGR043C, YGR248W, YPR001W, YGR256W, YNL009W, YBR117C, YKR076W, YAL054C, YDL085W, YIR038C, YMR251W, YNL117W, YLR174W, YLL060C	171	149	4870	3.0582	0.132085	0.00881479	0.282181
GOTERM_CC_FAT	GO:0000267~cell fraction	19	7.98319	0.00025348	YAL062W, YCR010C, YDR040C, YOR152C, YGR256W, YBR298C, YDR461W, YJL052W, YDR533C, YHR096C, YMR175W, YHR202W, YHR075C, YFL014W, YDL222C, YAL054C, YIR038C, YNL194C, YCL049C	139	240	4595	2.61706	0.0343798	0.00870804	0.29792
GOTERM_BP_FAT	GO:0044275~cellular carbohydrate catabolic process	11	4.62185	0.000267754	YPR160W, YBR117C, YPR184W, YFR053C, YGR043C, YGR248W, YDL085W, YPR026W, YGR256W, YMR105C, YJL052W	171	76	4870	4.12204	0.185238	0.0119782	0.407809
GOTERM_BP_FAT	GO:0006081~cellular aldehyde metabolic process	7	2.94118	0.000329124	YNL274C, YJR155W, YMR096W, YNL117W, YNL009W, YLR174W, YMR095C	171	28	4870	7.11988	0.222617	0.0138927	0.50106
GOTERM_BP_FAT	GO:0009062~fatty acid catabolic process	5	2.10084	0.000390331	YKR009C, YIL160C, YNL009W, YGL205W, YNL202W	171	11	4870	12.9452	0.258189	0.0155961	0.593982
GOTERM_BP_FAT	GO:0005977~glycogen metabolic process	7	2.94118	0.000489497	YPR160W, YOR178C, YPR184W, YER054C, YEL011W, YFR015C, YMR105C	171	30	4870	6.64522	0.312406	0.0185536	0.744361
GOTERM_BP_FAT	GO:0005978~glycogen biosynthetic process	5	2.10084	0.000569632	YOR178C, YPR184W, YEL011W, YFR015C, YMR105C	171	12	4870	11.8665	0.353313	0.0205428	0.865725
GOTERM_BP_FAT	GO:0006575~cellular amino acid derivative metabolic process	10	4.20168	0.000647576	YOL058W, YLR231C, YML042W, YER024W, YKR076W, YIR038C, YBR006W, YMR251W, YDR380W, YLL060C	171	70	4870	4.0685	0.390768	0.0222735	0.983638
GOTERM_BP_FAT	GO:0030163~protein catabolic process	26	10.9244	0.000726353	YOR173W, YHR171W, YFR053C, YGL006W, YGR248W, YEL012W, YGL156W, YPR160W, YER054C, YFR015C, YMR174C, YAL054C, YGL180W, YIR038C, YMR105C, YPR151C, YER098W, YPR184W, YDR059C, YEL011W, YBR203W, YOR185C, YIL045W, YGR088W, YFL014W, YER150W	171	364	4870	2.03425	0.426422	0.0238782	1.10268
GOTERM_BP_FAT	GO:0044257~cellular protein catabolic process	25	10.5042	0.000996807	YOR173W, YHR171W, YFR053C, YDR059C, YPR184W, YEL011W, YGL006W, YGR248W, YEL012W, YBR203W, YIL045W, YOR185C, YGL156W, YPR160W, YER054C, YGR088W, YFL014W, YFR015C, YMR174C, YAL054C, YGL180W, YIR038C, YMR105C, YER150W, YER098W	171	351	4870	2.02846	0.533705	0.0312891	1.51034
Common genes
Category	Term	Count	%	PValue	Genes	List Total	Pop Hits	Pop Total	Fold Enrichment	Bonferroni	Benjamini	FDR
GOTERM_CC_FAT	GO:0030529~ribonucleoprotein complex	507	12.8811	9.88419e-31	YDR447C, YPL220W, YDR473C, YIR009W, YDL081C, YNL177C, YGR084C, YPL079W, YKL143W, YNL162W, YDR239C, YDR432W, YDL060W, YIL069C, YAL021C, YDL061C, YOR046C, YER082C, YPL009C, YML028W, YGR085C, YGR075C, YDR026C, YDL202W, YNL138W-A, YGR145W, YGR215W, YDR025W, YCL059C, YNR052C, YKL180W, YLR175W, YKL173W, YLR129W, YNL175C, YDR449C, YLR289W, YER050C, YOR063W, YDR206W, YPL132W, YLR150W, YBR233W, YKL156W, Y…	3040	590	4595	1.29888	6.72125e-28	6.72125e-28	1.48481e-27
GOTERM_CC_FAT	GO:0031974~membrane-enclosed lumen	683	17.3526	1.17001e-30	YIL127C, YNL177C, YGR084C, YPL154C, YCR079W, YHR069C, YCL057W, YDR432W, YPR190C, YNL113W, YHL020C, YDL060W, YKL059C, YDR005C, YPR004C, YMR270C, YDR181C, YGR116W, YLR163C, YAL021C, YKL134C, YBR193C, YGL237C, YDR110W, YER082C, YPR070W, YLL018C-A, YPL059W, YKL195W, YGR134W, YNL278W, YKL058W, YMR014W, YDR026C, YLR382C, YDL202W, YPL135W, YGR145W, YML078W, YGR215W, YML114C, YBR154C, YIL128W, YKL067W, Y…	3040	827	4595	1.24832	7.9561e-28	3.97805e-28	1.75761e-27
GOTERM_CC_FAT	GO:0043233~organelle lumen	646	16.4126	1.54394e-28	YIL127C, YNL177C, YGR084C, YPL154C, YCR079W, YHR069C, YDR432W, YPR190C, YNL113W, YHL020C, YDL060W, YKL059C, YDR005C, YPR004C, YMR270C, YDR181C, YGR116W, YLR163C, YAL021C, YKL134C, YBR193C, YGL237C, YDR110W, YER082C, YPR070W, YPL059W, YGR134W, YNL278W, YKL058W, YMR014W, YDR026C, YLR382C, YDL202W, YPL135W, YGR145W, YML078W, YGR215W, YML114C, YBR154C, YIL128W, YDL213C, YCL059C, YNR052C, YLR175W, YLR…	3040	783	4595	1.24705	1.04988e-25	3.4996e-26	2.31933e-25
GOTERM_CC_FAT	GO:0070013~intracellular organelle lumen	646	16.4126	1.54394e-28	YIL127C, YNL177C, YGR084C, YPL154C, YCR079W, YHR069C, YDR432W, YPR190C, YNL113W, YHL020C, YDL060W, YKL059C, YDR005C, YPR004C, YMR270C, YDR181C, YGR116W, YLR163C, YAL021C, YKL134C, YBR193C, YGL237C, YDR110W, YER082C, YPR070W, YPL059W, YGR134W, YNL278W, YKL058W, YMR014W, YDR026C, YLR382C, YDL202W, YPL135W, YGR145W, YML078W, YGR215W, YML114C, YBR154C, YIL128W, YDL213C, YCL059C, YNR052C, YLR175W, YLR…	3040	783	4595	1.24705	1.04988e-25	3.4996e-26	2.31933e-25
GOTERM_CC_FAT	GO:0005840~ribosome	284	7.21545	1.75896e-23	YDR447C, YPL220W, YDL081C, YNL177C, YNL096C, YGR084C, YPL079W, YJL191W, YNL162W, YOR234C, YDR239C, YIL069C, YMR193W, YDL061C, YLR340W, YPL173W, YDR322W, YBR267W, YOL039W, YPL009C, YGR085C, YDR026C, YLR439W, YNL311C, YPL105C, YDL202W, YGR215W, YDR382W, YGL123W, YDR025W, YNL178W, YKL180W, YMR114C, YLR333C, YNR036C, YBR268W, YLR289W, YHR010W, YML063W, YDR041W, YGL189C, YEL043W, YER050C, YOR063W, YPL…	3040	316	4595	1.35845	1.19609e-20	2.99024e-21	2.64233e-20
GOTERM_CC_FAT	GO:0044429~mitochondrial part	437	11.1026	2.67119e-22	YLR204W, YNL177C, YGR084C, YDR204W, YCR079W, YKR001C, YOR065W, YDL181W, YCL057W, YMR089C, YDR219C, YHR051W, YCL044C, YPR004C, YOR045W, YLR163C, YKL134C, YLL018C-A, YKL195W, YPL059W, YPL215W, YMR098C, YDL142C, YLR382C, YBR185C, YDL202W, YPL135W, YER053C, YML078W, YGR215W, YKL067W, YKL141W, YLR390W, YDR194C, YGR086C, YPL252C, YPL270W, YHR190W, YLR289W, YLL041C, YER050C, YKL194C, YPL132W, YJL054W, Y…	3040	519	4595	1.2727	1.81641e-19	3.63282e-20	4.01269e-19
GOTERM_CC_FAT	GO:0033279~ribosomal subunit	193	4.90346	6.4413e-22	YDR447C, YPL220W, YDL081C, YNL096C, YNL177C, YGR084C, YPL079W, YJL191W, YNL162W, YOR234C, YIL069C, YMR193W, YLR340W, YDL061C, YPL173W, YDR322W, YBR267W, YOL039W, YGR085C, YLR439W, YDL202W, YGR215W, YGL123W, YDR382W, YDR025W, YNL178W, YKL180W, YLR333C, YNR036C, YBR268W, YHR010W, YML063W, YDR041W, YGL189C, YER050C, YOR063W, YKL156W, YBR181C, YML025C, YGR118W, YDL130W, YOR150W, YGR214W, YEL054C, YMR…	3040	205	4595	1.42303	4.38009e-19	7.30014e-20	9.67618e-19
GOTERM_CC_FAT	GO:0031090~organelle membrane	567	14.4055	1.19007e-20	YLR204W, YKL175W, YDR204W, YML029W, YGL023C, YKL143W, YKR001C, YOR065W, YDL181W, YHL020C, YMR089C, YKL176C, YDR219C, YHR051W, YGL022W, YMR200W, YCL044C, YOR045W, YBR097W, YNL263C, YKL195W, YPL215W, YOL062C, YDL212W, YMR098C, YDL142C, YOR067C, YER119C, YBR185C, YMR088C, YER053C, YAR042W, YGR270W, YLR078C, YER072W, YPL145C, YKL141W, YLR390W, YGR086C, YMR026C, YPL270W, YIL016W, YHR190W, YLL041C, YPL…	3040	701	4595	1.22258	8.09245e-18	1.15606e-18	1.78773e-17
GOTERM_MF_FAT	GO:0003735~structural constituent of ribosome	189	4.80183	9.15718e-19	YDR447C, YPL220W, YDL081C, YNL096C, YNL177C, YGR084C, YPL079W, YJL191W, YNL162W, YOR234C, YIL069C, YMR193W, YLR340W, YDL061C, YPL173W, YDR322W, YOL039W, YGR085C, YLR439W, YDL202W, YGR215W, YGL123W, YDR382W, YDR025W, YNL178W, YKL180W, YLR333C, YNR036C, YBR268W, YHR010W, YML063W, YDR041W, YGL189C, YER050C, YOR063W, YKL156W, YBR181C, YML025C, YGR118W, YDL130W, YOR150W, YGR214W, YMR142C, YDR012W, YEL…	2929	199	4190	1.35864	1.37907e-15	1.37907e-15	1.52223e-15
GOTERM_CC_FAT	GO:0031980~mitochondrial lumen	185	4.7002	1.98007e-17	YFL036W, YHR147C, YNL177C, YDL069C, YER069W, YDR337W, YGR084C, YNL310C, YCR079W, YGL018C, YDR376W, YKL040C, YMR286W, YPR004C, YNL005C, YHR070W, YMR193W, YDL044C, YMR287C, YLR163C, YJR101W, YOR187W, YKL134C, YPL104W, YNL306W, YLL027W, YGR222W, YHR008C, YPL173W, YBL022C, YPL059W, YDR322W, YOR158W, YKL003C, YCR028C-A, YPL013C, YML009C, YLR382C, YLR439W, YER048W-A, YDL202W, YDR258C, YPL135W, YML078W,…	3040	202	4595	1.38431	1.34645e-14	1.68306e-15	2.97448e-14
GOTERM_CC_FAT	GO:0005759~mitochondrial matrix	185	4.7002	1.98007e-17	YFL036W, YHR147C, YNL177C, YDL069C, YER069W, YDR337W, YGR084C, YNL310C, YCR079W, YGL018C, YDR376W, YKL040C, YMR286W, YPR004C, YNL005C, YHR070W, YMR193W, YDL044C, YMR287C, YLR163C, YJR101W, YOR187W, YKL134C, YPL104W, YNL306W, YLL027W, YGR222W, YHR008C, YPL173W, YBL022C, YPL059W, YDR322W, YOR158W, YKL003C, YCR028C-A, YPL013C, YML009C, YLR382C, YLR439W, YER048W-A, YDL202W, YDR258C, YPL135W, YML078W,…	3040	202	4595	1.38431	1.34645e-14	1.68306e-15	2.97448e-14
GOTERM_BP_FAT	GO:0008104~protein localization	497	12.627	1.04834e-15	YKL124W, YLR373C, YKR020W, YKL143W, YKR001C, YHL020C, YMR089C, YKL176C, YPL240C, YOR045W, YDL018C, YPL069C, YLR163C, YBR097W, YKL134C, YNL263C, YDR110W, YOR046C, YKL195W, YAR002W, YOL062C, YDL212W, YNL161W, YGR202C, YBR185C, YKL068W, YKR014C, YIL068C, YGR270W, YLR078C, YGR261C, YDL100C, YNL064C, YDL072C, YNR007C, YBR211C, YDR192C, YER083C, YLL040C, YLR189C, YNL079C, YGR086C, YMR026C, YJR089W, YNL…	3393	597	4870	1.19489	2.65288e-12	2.65288e-12	1.77636e-12
GOTERM_CC_FAT	GO:0005739~mitochondrion	831	21.1128	1.2521e-15	YHL038C, YNL177C, YPL154C, YKR001C, YOR065W, YMR089C, YIL069C, YKL113C, YDR219C, YLR390W-A, YCL005W, YCL044C, YPR004C, YOR045W, YKL196C, YLR163C, YBR097W, YKL134C, YLL018C-A, YKL195W, YPL059W, YPL215W, YGR260W, YLR077W, YDL203C, YGL059W, YLR382C, YBR185C, YDR096W, YDL202W, YPL135W, YER053C, YKL114C, YGR215W, YDR150W, YNL063W, YPL099C, YGL245W, YLL040C, YHR190W, YJR089W, YLR253W, YLL041C, YIL129C,…	3040	1094	4595	1.14814	8.30447e-13	9.22595e-14	1.83187e-12
GOTERM_CC_FAT	GO:0044445~cytosolic part	173	4.39533	1.31232e-15	YDR447C, YPL220W, YDL081C, YJL001W, YNL096C, YAL035W, YPL079W, YJL191W, YLR367W, YNL162W, YOL038W, YGL103W, YOR234C, YIL069C, YDR500C, YIL148W, YBR097W, YDL061C, YLR340W, YBR267W, YJL014W, YDR171W, YOL039W, YBL087C, YGR085C, YLR287C-A, YDL136W, YDR450W, YHR021C, YOR167C, YGL009C, YOR157C, YLR406C, YDR382W, YGL123W, YBR048W, YBL092W, YDR025W, YNL178W, YMR314W, YKL180W, YLR388W, YGR135W, YDR427W, Y…	3040	190	4595	1.37627	9.05942e-13	9.05942e-14	1.9984e-12
GOTERM_CC_FAT	GO:0043232~intracellular non-membrane-bounded organelle	846	21.4939	8.23588e-15	YDR447C, YDR130C, YPL220W, YDL081C, YIL127C, YNL177C, YPL079W, YKR001C, YPR085C, YHR069C, YDR239C, YIL069C, YDL060W, YOR373W, YMR270C, YDR181C, YDL061C, YDR110W, YPR065W, YMR014W, YDR026C, YDR532C, YDL202W, YGR215W, YDR025W, YLR234W, YNL175C, YJR089W, YLR129W, YDR449C, YDR409W, YHR191C, YLR385C, YER050C, YOR063W, YPL132W, YBR202W, YDR448W, YLR254C, YBR181C, YKL156W, YBR142W, YHR066W, YDL130W, YGR…	3040	1120	4595	1.14173	5.58664e-12	5.07927e-13	1.23457e-11
GOTERM_CC_FAT	GO:0043228~non-membrane-bounded organelle	846	21.4939	8.23588e-15	YDR447C, YDR130C, YPL220W, YDL081C, YIL127C, YNL177C, YPL079W, YKR001C, YPR085C, YHR069C, YDR239C, YIL069C, YDL060W, YOR373W, YMR270C, YDR181C, YDL061C, YDR110W, YPR065W, YMR014W, YDR026C, YDR532C, YDL202W, YGR215W, YDR025W, YLR234W, YNL175C, YJR089W, YLR129W, YDR449C, YDR409W, YHR191C, YLR385C, YER050C, YOR063W, YPL132W, YBR202W, YDR448W, YLR254C, YBR181C, YKL156W, YBR142W, YHR066W, YDL130W, YGR…	3040	1120	4595	1.14173	5.58664e-12	5.07927e-13	1.23457e-11
GOTERM_BP_FAT	GO:0045184~establishment of protein localization	451	11.4583	1.02925e-14	YKL124W, YLR373C, YKR020W, YKL143W, YKR001C, YHL020C, YMR089C, YKL176C, YPL240C, YOR045W, YDL018C, YPL069C, YLR163C, YBR097W, YKL134C, YNL263C, YOR046C, YKL195W, YAR002W, YOL062C, YDL212W, YGR202C, YBR185C, YKL068W, YKR014C, YIL068C, YLR078C, YGR261C, YNL064C, YDL072C, YNR007C, YDR192C, YER083C, YLL040C, YLR189C, YNL079C, YMR026C, YNL275W, YNR006W, YPL232W, YDR002W, YJL054W, YGR009C, YKL057C, YKL…	3393	540	4870	1.19875	2.74131e-11	1.37066e-11	1.83409e-11
GOTERM_CC_FAT	GO:0031981~nuclear lumen	438	11.128	1.24165e-14	YIL127C, YHR069C, YDR432W, YPR190C, YHL020C, YNL113W, YDL060W, YKL059C, YDR005C, YMR270C, YDR181C, YGR116W, YAL021C, YDR110W, YGL237C, YBR193C, YPR070W, YER082C, YGR134W, YMR014W, YKL058W, YNL278W, YDR026C, YGR145W, YML114C, YBR154C, YDL213C, YIL128W, YCL059C, YNR052C, YLR175W, YLR277C, YLR129W, YNL175C, YDR449C, YPL204W, YIL112W, YBR202W, YDR448W, YBR181C, YBR142W, YKR002W, YHR066W, YPR072W, YPL…	3040	545	4595	1.21476	8.45546e-12	7.04659e-13	1.8674e-11
GOTERM_BP_FAT	GO:0051603~proteolysis involved in cellular protein catabolic process	222	5.64024	2.74346e-14	YKL124W, YML029W, YDR057W, YPL154C, YOL038W, YDL091C, YDR313C, YMR067C, YML013W, YDR219C, YCL044C, YPR024W, YHR111W, YLR224W, YOL013C, YOR249C, YDR131C, YLR025W, YMR304W, YNL064C, YMR314W, YNR007C, YGR135W, YBR082C, YML092C, YFL025C, YDR409W, YER012W, YOR191W, YOR362C, YML111W, YDR002W, YGR048W, YLR352W, YOR259C, YFR052W, YHR027C, YLR207W, YHR166C, YBR058C, YER021W, YLR128W, YLR024C, YMR184W, YIL…	3393	247	4870	1.29003	7.28068e-11	2.42689e-11	4.87055e-11
GOTERM_BP_FAT	GO:0043632~modification-dependent macromolecule catabolic process	229	5.81809	3.64482e-14	YKL124W, YML029W, YDR057W, YOL038W, YDL091C, YHR069C, YDR313C, YMR067C, YML013W, YDR219C, YHR111W, YLR224W, YOL013C, YOR249C, YDR131C, YLR025W, YMR304W, YNL064C, YMR314W, YNR007C, YGR135W, YBR082C, YML092C, YFL025C, YDR409W, YER012W, YOR191W, YOR362C, YML111W, YGR048W, YDR002W, YLR352W, YOR259C, YFR052W, YHR027C, YLR207W, YHR166C, YBR058C, YER021W, YLR128W, YLR024C, YMR184W, YIL017C, YMR171C, YBR…	3393	256	4870	1.28393	9.66827e-11	2.41707e-11	6.46816e-11
GOTERM_BP_FAT	GO:0015031~protein transport	420	10.6707	5.99637e-14	YKL124W, YLR373C, YKR020W, YKL143W, YKR001C, YMR089C, YKL176C, YPL240C, YOR045W, YDL018C, YPL069C, YLR163C, YBR097W, YKL134C, YNL263C, YOR046C, YKL195W, YAR002W, YOL062C, YDL212W, YBR185C, YKL068W, YKR014C, YIL068C, YLR078C, YGR261C, YNL064C, YDL072C, YNR007C, YDR192C, YER083C, YLL040C, YLR189C, YNL079C, YMR026C, YNL275W, YNR006W, YPL232W, YDR002W, YJL054W, YGR009C, YKL057C, YKL122C, YGR119C, YBR…	3393	502	4870	1.20086	1.59173e-10	3.18345e-11	1.06481e-10
GOTERM_BP_FAT	GO:0006511~ubiquitin-dependent protein catabolic process	171	4.34451	7.84645e-14	YKL124W, YJL001W, YER125W, YML029W, YER143W, YDR057W, YOL038W, YGL227W, YMR067C, YJR102C, YML013W, YER144C, YDR219C, YJL048C, YKL002W, YLR097C, YLR224W, YBL041W, YOL013C, YEL037C, YKL022C, YGL240W, YOR249C, YDR131C, YJL073W, YLR368W, YGL058W, YHR204W, YOR157C, YLR025W, YNL159C, YMR304W, YOL082W, YNL064C, YDR358W, YLR102C, YMR314W, YDL122W, YGR135W, YDR427W, YBR082C, YDL147W, YML092C, YFL025C, YMR…	3393	185	4870	1.32669	2.08398e-10	3.47331e-11	1.39422e-10
GOTERM_BP_FAT	GO:0044265~cellular macromolecule catabolic process	399	10.1372	8.3381e-14	YKL124W, YLR373C, YML029W, YPL154C, YHR069C, YDL091C, YKL113C, YDR219C, YCL044C, YAL021C, YLR224W, YPR070W, YKL103C, YDR097C, YDR131C, YER119C, YER053C, YKL067W, YMR304W, YNL064C, YGR019W, YMR314W, YNR007C, YNR052C, YDR151C, YGR135W, YBR082C, YLL040C, YGR086C, YDL102W, YDR409W, YOR362C, YML111W, YDR206W, YDR002W, YOR259C, YPL029W, YPR072W, YFR052W, YLR207W, YPL087W, YGR072W, YLR128W, YOL060C, YBR…	3393	475	4870	1.20566	2.21368e-10	3.1624e-11	1.48093e-10
GOTERM_BP_FAT	GO:0019941~modification-dependent protein catabolic process	213	5.41159	2.98319e-13	YKL124W, YML029W, YDR057W, YOL038W, YDL091C, YDR313C, YMR067C, YML013W, YDR219C, YHR111W, YLR224W, YOL013C, YOR249C, YDR131C, YLR025W, YMR304W, YNL064C, YMR314W, YNR007C, YGR135W, YBR082C, YML092C, YFL025C, YDR409W, YER012W, YOR191W, YOR362C, YML111W, YDR002W, YGR048W, YLR352W, YOR259C, YFR052W, YHR027C, YLR207W, YHR166C, YBR058C, YER021W, YLR128W, YLR024C, YMR184W, YIL017C, YMR171C, YBR280C, YDR…	3393	238	4870	1.28454	7.92031e-10	9.90039e-11	5.29865e-10
GOTERM_BP_FAT	GO:0043933~macromolecular complex subunit organization	430	10.9248	6.99366e-13	YDR447C, YPL144W, YDR004W, YDR432W, YMR089C, YPL240C, YKL059C, YGR116W, YOR046C, YLL018C-A, YPL202C, YKL195W, YAR002W, YPL215W, YMR098C, YBR231C, YKL058W, YBR195C, YGR085C, YGR075C, YKL068W, YBR245C, YNL138W-A, YGL246C, YML114C, YDR025W, YDR192C, YLR277C, YNL079C, YKL173W, YIL016W, YIL129C, YHR191C, YDR485C, YOR063W, YER063W, YPL132W, YBR202W, YKL156W, YBR142W, YKL057C, YHR066W, YPR072W, YKL122C,…	3393	519	4870	1.18918	1.85672e-09	2.06302e-10	1.24213e-09
GOTERM_CC_FAT	GO:0044451~nucleoplasm part	234	5.94512	7.61534e-13	YPR190C, YNL113W, YNL039W, YNL236W, YDR005C, YKL059C, YMR270C, YDR181C, YGR116W, YAL021C, YGL070C, YGL237C, YBR193C, YPR070W, YPR025C, YNL025C, YGR134W, YFL028C, YPR031W, YDR301W, YKL058W, YNL278W, YDL056W, YEL056W, YDR362C, YDR311W, YML114C, YBR154C, YBR258C, YNL139C, YGL133W, YNR052C, YLR277C, YOR151C, YER022W, YJL090C, YIL112W, YBR202W, YDR448W, YJL140W, YKL018W, YKR002W, YPR072W, YPL047W, YML…	3040	275	4595	1.28616	5.17821e-10	3.98324e-11	1.14394e-09
GOTERM_BP_FAT	GO:0046907~intracellular transport	497	12.627	7.9364e-13	YKL124W, YKR020W, YKL143W, YKR001C, YDR432W, YMR089C, YKL176C, YPL240C, YOR045W, YDR472W, YKL196C, YLR163C, YBR097W, YKL134C, YNL263C, YOR046C, YKR054C, YIL040W, YKL195W, YAR002W, YOL062C, YDL212W, YBR002C, YER119C, YBR185C, YKL068W, YKR014C, YIL068C, YDR407C, YLR078C, YGR261C, YDR150W, YDL100C, YNL064C, YDL072C, YNR007C, YDR192C, YER072W, YER083C, YLL040C, YPL145C, YMR026C, YNL275W, YNR006W, YPL…	3393	608	4870	1.17327	2.10697e-09	2.10697e-10	1.40955e-09
GOTERM_BP_FAT	GO:0044257~cellular protein catabolic process	301	7.64736	8.69687e-13	YKL124W, YLR373C, YML029W, YDR057W, YPL154C, YOL038W, YDL091C, YDR313C, YMR067C, YML013W, YDR219C, YCL044C, YPR024W, YHR111W, YLR224W, YOL013C, YKL103C, YFR003C, YOR249C, YDR131C, YER119C, YER053C, YLR025W, YFR014C, YGL197W, YKL067W, YMR304W, YNL064C, YGR019W, YMR314W, YNR007C, YGR135W, YBR082C, YLL040C, YGR086C, YML092C, YFL025C, YDR409W, YER012W, YOR191W, YOR362C, YML111W, YGR048W, YDR002W, YLR…	3393	351	4870	1.23085	2.30889e-09	2.09899e-10	1.54462e-09
GOTERM_BP_FAT	GO:0070727~cellular macromolecule localization	319	8.10467	1.53205e-12	YKL124W, YFR002W, YDR395W, YKR020W, YNL310C, YMR153W, YKR001C, YHR069C, YMR047C, YKL176C, YMR089C, YPL240C, YOR045W, YBR097W, YLR163C, YKL134C, YDR110W, YOR046C, YOR094W, YKL195W, YAR002W, YDL212W, YOL062C, YNL161W, YMR035W, YBR185C, YKL068W, YKR014C, YDR258C, YFL038C, YPL125W, YJL104W, YGR270W, YLR078C, YGR261C, YDL100C, YNL064C, YDL072C, YNR007C, YBR211C, YDR192C, YER110C, YLR026C, YGR033C, YGL…	3393	375	4870	1.22097	4.06745e-09	3.38954e-10	2.72109e-09
GOTERM_BP_FAT	GO:0007005~mitochondrion organization	241	6.12297	1.61363e-12	YFL036W, YNL177C, YGR084C, YHR038W, YNL310C, YKR001C, YMR089C, YPL240C, YDR219C, YOR045W, YMR193W, YPR024W, YLR163C, YKL134C, YPL104W, YLL018C-A, YPL173W, YKL195W, YHR194W, YDR322W, YBL080C, YPL215W, YDL142C, YMR098C, YML091C, YCR028C-A, YMR035W, YLR382C, YBR185C, YDL202W, YDR258C, YJL104W, YGR215W, YDR150W, YNL064C, YGR033C, YNL079C, YBR234C, YBR268W, YDR041W, YPR131C, YER050C, YKL194C, YJL054W,…	3393	275	4870	1.25785	4.2841e-09	3.29546e-10	2.86603e-09
GOTERM_CC_FAT	GO:0005654~nucleoplasm	259	6.58028	2.96948e-12	YPR190C, YNL113W, YHL020C, YNL039W, YNL236W, YDR005C, YKL059C, YMR270C, YDR181C, YGR116W, YAL021C, YGL070C, YGL237C, YBR193C, YPR070W, YPR025C, YNL025C, YGR134W, YFL028C, YPR031W, YDR301W, YNL278W, YKL058W, YDL056W, YEL056W, YDR311W, YDR362C, YML114C, YBR154C, YIL128W, YBR258C, YNL139C, YGL133W, YNR052C, YLR277C, YOR151C, YER022W, YJL090C, YPL204W, YIL112W, YBR202W, YDR448W, YJL140W, YKL018W, YKR…	3040	310	4595	1.26284	2.01927e-09	1.44234e-10	4.46083e-09
GOTERM_BP_FAT	GO:0034621~cellular macromolecular complex subunit organization	361	9.17175	3.80639e-12	YDR447C, YPL144W, YFR002W, YDR395W, YJL191W, YMR153W, YMR047C, YDR432W, YDR004W, YNL039W, YPL240C, YKL059C, YFL007W, YLR321C, YBL008W, YGR116W, YDR303C, YLR340W, YOR046C, YLL018C-A, YAR002W, YPL215W, YMR098C, YBR231C, YDR301W, YBR195C, YGR085C, YGR075C, YKL068W, YBR245C, YNL138W-A, YPL125W, YGL246C, YOL012C, YML114C, YDR025W, YHR165C, YDR192C, YEL015W, YER110C, YJL124C, YLR277C, YNL079C, YKL173W,…	3393	431	4870	1.2022	1.0106e-08	7.21856e-10	6.76081e-09
GOTERM_CC_FAT	GO:0015934~large ribosomal subunit	112	2.84553	5.1739e-12	YPL220W, YDL081C, YHR147C, YNL177C, YPL079W, YNL162W, YGL103W, YOR234C, YMR286W, YDR500C, YNL005C, YMR193W, YIL148W, YLR340W, YPL173W, YDR322W, YBR267W, YOL039W, YBL087C, YGR085C, YML009C, YDL136W, YLR439W, YDL202W, YLR406C, YDR382W, YBL092W, YCR071C, YKL180W, YCR046C, YIL133C, YOR312C, YBR268W, YHR010W, YOR063W, YML025C, YML073C, YBR122C, YOR150W, YDL130W, YEL054C, YDR012W, YMR142C, YKR085C, YJL…	3040	120	4595	1.41075	3.51823e-09	2.34548e-10	7.77223e-09
GOTERM_BP_FAT	GO:0034613~cellular protein localization	307	7.7998	9.82185e-12	YKL124W, YFR002W, YDR395W, YKR020W, YNL310C, YMR153W, YKR001C, YMR047C, YKL176C, YMR089C, YPL240C, YOR045W, YBR097W, YLR163C, YKL134C, YDR110W, YOR046C, YOR094W, YKL195W, YAR002W, YDL212W, YOL062C, YNL161W, YMR035W, YBR185C, YKL068W, YKR014C, YDR258C, YFL038C, YPL125W, YJL104W, YGR270W, YLR078C, YGR261C, YDL100C, YNL064C, YDL072C, YNR007C, YBR211C, YDR192C, YLR026C, YGR033C, YER110C, YGL124C, YLL…	3393	362	4870	1.21724	2.60769e-08	1.73846e-09	1.74452e-08
GOTERM_BP_FAT	GO:0030163~protein catabolic process	308	7.8252	1.61712e-11	YKL124W, YLR373C, YML029W, YDR057W, YPL154C, YOL038W, YDL091C, YDR313C, YMR067C, YMR089C, YML013W, YDR219C, YCL044C, YFL007W, YPR024W, YHR111W, YLR224W, YOL013C, YKL103C, YFR003C, YOR249C, YDR131C, YER119C, YER053C, YLR025W, YFR014C, YGL197W, YKL067W, YMR304W, YNL064C, YGR019W, YMR314W, YNR007C, YGR135W, YBR082C, YLL040C, YGR086C, YML092C, YFL025C, YDR409W, YER012W, YOR191W, YOR362C, YML111W, YGR…	3393	364	4870	1.21449	4.29348e-08	2.68342e-09	2.8723e-08
GOTERM_CC_FAT	GO:0031975~envelope	375	9.52744	1.94578e-11	YLR204W, YFR002W, YDR395W, YPR098C, YER031C, YKL016C, YDR204W, YCR079W, YNL310C, YMR153W, YKR001C, YDR376W, YMR047C, YJL166W, YOR065W, YDL181W, YCL057W, YHL020C, YMR089C, YML013W, YGR257C, YDR219C, YHR051W, YCL044C, YOR045W, YPR011C, YPR024W, YOR046C, YOR334W, YLL018C-A, YIL040W, YHR194W, YGR222W, YKL195W, YAR002W, YPL215W, YDL142C, YMR098C, YEL002C, YGR202C, YGR049W, YMR035W, YER048W-A, YBR185C,…	3040	471	4595	1.20343	1.32313e-08	8.26955e-10	2.92296e-08
GOTERM_CC_FAT	GO:0031967~organelle envelope	375	9.52744	1.94578e-11	YLR204W, YFR002W, YDR395W, YPR098C, YER031C, YKL016C, YDR204W, YCR079W, YNL310C, YMR153W, YKR001C, YDR376W, YMR047C, YJL166W, YOR065W, YDL181W, YCL057W, YHL020C, YMR089C, YML013W, YGR257C, YDR219C, YHR051W, YCL044C, YOR045W, YPR011C, YPR024W, YOR046C, YOR334W, YLL018C-A, YIL040W, YHR194W, YGR222W, YKL195W, YAR002W, YPL215W, YDL142C, YMR098C, YEL002C, YGR202C, YGR049W, YMR035W, YER048W-A, YBR185C,…	3040	471	4595	1.20343	1.32313e-08	8.26955e-10	2.92296e-08
GOTERM_BP_FAT	GO:0016192~vesicle-mediated transport	317	8.05386	1.97957e-11	YKL124W, YHR012W, YBL102W, YER031C, YDR323C, YFL027C, YKR020W, YGL023C, YKR001C, YKL079W, YLR330W, YKL176C, YDL018C, YKL196C, YDR472W, YBR097W, YNL263C, YJL192C, YOR094W, YDL212W, YOL062C, YBR002C, YBL040C, YOR299W, YKR014C, YIL068C, YFL038C, YDR407C, YML012W, YLR025W, YAR042W, YLR078C, YGR261C, YMR192W, YDL100C, YDL072C, YFL048C, YLR371W, YLR026C, YLR206W, YGL124C, YLL040C, YMR183C, YPL145C, YER…	3393	376	4870	1.21009	5.25573e-08	3.09161e-09	3.51604e-08
GOTERM_BP_FAT	GO:0006366~transcription from RNA polymerase II promoter	155	3.93801	2.59756e-11	YGR104C, YGL043W, YML098W, YPL190C, YER045C, YER139C, YCR020W-B, YNL236W, YCR052W, YBL103C, YBL008W, YLR321C, YGR116W, YAL021C, YGL070C, YDR303C, YMR091C, YBR193C, YPR070W, YPR025C, YPL202C, YNL025C, YLR357W, YDR138W, YOL145C, YDR301W, YKL058W, YNL216W, YOL135C, YMR227C, YKL160W, YDL108W, YJR140C, YDR311W, YPL042C, YGL246C, YML114C, YBR154C, YIL128W, YBL093C, YNL139C, YNR052C, YLR277C, YIL036W, Y…	3393	170	4870	1.30866	6.89651e-08	3.83139e-09	4.6137e-08
GOTERM_BP_FAT	GO:0009057~macromolecule catabolic process	408	10.3659	2.60138e-11	YKL124W, YLR373C, YML029W, YPL154C, YHR069C, YDL091C, YMR089C, YKL113C, YDR219C, YCL044C, YAL021C, YLR224W, YPR070W, YKL103C, YDR097C, YDR131C, YER119C, YER053C, YKL067W, YMR304W, YNL064C, YGR019W, YMR314W, YNR007C, YNR052C, YDR151C, YGR135W, YBR082C, YLL040C, YGR086C, YDL102W, YDR409W, YOR362C, YML111W, YDR206W, YDR002W, YOR259C, YPL029W, YPR072W, YFR052W, YLR207W, YPL087W, YGR072W, YLR128W, YOL…	3393	496	4870	1.18066	6.90668e-08	3.63509e-09	4.62051e-08
GOTERM_CC_FAT	GO:0005761~mitochondrial ribosome	76	1.93089	8.3488e-11	YNL252C, YHR147C, YDL069C, YDR337W, YNL177C, YGR084C, YPL118W, YDL045W-A, YKR006C, YDR347W, YMR286W, YKL138C, YJL063C, YNL005C, YMR193W, YJR101W, YNL306W, YPL173W, YDR322W, YOR158W, YKL003C, YPL013C, YML009C, YDR116C, YLR439W, YDL202W, YNR037C, YKL170W, YMR024W, YGR215W, YDR115W, YGL068W, YGR076C, YGR165W, YBL038W, YCR071C, YBR282W, YCR046C, YNR022C, YDR494W, YPR166C, YBR268W, YLR289W, YNL081C, Y…	3040	78	4595	1.47276	5.67718e-08	3.33952e-09	1.25416e-07
GOTERM_CC_FAT	GO:0000313~organellar ribosome	76	1.93089	8.3488e-11	YNL252C, YHR147C, YDL069C, YDR337W, YNL177C, YGR084C, YPL118W, YDL045W-A, YKR006C, YDR347W, YMR286W, YKL138C, YJL063C, YNL005C, YMR193W, YJR101W, YNL306W, YPL173W, YDR322W, YOR158W, YKL003C, YPL013C, YML009C, YDR116C, YLR439W, YDL202W, YNR037C, YKL170W, YMR024W, YGR215W, YDR115W, YGL068W, YGR076C, YGR165W, YBL038W, YCR071C, YBR282W, YCR046C, YNR022C, YDR494W, YPR166C, YBR268W, YLR289W, YNL081C, Y…	3040	78	4595	1.47276	5.67718e-08	3.33952e-09	1.25416e-07
GOTERM_CC_FAT	GO:0015935~small ribosomal subunit	82	2.08333	3.77064e-10	YDR447C, YMR143W, YLR167W, YLR048W, YNL096C, YDR337W, YGR084C, YPL118W, YAL035W, YJL191W, YLR441C, YLR367W, YDL045W-A, YPR132W, YDR347W, YCR077C, YIL069C, YOL040C, YPR041W, YKR057W, YJR101W, YDL061C, YNL306W, YJR145C, YOR158W, YKL003C, YPL013C, YLR287C-A, YDR450W, YHR021C, YOR167C, YNR037C, YGR027C, YGR215W, YBR048W, YGL123W, YNL302C, YPL090C, YDR025W, YNL178W, YGR165W, YOL121C, YLR388W, YOR369C,…	3040	86	4595	1.44121	2.56403e-07	1.42446e-08	5.66428e-07
GOTERM_BP_FAT	GO:0006351~transcription, DNA-dependent	199	5.05589	4.48513e-10	YFL036W, YER045C, YNL113W, YPR190C, YER139C, YNL039W, YNL236W, YDR005C, YKL059C, YMR270C, YBL103C, YBL008W, YLR321C, YGR116W, YDR303C, YAL021C, YGL070C, YBR193C, YPR070W, YPR025C, YPL202C, YNL025C, YDR301W, YKL058W, YKL160W, YBR245C, YDR362C, YDR311W, YGL246C, YML114C, YIL128W, YBR154C, YNL139C, YNR052C, YLR277C, YOL067C, YOR151C, YER022W, YER063W, YDR081C, YJL140W, YKL018W, YPR072W, YMR005W, YML…	3393	228	4870	1.25275	1.1908e-06	5.95401e-08	7.96636e-07
GOTERM_CC_FAT	GO:0022626~cytosolic ribosome	129	3.27744	4.93365e-10	YDR447C, YDR283C, YPL220W, YDL081C, YNL096C, YPL079W, YAL035W, YJL191W, YLR367W, YNL162W, YGL103W, YOR234C, YIL069C, YDR500C, YIL148W, YLR340W, YDL061C, YBR267W, YOL039W, YBL087C, YGR085C, YLR287C-A, YDL136W, YDR450W, YHR021C, YOR167C, YLR406C, YDR382W, YGL123W, YBR048W, YBL092W, YDR025W, YNL178W, YKL180W, YLR388W, YIL133C, YLR333C, YOR369C, YHL015W, YOR312C, YHR010W, YML063W, YGL189C, YOR063W, Y…	3040	145	4595	1.34473	3.35488e-07	1.76573e-08	7.41137e-07
GOTERM_BP_FAT	GO:0006886~intracellular protein transport	274	6.96138	6.005e-10	YKL124W, YFR002W, YDR395W, YKR020W, YNL310C, YMR153W, YKR001C, YMR047C, YKL176C, YMR089C, YPL240C, YOR045W, YBR097W, YLR163C, YKL134C, YOR046C, YOR094W, YKL195W, YAR002W, YDL212W, YOL062C, YMR035W, YBR185C, YKR014C, YKL068W, YDR258C, YFL038C, YPL125W, YJL104W, YLR078C, YGR261C, YNL064C, YDL072C, YNR007C, YDR192C, YLR026C, YGR033C, YER110C, YGL124C, YMR183C, YER083C, YMR026C, YFL045C, YPL195W, YNL…	3393	325	4870	1.21008	1.59433e-06	7.59203e-08	1.06659e-06
GOTERM_BP_FAT	GO:0032774~RNA biosynthetic process	200	5.0813	8.33497e-10	YFL036W, YER045C, YNL113W, YPR190C, YER139C, YNL039W, YNL236W, YDR005C, YKL059C, YMR270C, YBL103C, YBL008W, YLR321C, YGR116W, YDR303C, YAL021C, YGL070C, YBR193C, YPR070W, YPR025C, YPL202C, YNL025C, YDR301W, YKL058W, YKL160W, YBR245C, YDR362C, YDR311W, YGL246C, YML114C, YIL128W, YBR154C, YNL139C, YNR052C, YLR277C, YOL067C, YOR151C, YER022W, YER063W, YDR081C, YJL140W, YKL018W, YPR072W, YMR005W, YML…	3393	230	4870	1.24809	2.21293e-06	1.00588e-07	1.48043e-06
GOTERM_CC_FAT	GO:0005740~mitochondrial envelope	277	7.0376	1.61905e-09	YLR204W, YER031C, YPR098C, YKL016C, YDR204W, YNL310C, YCR079W, YKR001C, YDR376W, YJL166W, YOR065W, YDL181W, YCL057W, YMR089C, YML013W, YGR257C, YDR219C, YHR051W, YCL044C, YOR045W, YPR011C, YPR024W, YOR334W, YLL018C-A, YHR194W, YGR222W, YKL195W, YPL215W, YDL142C, YMR098C, YGR049W, YMR035W, YER048W-A, YBR185C, YPL172C, YER053C, YJL104W, YKL067W, YGR033C, YOR130C, YKL141W, YLR390W, YNR045W, YGR086C,…	3040	344	4595	1.21712	1.10096e-06	5.50479e-08	2.43216e-06
GOTERM_CC_FAT	GO:0005794~Golgi apparatus	201	5.10671	1.6802e-09	YOR320C, YBL102W, YER031C, YKR020W, YLR330W, YDR472W, YKL196C, YBR097W, YKL039W, YNL263C, YOR094W, YOR299W, YGR202C, YJR134C, YBR205W, YFL038C, YDR407C, YML012W, YAR042W, YGR261C, YLR078C, YDL100C, YMR192W, YDR483W, YFL048C, YIL014W, YLR026C, YER083C, YPL145C, YMR183C, YLL040C, YPL195W, YOR322C, YGL206C, YKL174C, YJL094C, YPL232W, YMR054W, YGL198W, YGR172C, YNL238W, YJL123C, YPL087W, YGL020C, YDR…	3040	241	4595	1.26064	1.14254e-06	5.44066e-08	2.52402e-06
GOTERM_BP_FAT	GO:0065003~macromolecular complex assembly	329	8.35874	3.39783e-09	YDR447C, YPL144W, YDR395W, YKL016C, YJL191W, YMR153W, YFL026W, YER045C, YDR004W, YMR089C, YNL039W, YPL240C, YFL007W, YCL005W-A, YBL008W, YBL103C, YGR116W, YLR340W, YPR025C, YLL018C-A, YPL202C, YKL195W, YAR002W, YPL215W, YMR098C, YKL058W, YBR195C, YGR085C, YGR075C, YFL038C, YNL138W-A, YPL125W, YDR311W, YDR362C, YOL012C, YML114C, YDR025W, YHR165C, YEL015W, YER110C, YJL124C, YOL067C, YKL173W, YHR191…	3393	400	4870	1.18054	9.02121e-06	3.92228e-07	6.03513e-06
GOTERM_CC_FAT	GO:0031966~mitochondrial membrane	254	6.45325	3.82459e-09	YLR204W, YER031C, YPR098C, YKL016C, YDR204W, YNL310C, YKR001C, YDR376W, YJL166W, YOR065W, YDL181W, YMR089C, YML013W, YGR257C, YDR219C, YHR051W, YCL044C, YOR045W, YPR011C, YPR024W, YOR334W, YKL195W, YGR222W, YHR194W, YPL215W, YDL142C, YMR098C, YMR035W, YGR049W, YER048W-A, YBR185C, YPL172C, YER053C, YJL104W, YGR033C, YOR130C, YKL141W, YLR390W, YNR045W, YGR086C, YPL270W, YHR190W, YLL041C, YPL132W, Y…	3040	314	4595	1.22269	2.60072e-06	1.18215e-07	5.74533e-06
GOTERM_BP_FAT	GO:0034622~cellular macromolecular complex assembly	257	6.52947	1.77773e-08	YDR447C, YPL144W, YDR395W, YJL191W, YMR153W, YDR004W, YNL039W, YPL240C, YFL007W, YBL008W, YGR116W, YLR340W, YLL018C-A, YAR002W, YPL215W, YMR098C, YBR195C, YGR085C, YGR075C, YNL138W-A, YPL125W, YOL012C, YML114C, YDR025W, YHR165C, YEL015W, YER110C, YJL124C, YKL173W, YOR063W, YOL077C, YER063W, YBR202W, YKL156W, YBR142W, YJL140W, YJL180C, YHR066W, YKL122C, YCL031C, YGR214W, YMR005W, YHR027C, YDR375C,…	3393	308	4870	1.19764	4.71976e-05	1.96661e-06	3.15755e-05
GOTERM_MF_FAT	GO:0005198~structural molecule activity	280	7.11382	2.21076e-08	YDR447C, YDR130C, YPL220W, YFR002W, YDL081C, YNL177C, YNL096C, YGR084C, YPL079W, YJL191W, YMR153W, YNL162W, YOR234C, YMR047C, YIL069C, YOR373W, YLR390W-A, YMR193W, YDL061C, YLR340W, YPL173W, YDR322W, YAR002W, YOL039W, YGR085C, YLR439W, YKL068W, YDL202W, YPL125W, YGR215W, YDR382W, YGL123W, YDR025W, YNL178W, YDR192C, YKL180W, YLR333C, YNR036C, YNL322C, YBR268W, YHR010W, YGL206C, YML063W, YDR041W, Y…	2929	338	4190	1.18505	3.32935e-05	1.66469e-05	3.67504e-05
GOTERM_CC_FAT	GO:0044455~mitochondrial membrane part	112	2.84553	7.26243e-08	YLR204W, YLR295C, YLR008C, YKL016C, YJL166W, YDL181W, YOR065W, YMR089C, YHR051W, YJR034W, YDR219C, YCL044C, YMR060C, YOR045W, YPR024W, YBR039W, YKL195W, YPL215W, YFR033C, YMR035W, YER048W-A, YJL104W, YDL107W, YNL328C, YNL131W, YKR016W, YGR033C, YKL141W, YDL067C, YLL041C, YJL209W, YJL054W, YHR001W-A, YGR174C, YOL026C, YEL024W, YNL070W, YMR302C, YPL271W, YOL009C, YGL191W, YER154W, YGR008C, YDL130W-…	3040	128	4595	1.32257	4.93833e-05	2.14715e-06	0.000109097
GOTERM_BP_FAT	GO:0006605~protein targeting	202	5.13211	1.07775e-07	YFR002W, YKL124W, YDR395W, YKR020W, YNL310C, YMR153W, YKR001C, YMR047C, YMR089C, YPL240C, YOR045W, YLR163C, YBR097W, YKL134C, YKL195W, YAR002W, YMR035W, YKR014C, YKL068W, YDR258C, YPL125W, YJL104W, YNL064C, YNR007C, YDR192C, YGR033C, YER110C, YGL124C, YER083C, YFL045C, YMR026C, YNL275W, YBR109C, YNR006W, YDR002W, YJL054W, YKL057C, YKL122C, YBR017C, YGR119C, YPL112C, YOL026C, YDL092W, YJR126C, YKL…	3393	239	4870	1.21311	0.000286103	1.14457e-05	0.000191427
GOTERM_BP_FAT	GO:0006350~transcription	442	11.2297	1.32183e-07	YPL216W, YHR079C, YDL070W, YLR278C, YMR312W, YER051W, YBR083W, YPR190C, YHL020C, YDR191W, YNL113W, YER139C, YKL059C, YDR005C, YMR270C, YDR181C, YGR116W, YAL021C, YLR266C, YGL237C, YBR193C, YPR070W, YPL202C, YGR134W, YPR065W, YBR231C, YKL058W, YNL278W, YKL160W, YDR096W, YBR245C, YOR066W, YGL246C, YML114C, YBR154C, YIL128W, YNR052C, YKL038W, YLR277C, YPL089C, YOR372C, YER064C, YIL056W, YLR385C, YMR…	3393	559	4870	1.13489	0.000350884	1.34978e-05	0.000234779
GOTERM_CC_FAT	GO:0005768~endosome	113	2.87093	1.39143e-07	YHR012W, YKL124W, YPR079W, YGR223C, YER125W, YER031C, YDR323C, YKR020W, YKL143W, YGL023C, YDR313C, YJR102C, YMR231W, YKL002W, YKL196C, YKL039W, YBR097W, YHR105W, YNL006W, YKR014C, YLR025W, YAR042W, YAL002W, YIL048W, YOR327C, YDR264C, YLR026C, YGL124C, YMR183C, YNL084C, YLL040C, YBR077C, YKL061W, YAL014C, YCR075C, YJL036W, YKR007W, YNR006W, YKR035W-A, YPL002C, YPR165W, YMR054W, YFR021W, YKL041W, Y…	3040	130	4595	1.31385	9.46129e-05	3.94238e-06	0.000209022
GOTERM_BP_FAT	GO:0070271~protein complex biogenesis	203	5.15752	1.72107e-07	YPL144W, YDR395W, YKL016C, YMR153W, YFL026W, YER045C, YMR089C, YPL240C, YNL039W, YFL007W, YBL103C, YCL005W-A, YPR025C, YPL202C, YLL018C-A, YKL195W, YAR002W, YPL215W, YMR098C, YKL058W, YFL038C, YPL125W, YDR362C, YDR311W, YML114C, YER110C, YOL067C, YHR191C, YPL132W, YBR202W, YJL180C, YKL122C, YPR072W, YFR052W, YMR005W, YHR027C, YBR081C, YDR375C, YGR174C, YOL026C, YJL179W, YKL028W, YDL092W, YGR186W,…	3393	241	4870	1.20899	0.000456841	1.69238e-05	0.000305692
GOTERM_BP_FAT	GO:0006461~protein complex assembly	203	5.15752	1.72107e-07	YPL144W, YDR395W, YKL016C, YMR153W, YFL026W, YER045C, YMR089C, YPL240C, YNL039W, YFL007W, YBL103C, YCL005W-A, YPR025C, YPL202C, YLL018C-A, YKL195W, YAR002W, YPL215W, YMR098C, YKL058W, YFL038C, YPL125W, YDR362C, YDR311W, YML114C, YER110C, YOL067C, YHR191C, YPL132W, YBR202W, YJL180C, YKL122C, YPR072W, YFR052W, YMR005W, YHR027C, YBR081C, YDR375C, YGR174C, YOL026C, YJL179W, YKL028W, YDL092W, YGR186W,…	3393	241	4870	1.20899	0.000456841	1.69238e-05	0.000305692
GOTERM_BP_FAT	GO:0016044~membrane organization	220	5.58943	2.83575e-07	YGR223C, YDR323C, YNR047W, YPL154C, YAL009W, YKL196C, YDL142C, YBR185C, YKR014C, YIL068C, YFL038C, YLR025W, YAR042W, YLR078C, YDL100C, YNR007C, YLR371W, YLR206W, YLR026C, YER072W, YER083C, YPL145C, YMR183C, YLR189C, YGR086C, YOR322C, YBR109C, YGL206C, YFL004W, YPL232W, YJL054W, YOR034C, YGR009C, YPL019C, YOR043W, YDR393W, YGR172C, YPL166W, YNR035C, YKR021W, YGL020C, YHR001W, YFL005W, YHR114W, YOR…	3393	264	4870	1.19609	0.00075261	2.68887e-05	0.000503677
GOTERM_BP_FAT	GO:0006396~RNA processing	407	10.3404	5.27145e-07	YLR204W, YHL038C, YPL220W, YDR473C, YHR079C, YIR009W, YML029W, YMR312W, YHR069C, YNL163C, YDR432W, YIL069C, YDL060W, YKL059C, YMR270C, YAL021C, YDR110W, YER082C, YMR014W, YGR075C, YLR382C, YPL135W, YNL138W-A, YGR145W, YGL246C, YDL213C, YGL091C, YDR025W, YCL017C, YCL059C, YNR052C, YMR087W, YAL020C, YLR175W, YGL236C, YLR277C, YDR194C, YKL173W, YLR129W, YDR449C, YPL204W, YDL201W, YKL156W, YBR181C, Y…	3393	515	4870	1.13431	0.00139859	4.82599e-05	0.000936295
GOTERM_CC_FAT	GO:0019866~organelle inner membrane	184	4.6748	5.95084e-07	YLR204W, YLR008C, YLR295C, YDL069C, YDR204W, YKL016C, YNL310C, YDR376W, YJL166W, YOR065W, YDL181W, YOL096C, YMR089C, YGR257C, YHR051W, YJR034W, YCL044C, YPR011C, YPR024W, YKR087C, YBR039W, YOR334W, YNR020C, YKL195W, YGR222W, YHR194W, YMR098C, YDL142C, YLR348C, YFR033C, YMR035W, YBR185C, YER048W-A, YOR176W, YER053C, YJL104W, YOR147W, YNL083W, YNL159C, YDL107W, YNL328C, YKR016W, YGR033C, YOR130C, Y…	3040	227	4595	1.22519	0.000404576	1.61862e-05	0.000893938
GOTERM_BP_FAT	GO:0070647~protein modification by small protein conjugation or removal	119	3.02337	8.15265e-07	YER125W, YMR312W, YCR066W, YJL173C, YDR313C, YER144C, YOR138C, YKL059C, YIL148W, YLR097C, YPL020C, YKL022C, YGL240W, YOR249C, YLR306W, YDR131C, YLR368W, YGL058W, YMR304W, YMR080C, YLR102C, YDL122W, YBR082C, YDR139C, YGL087C, YDR409W, YMR223W, YPL072W, YMR025W, YML111W, YIL046W, YDL216C, YMR275C, YHR134W, YKL010C, YNL230C, YNL119W, YPR072W, YPL047W, YMR100W, YHR166C, YBR058C, YIL071C, YGR072W, YLR…	3393	135	4870	1.2652	0.00216219	7.21484e-05	0.00144804
GOTERM_CC_FAT	GO:0044431~Golgi apparatus part	131	3.32825	8.6204e-07	YOR320C, YBR164C, YBL102W, YKR020W, YDR137W, YLR330W, YML071C, YKL196C, YDR472W, YBR097W, YNL263C, YEL022W, YER005W, YKR068C, YJL207C, YPR159W, YEL036C, YOR299W, YNL006W, YJR134C, YDL099W, YKL006C-A, YFL038C, YDR407C, YAR042W, YIL109C, YAL002W, YIL048W, YMR192W, YPL051W, YDR358W, YOR327C, YFL048C, YDR264C, YLR026C, YMR071C, YPL145C, YMR183C, YOR216C, YDR270W, YGL206C, YPR105C, YDL137W, YJL004C, Y…	3040	156	4595	1.26928	0.000586016	2.25454e-05	0.00129496
GOTERM_CC_FAT	GO:0005743~mitochondrial inner membrane	176	4.47154	1.01641e-06	YLR204W, YLR008C, YLR295C, YDL069C, YDR204W, YKL016C, YNL310C, YDR376W, YJL166W, YOR065W, YDL181W, YOL096C, YMR089C, YGR257C, YHR051W, YJR034W, YCL044C, YPR011C, YPR024W, YKR087C, YBR039W, YOR334W, YNR020C, YKL195W, YHR194W, YGR222W, YMR098C, YDL142C, YLR348C, YFR033C, YMR035W, YBR185C, YER048W-A, YOR176W, YER053C, YJL104W, YOR147W, YNL083W, YDL107W, YNL328C, YKR016W, YGR033C, YOR130C, YKL141W, Y…	3040	217	4595	1.22593	0.000690921	2.55982e-05	0.00152685
GOTERM_BP_FAT	GO:0045449~regulation of transcription	510	12.9573	1.01666e-06	YPL216W, YOL063C, YDL070W, YHR079C, YLR278C, YMR312W, YKR001C, YER051W, YBR083W, YML113W, YDR432W, YHL020C, YDR191W, YNL262W, YDR005C, YMR270C, YMR028W, YDR181C, YGR116W, YAL021C, YLR266C, YBR193C, YGL237C, YDR110W, YPR070W, YPL202C, YGR134W, YPR065W, YBR231C, YKL058W, YNL278W, YBR195C, YLR176C, YDR026C, YKL160W, YBR245C, YDR096W, YOR066W, YGL246C, YGR270W, YML114C, YNR052C, YKL038W, YPL089C, YOR…	3393	657	4870	1.11417	0.0026956	8.70686e-05	0.00180575
GOTERM_CC_FAT	GO:0022625~cytosolic large ribosomal subunit	71	1.80386	1.176e-06	YBR084C-A, YLR167W, YPL220W, YDL081C, YPL079W, YNL162W, YOR234C, YGL103W, YKL006W, YNL067W, YLR325C, YMR242C, YDR500C, YLR029C, YLR344W, YIL148W, YPL249C-A, YJL189W, YLR340W, YBR267W, YPL131W, YPR102C, YOL039W, YBL087C, YGR085C, YER056C-A, YDL136W, YHR170W, YLR406C, YHL033C, YDR382W, YBL092W, YNL069C, YLR185W, YFR031C-A, YIL018W, YKL180W, YIL133C, YDL075W, YBR191W, YKR094C, YGL031C, YHR141C, YOR3…	3040	78	4595	1.37586	0.000799364	2.85597e-05	0.00176659
GOTERM_BP_FAT	GO:0032543~mitochondrial translation	84	2.13415	1.91396e-06	YNL252C, YHR147C, YDR337W, YNL177C, YGR084C, YHR038W, YPL118W, YDL045W-A, YKR006C, YDR347W, YBR121C, YMR286W, YKL138C, YJL063C, YNL005C, YMR193W, YJR101W, YOR187W, YPL104W, YNL306W, YPL173W, YDR322W, YOR158W, YBL080C, YKL003C, YNL073W, YPL013C, YML009C, YDR116C, YLR382C, YDL202W, YNR037C, YKL170W, YMR024W, YGR215W, YDR115W, YGR076C, YGR165W, YBL038W, YCR071C, YBR282W, YCR046C, YNR022C, YPR166C, Y…	3393	92	4870	1.3105	0.00506867	0.000158786	0.00339946
GOTERM_CC_FAT	GO:0000502~proteasome complex	48	1.21951	2.85476e-06	YDL147W, YJL001W, YGL141W, YML092C, YDL020C, YFR010W, YOL038W, YER012W, YOR362C, YPR108W, YDL097C, YGR253C, YDL007W, YOR259C, YLR421C, YPR103W, YIL007C, YFL007W, YFR052W, YGR232W, YHR027C, YDR363W-A, YIL075C, YFR004W, YBR272C, YBL041W, YEL037C, YGL011C, YGR184C, YHL030W, YER094C, YER021W, YGL058W, YFR050C, YOR157C, YBR173C, YOR117W, YDR069C, YKL145W, YDR177W, YOR261C, YHR200W, YMR314W, YDR394W, Y…	3040	50	4595	1.45105	0.00193936	6.69372e-05	0.00428837
GOTERM_BP_FAT	GO:0016567~protein ubiquitination	78	1.98171	3.0812e-06	YBL084C, YNL172W, YLR167W, YER125W, YOR080W, YGL141W, YCR066W, YJL173C, YPL055C, YIR025W, YLR127C, YKL034W, YDR313C, YDL165W, YDL064W, YKL059C, YDL013W, YIL148W, YLR097C, YDR054C, YER116C, YKL022C, YGL240W, YDR092W, YGR184C, YOR249C, YDR131C, YIL038C, YPL046C, YLR368W, YLR032W, YGL058W, YDL190C, YDL132W, YER100W, YNL116W, YMR080C, YAR007C, YLR102C, YJR090C, YDR457W, YBR082C, YFR036W, YBR165W, YGL…	3393	85	4870	1.31711	0.00814722	0.000247866	0.00547259
GOTERM_BP_FAT	GO:0010608~posttranscriptional regulation of gene expression	162	4.11585	3.08829e-06	YDR283C, YLR398C, YPL220W, YDR395W, YDL069C, YLR044C, YJL191W, YNL310C, YCL037C, YER025W, YDR173C, YIL069C, YKL060C, YLR215C, YAL036C, YGR222W, YMR098C, YML028W, YOL097C, YLL018C, YDR258C, YLR406C, YAL016W, YER176W, YBR048W, YGL123W, YDR025W, YMR080C, YNL063W, YKL180W, YER110C, YGL245W, YIL133C, YGL190C, YBR196C, YDL188C, YNR045W, YOR151C, YNL244C, YDR194C, YFL045C, YDR168W, YLR432W, YOR312C, YLR…	3393	192	4870	1.21104	0.00816589	0.00024113	0.00548518
GOTERM_CC_FAT	GO:0019898~extrinsic to membrane	165	4.19207	3.28047e-06	YKL080W, YDL161W, YER125W, YDL069C, YKR020W, YGL023C, YDR519W, YHR107C, YPR097W, YCR027C, YDR313C, YLR330W, YOL096C, YJR102C, YML071C, YLR431C, YDR219C, YKL002W, YHR060W, YER026C, YEL022W, YKL216W, YGR222W, YHR105W, YOR332W, YBR002C, YOR299W, YNL006W, YER048W-A, YFL038C, YDR189W, YJL104W, YLR025W, YGR270W, YDL107W, YOL082W, YLR206W, YGL124C, YPL145C, YLL040C, YLR189C, YNR045W, YFR029W, YPR185W, Y…	3040	204	4595	1.22255	0.00222823	7.43546e-05	0.00492783
GOTERM_CC_FAT	GO:0016591~DNA-directed RNA polymerase II, holoenzyme	56	1.42276	3.47003e-06	YCR042C, YBR236C, YML098W, YER148W, YGR274C, YOR224C, YGR252W, YGL070C, YAL021C, YDR404C, YPR025C, YBR198C, YOR194C, YIL143C, YDR138W, YOL145C, YKL058W, YML015C, YMR227C, YDL108W, YDR460W, YDR311W, YOR123C, YML114C, YDR392W, YOR210W, YBR154C, YPR187W, YMR236W, YOL148C, YOR151C, YLR418C, YGL112C, YER171W, YDR145W, YJL140W, YGL244W, YLR005W, YMR005W, YML010W, YIL021W, YOL005C, YKL028W, YGR186W, YDR…	3040	60	4595	1.41075	0.00235684	7.6114e-05	0.00521258
GOTERM_BP_FAT	GO:0043623~cellular protein complex assembly	109	2.76931	3.59075e-06	YPL144W, YDR395W, YMR153W, YPL240C, YJR034W, YMR060C, YFL007W, YHR060W, YKL053C-A, YLL018C-A, YBL022C, YAR002W, YPL215W, YMR098C, YDR512C, YBL059C-A, YPL125W, YER110C, YDR427W, YGL087C, YLR347C, YMR186W, YIL007C, YJL180C, YKL122C, YHR027C, YCL024W, YDR375C, YGR174C, YJL179W, YGL153W, YDL092W, YHR115C, YER058W, YIL098C, YBR037C, YER154W, YBR044C, YEL003W, YLR199C, YPL189C-A, YMR168C, YDL088C, YJL0…	3393	124	4870	1.26168	0.00948816	0.000272347	0.00637759
GOTERM_BP_FAT	GO:0022613~ribonucleoprotein complex biogenesis	316	8.02846	4.02208e-06	YDR447C, YHL038C, YKL099C, YFR002W, YNL096C, YJL191W, YKL143W, YMR153W, YHR069C, YNL163C, YMR047C, YDR432W, YDL060W, YIL069C, YMR270C, YLR340W, YDR110W, YER082C, YBR267W, YML091C, YMR014W, YGR085C, YGR075C, YKL068W, YNL138W-A, YBR257W, YGR145W, YGL246C, YGL123W, YDL213C, YDR025W, YNL178W, YHR165C, YCL059C, YDR192C, YEL015W, YLR175W, YKL173W, YLR129W, YDR449C, YPL126W, YNL224C, YML063W, YGL189C, Y…	3393	397	4870	1.14246	0.0106218	0.000296585	0.00714366
GOTERM_BP_FAT	GO:0006417~regulation of translation	152	3.86179	6.02347e-06	YLR398C, YDR283C, YPL220W, YDR395W, YDL069C, YLR044C, YJL191W, YCL037C, YER025W, YIL069C, YKL060C, YLR215C, YAL036C, YGR222W, YML028W, YOL097C, YLL018C, YDR258C, YLR406C, YAL016W, YER176W, YBR048W, YGL123W, YDR025W, YMR080C, YNL063W, YKL180W, YER110C, YGL245W, YIL133C, YGL190C, YBR196C, YDL188C, YNR045W, YNL244C, YDR194C, YOR151C, YFL045C, YLR432W, YOR312C, YLR289W, YML063W, YOR063W, YDR206W, YLR…	3393	180	4870	1.21204	0.0158652	0.000432133	0.0106982
GOTERM_BP_FAT	GO:0048193~Golgi vesicle transport	155	3.93801	6.40779e-06	YBR164C, YBL102W, YDR323C, YKR020W, YLR330W, YML071C, YKL176C, YMR231W, YKL196C, YDR472W, YGL200C, YNL263C, YBR288C, YEL022W, YJL192C, YGL098W, YKR068C, YDL212W, YBR002C, YBL040C, YOR299W, YDL099W, YIL068C, YKL006C-A, YFL038C, YDR407C, YML012W, YDR189W, YIL109C, YIL048W, YLR078C, YGR261C, YDL100C, YMR192W, YPL051W, YDR358W, YOR327C, YFL048C, YLR026C, YER083C, YPL145C, YMR183C, YER008C, YOR216C, Y…	3393	184	4870	1.20909	0.0168688	0.000447604	0.0113807
GOTERM_BP_FAT	GO:0032268~regulation of cellular protein metabolic process	168	4.26829	6.50138e-06	YDR283C, YLR398C, YPL220W, YDR395W, YDL069C, YLR044C, YJL191W, YCL037C, YER025W, YIL069C, YKL060C, YER177W, YLR215C, YAL036C, YGR222W, YKL048C, YML028W, YOL097C, YLL018C, YDR258C, YLR406C, YAL016W, YER176W, YBR048W, YGL123W, YDR025W, YMR080C, YNL063W, YKL180W, YER110C, YGL245W, YIL133C, YGL190C, YBR196C, YDL188C, YNR045W, YOR151C, YNL244C, YDR194C, YFL045C, YLR432W, YOR312C, YLR289W, YML063W, YJL…	3393	201	4870	1.19966	0.0171131	0.000442498	0.0115469
GOTERM_CC_FAT	GO:0022627~cytosolic small ribosomal subunit	50	1.27033	6.55604e-06	YDR447C, YLR167W, YMR143W, YLR048W, YNL096C, YAL035W, YJL191W, YLR367W, YLR441C, YPR132W, YCR077C, YIL069C, YOL040C, YPR041W, YKR057W, YDL061C, YJR145C, YLR287C-A, YDR450W, YHR021C, YOR167C, YGR027C, YGL123W, YBR048W, YNL302C, YPL090C, YDR025W, YNL178W, YOL121C, YLR388W, YOR369C, YLR333C, YHL015W, YML063W, YGL189C, YBL072C, YDL083C, YBR189W, YOR182C, YBR181C, YKL156W, YGR118W, YNL007C, YGR214W, Y…	3040	53	4595	1.42596	0.0044482	0.000139307	0.00984809
GOTERM_CC_FAT	GO:0005762~mitochondrial large ribosomal subunit	41	1.04167	6.64366e-06	YNR022C, YNL252C, YHR147C, YNL177C, YBR268W, YKR006C, YPR100W, YNL284C, YDR405W, YMR286W, YKL138C, YJL063C, YML025C, YNL005C, YBR122C, YOR150W, YMR193W, YKL167C, YPL173W, YKR085C, YDR322W, YDR462W, YML009C, YDR116C, YEL050C, YLR439W, YMR225C, YDL202W, YGR220C, YKL170W, YMR024W, YDR115W, YJL096W, YNL185C, YDR237W, YGR076C, YLR312W-A, YBL038W, YBR282W, YCR071C, YCR046C	3040	42	4595	1.47552	0.00450752	0.000136891	0.00997971
GOTERM_CC_FAT	GO:0000315~organellar large ribosomal subunit	41	1.04167	6.64366e-06	YNR022C, YNL252C, YHR147C, YNL177C, YBR268W, YKR006C, YPR100W, YNL284C, YDR405W, YMR286W, YKL138C, YJL063C, YML025C, YNL005C, YBR122C, YOR150W, YMR193W, YKL167C, YPL173W, YKR085C, YDR322W, YDR462W, YML009C, YDR116C, YEL050C, YLR439W, YMR225C, YDL202W, YGR220C, YKL170W, YMR024W, YDR115W, YJL096W, YNL185C, YDR237W, YGR076C, YLR312W-A, YBL038W, YBR282W, YCR071C, YCR046C	3040	42	4595	1.47552	0.00450752	0.000136891	0.00997971
GOTERM_BP_FAT	GO:0006354~RNA elongation	57	1.44817	7.08708e-06	YGL043W, YBR111W-A, YPR133C, YCR093W, YLR033W, YPR034W, YML127W, YOL054W, YHR167W, YDL165W, YCR020W-B, YHR056C, YCR052W, YLR321C, YBL008W, YGR116W, YDR303C, YAL021C, YBL006C, YMR091C, YDL084W, YOR244W, YLR357W, YFR037C, YDR138W, YOL145C, YIL038C, YPL046C, YKL160W, YBR245C, YJR140C, YOL072W, YOR123C, YNL139C, YNR052C, YNL068C, YOL006C, YOR151C, YLR418C, YGR275W, YIL126W, YGL244W, YNL230C, YPR072W,…	3393	60	4870	1.36354	0.0186404	0.000470296	0.0125871
GOTERM_CC_FAT	GO:0044437~vacuolar part	110	2.79472	7.89318e-06	YKL175W, YKL080W, YPL154C, YGL023C, YHR205W, YDR313C, YML018C, YMR231W, YCL005W-A, YOR332W, YER119C, YLL051C, YMR088C, YDR119W, YOR291W, YAL002W, YLL048C, YFL048C, YNR013C, YGL124C, YLL028W, YER072W, YBR077C, YOR270C, YER123W, YJR033C, YKR007W, YFL004W, YHR026W, YPL232W, YPL019C, YLL015W, YMR054W, YHR186C, YPR156C, YFR021W, YGR020C, YKL203C, YCL038C, YHR039C-A, YOL060C, YDR486C, YDR452W, YLR001C,…	3040	131	4595	1.26921	0.005353	0.000157852	0.0118565
GOTERM_BP_FAT	GO:0016071~mRNA metabolic process	220	5.58943	8.07881e-06	YLR204W, YHL038C, YDR473C, YIR009W, YHR079C, YML029W, YHR069C, YDR432W, YKL059C, YDL044C, YAL021C, YPR070W, YGR222W, YMR098C, YML091C, YDR301W, YGR075C, YNL138W-A, YBR257W, YGL246C, YOL012C, YNL139C, YHR165C, YBR119W, YNR052C, YDR151C, YEL015W, YJL124C, YLR277C, YDR194C, YKL173W, YNL224C, YLR332W, YDR206W, YJL140W, YOR359W, YKL018W, YKR002W, YPR072W, YML010W, YKR052C, YDR228C, YMR302C, YGR072W, Y…	3393	270	4870	1.16951	0.0212209	0.000523018	0.0143484
GOTERM_CC_FAT	GO:0012505~endomembrane system	271	6.88516	1.10281e-05	YFR002W, YHR012W, YDR395W, YBL102W, YML029W, YDR302W, YDR057W, YMR153W, YDR519W, YAL009W, YMR047C, YLR330W, YHL020C, YKL176C, YML013W, YGL022W, YMR200W, YBR097W, YNL263C, YOR046C, YIL040W, YOL013C, YAR002W, YDL212W, YOL062C, YOR067C, YEL002C, YBL040C, YGR202C, YKL068W, YFL038C, YPL125W, YER044C, YAR042W, YGR270W, YLR078C, YDR192C, YFL048C, YER110C, YPL145C, YJL080C, YIL016W, YFL025C, YGL206C, YGR…	3040	354	4595	1.15712	0.00747108	0.000214238	0.0165652
GOTERM_BP_FAT	GO:0043161~proteasomal ubiquitin-dependent protein catabolic process	73	1.85467	1.18386e-05	YBL084C, YNL172W, YER125W, YML029W, YGL141W, YDR057W, YIR025W, YMR276W, YCL039W, YGL227W, YLR127C, YOR257W, YML013W, YBR128C, YDR054C, YEL037C, YOL013C, YKL022C, YDL126C, YGL240W, YOR249C, YJL073W, YLR368W, YBR170C, YIL030C, YHR204W, YDL132W, YBL058W, YBR201W, YER100W, YOL082W, YPL120W, YNL064C, YMR161W, YLR102C, YPR181C, YJR090C, YIL005W, YFR036W, YFL025C, YIL046W, YCL052C, YDR255C, YMR264W, YAL…	3393	80	4870	1.30972	0.0309428	0.000748092	0.0210252
GOTERM_BP_FAT	GO:0010498~proteasomal protein catabolic process	73	1.85467	1.18386e-05	YBL084C, YNL172W, YER125W, YML029W, YGL141W, YDR057W, YIR025W, YMR276W, YCL039W, YGL227W, YLR127C, YOR257W, YML013W, YBR128C, YDR054C, YEL037C, YOL013C, YKL022C, YDL126C, YGL240W, YOR249C, YJL073W, YLR368W, YBR170C, YIL030C, YHR204W, YDL132W, YBL058W, YBR201W, YER100W, YOL082W, YPL120W, YNL064C, YMR161W, YLR102C, YPR181C, YJR090C, YIL005W, YFR036W, YFL025C, YIL046W, YCL052C, YDR255C, YMR264W, YAL…	3393	80	4870	1.30972	0.0309428	0.000748092	0.0210252
GOTERM_CC_FAT	GO:0005774~vacuolar membrane	104	2.64228	1.64453e-05	YKL175W, YKL080W, YGL023C, YHR205W, YDR313C, YML018C, YMR231W, YCL005W-A, YOR332W, YER119C, YLL051C, YMR088C, YDR119W, YOR291W, YAL002W, YLL048C, YFL048C, YNR013C, YGL124C, YLL028W, YER072W, YBR077C, YOR270C, YER123W, YJR033C, YKR007W, YFL004W, YHR026W, YPL232W, YPL019C, YLL015W, YMR054W, YHR186C, YPR156C, YFR021W, YGR020C, YKL203C, YCL038C, YHR039C-A, YOL060C, YDR486C, YDR452W, YLR178C, YLR001C,…	3040	124	4595	1.26772	0.0111206	0.000310587	0.0247014
GOTERM_BP_FAT	GO:0006368~RNA elongation from RNA polymerase II promoter	54	1.37195	1.73647e-05	YGL043W, YBR111W-A, YPR133C, YCR093W, YLR033W, YPR034W, YML127W, YOL054W, YHR167W, YCR020W-B, YDL165W, YHR056C, YCR052W, YBL008W, YLR321C, YGR116W, YDR303C, YAL021C, YBL006C, YMR091C, YDL084W, YLR357W, YFR037C, YDR138W, YOL145C, YIL038C, YPL046C, YKL160W, YJR140C, YOL072W, YOR123C, YNL139C, YNR052C, YNL068C, YOL006C, YOR151C, YLR418C, YGR275W, YIL126W, YGL244W, YNL230C, YPR072W, YKR008W, YML010W,…	3393	57	4870	1.35977	0.045057	0.0010716	0.0308381
GOTERM_BP_FAT	GO:0017038~protein import	112	2.84553	2.08066e-05	YLR008C, YFR002W, YDR395W, YNL310C, YMR153W, YML031W, YOL044W, YMR047C, YMR089C, YPL240C, YGR029W, YMR060C, YOR045W, YNL329C, YKR048C, YLR163C, YKL134C, YMR091C, YOL126C, YKL195W, YAR002W, YMR035W, YKL068W, YDR258C, YPL125W, YJL104W, YNL328C, YNL064C, YNL131W, YDR192C, YGR033C, YER110C, YAL055W, YMR026C, YLR347C, YBR109C, YJR074W, YJR042W, YDR002W, YJL054W, YKL057C, YGR119C, YBR017C, YPL112C, YOL…	3393	130	4870	1.23657	0.0537441	0.00125472	0.0369497
GOTERM_MF_FAT	GO:0016251~general RNA polymerase II transcription factor activity	66	1.67683	2.92331e-05	YGR104C, YCR042C, YML098W, YPR034W, YDR443C, YBR253W, YGL127C, YER148W, YNL236W, YGR274C, YGR252W, YNR023W, YBR193C, YPR070W, YPR025C, YBR198C, YNL025C, YPR168W, YGL151W, YOR194C, YJL176C, YIL143C, YKL058W, YML015C, YOL135C, YMR227C, YGL025C, YDL108W, YDR460W, YDR311W, YPL042C, YML114C, YBL093C, YCR081W, YMR236W, YLR071C, YER022W, YGL112C, YBR289W, YDR448W, YPR086W, YER171W, YHL025W, YHR058C, YDR…	2929	72	4190	1.31131	0.0430706	0.0145681	0.0485842
GOTERM_BP_FAT	GO:0006325~chromatin organization	181	4.59858	3.33142e-05	YBR060C, YPL216W, YIL084C, YHR119W, YDR224C, YER125W, YBL088C, YER051W, YER030W, YDR469W, YDR191W, YNL330C, YCR020W-B, YDR181C, YCR052W, YML102W, YBL008W, YLR321C, YGR116W, YOR025W, YKR048C, YDR303C, YMR091C, YDR110W, YGR002C, YBR009C, YLR357W, YOR249C, YPR031W, YBR231C, YOL145C, YBR195C, YNL059C, YGL058W, YKL160W, YDR096W, YBR245C, YBR010W, YFR013W, YPR179C, YEL056W, YMR127C, YJR140C, YOL012C, Y…	3393	221	4870	1.17552	0.0846516	0.00196364	0.0591551
GOTERM_CC_FAT	GO:0005667~transcription factor complex	70	1.77846	3.57905e-05	YGR047C, YCR042C, YML098W, YCR093W, YDR443C, YLR182W, YNL039W, YDL165W, YER148W, YGR274C, YMR270C, YGR252W, YBL025W, YAL021C, YGL237C, YPR025C, YBR198C, YNL025C, YGR134W, YOR194C, YFL028C, YIL143C, YIL038C, YOR295W, YNL278W, YKL058W, YML015C, YMR227C, YDL108W, YDL056W, YOR358W, YDR460W, YPL042C, YDR311W, YDR362C, YML114C, YDR392W, YGR246C, YKL109W, YNR052C, YCR081W, YNL288W, YBL021C, YMR236W, YOL…	3040	80	4595	1.32257	0.0240442	0.000657566	0.0537513
GOTERM_BP_FAT	GO:0016568~chromatin modification	155	3.93801	3.99975e-05	YBR060C, YPL216W, YIL084C, YHR119W, YBL088C, YER051W, YER030W, YDR469W, YDR191W, YNL330C, YCR020W-B, YCR052W, YDR181C, YBL008W, YLR321C, YOR025W, YDR303C, YMR091C, YGR002C, YDR110W, YBR009C, YLR357W, YPR031W, YBR231C, YOL145C, YNL059C, YGL058W, YDR096W, YBR245C, YFR013W, YPR179C, YMR127C, YEL056W, YOL012C, YHR099W, YBR112C, YER092W, YBR258C, YGL133W, YLR399C, YOL148C, YBR175W, YMR223W, YDR485C, Y…	3393	187	4870	1.18969	0.100751	0.00230594	0.0710186
GOTERM_BP_FAT	GO:0032446~protein modification by small protein conjugation	94	2.38821	4.85719e-05	YBL084C, YNL172W, YLR167W, YER125W, YOR080W, YGL141W, YMR312W, YCR066W, YJL173C, YPL055C, YIR025W, YLR127C, YKL034W, YPL003W, YDR313C, YDL165W, YDL064W, YKL059C, YDL013W, YIL148W, YLR097C, YDR054C, YER116C, YKL022C, YGL211W, YGL240W, YDR092W, YGR184C, YOR249C, YLR306W, YDR131C, YIL038C, YPL046C, YPR180W, YLR368W, YLR032W, YGL058W, YDL190C, YNL229C, YDL132W, YER100W, YNL116W, YMR080C, YAR007C, YLR…	3393	108	4870	1.24925	0.120992	0.0027401	0.0862368
GOTERM_BP_FAT	GO:0006914~autophagy	121	3.07419	5.42218e-05	YGR223C, YER125W, YDR323C, YCR079W, YPL154C, YGL227W, YDR313C, YLR431C, YDR219C, YMR231W, YBR097W, YDL234C, YMR201C, YLR025W, YIL109C, YJR035W, YAL002W, YOL082W, YDR479C, YLR102C, YNR007C, YGL124C, YER072W, YBR077C, YLR189C, YPR185W, YBR109C, YJL036W, YKR007W, YNR006W, YIL112W, YFL004W, YDL216C, YLR254C, YPL019C, YLR270W, YOL108C, YFR021W, YKL041W, YPL166W, YLR423C, YNL265C, YCL038C, YDR003W, YJL…	3393	143	4870	1.21449	0.13408	0.00299473	0.0962634
GOTERM_CC_FAT	GO:0034515~proteasome storage granule	30	0.762195	6.45496e-05	YDL147W, YJL001W, YML092C, YOL038W, YER012W, YOR362C, YPR108W, YDL097C, YGR253C, YOR259C, YPR103W, YLR421C, YFR052W, YHR027C, YDR363W-A, YIL075C, YFR004W, YGL011C, YER094C, YER021W, YOR157C, YFR050C, YOR117W, YKL145W, YOR261C, YMR314W, YHR200W, YGL048C, YGR135W, YDR427W	3040	30	4595	1.51151	0.0429457	0.00115447	0.0969231
GOTERM_CC_FAT	GO:0031597~cytosolic proteasome complex	30	0.762195	6.45496e-05	YDL147W, YJL001W, YML092C, YOL038W, YER012W, YOR362C, YPR108W, YDL097C, YGR253C, YOR259C, YPR103W, YLR421C, YFR052W, YHR027C, YDR363W-A, YIL075C, YFR004W, YGL011C, YER094C, YER021W, YOR157C, YFR050C, YOR117W, YKL145W, YOR261C, YMR314W, YHR200W, YGL048C, YGR135W, YDR427W	3040	30	4595	1.51151	0.0429457	0.00115447	0.0969231
GOTERM_CC_FAT	GO:0005783~endoplasmic reticulum	330	8.38415	6.60203e-05	YHR079C, YML029W, YDR302W, YDR057W, YMR251W-A, YOL065C, YDR519W, YAL009W, YLR205C, YHL020C, YML013W, YNR008W, YHR039C, YGL022W, YBR029C, YMR200W, YOL003C, YDL018C, YDR472W, YLR050C, YNL263C, YJL192C, YLR350W, YIL040W, YOL013C, YDL212W, YMR029C, YOR067C, YEL002C, YDR182W, YGR216C, YBR002C, YBL040C, YDR205W, YKR014C, YFL038C, YML012W, YER044C, YCL045C, YPR003C, YAR042W, YGR270W, YLR078C, YDL100C, Y…	3040	443	4595	1.12596	0.0439024	0.0011505	0.0991304
GOTERM_BP_FAT	GO:0009890~negative regulation of biosynthetic process	189	4.80183	6.65201e-05	YBR060C, YIL084C, YHR119W, YDR224C, YCR004C, YDR173C, YDR469W, YGL227W, YML113W, YDR191W, YHL020C, YJR102C, YNL330C, YOL081W, YNL236W, YDR005C, YNL262W, YDR181C, YML102W, YMR273C, YGR116W, YOR025W, YAL021C, YDR110W, YPR025C, YOR209C, YNL025C, YBR009C, YKL022C, YPR065W, YDR464W, YBR231C, YNL216W, YBR195C, YMR070W, YLR176C, YBR245C, YBR010W, YPR179C, YEL056W, YML109W, YMR127C, YHL027W, YDR311W, YPL…	3393	233	4870	1.16426	0.161899	0.00359793	0.118085
GOTERM_BP_FAT	GO:0006508~proteolysis	293	7.44411	6.78019e-05	YKL124W, YML029W, YDR057W, YPL154C, YOL038W, YDL091C, YDR313C, YCL057W, YMR067C, YMR089C, YML013W, YDR219C, YMR154C, YCL044C, YPR024W, YLR163C, YHR111W, YKL134C, YLR224W, YOL013C, YKL103C, YOR249C, YDR131C, YOR027W, YMR035W, YKR014C, YLR025W, YGL091C, YMR304W, YNL064C, YMR314W, YNR007C, YGR135W, YBR082C, YML092C, YFL025C, YDR409W, YPL126W, YER012W, YOR191W, YOR362C, YML111W, YGR048W, YDR002W, YLR…	3393	373	4870	1.12747	0.164747	0.00359393	0.120359
GOTERM_CC_FAT	GO:0016585~chromatin remodeling complex	95	2.41362	6.95844e-05	YIL084C, YHR119W, YOL017W, YDR469W, YPR085C, YPR034W, YLR033W, YML127W, YPL139C, YNL021W, YNL107W, YNL330C, YCR020W-B, YHR056C, YOR304W, YCR052W, YLR321C, YNR023W, YAL011W, YDR303C, YBL006C, YMR091C, YGR002C, YJL076W, YBR009C, YDL076C, YOL068C, YJL176C, YFR037C, YLR357W, YBR231C, YDR334W, YPL181W, YLR442C, YBR195C, YNL059C, YPL138C, YBR245C, YPR179C, YFR013W, YHR099W, YLR015W, YBL054W, YDR155C, Y…	3040	114	4595	1.25959	0.0462169	0.00118228	0.104479
GOTERM_CC_FAT	GO:0009898~internal side of plasma membrane	112	2.84553	7.05934e-05	YFR002W, YER125W, YDR323C, YER143W, YOL065C, YMR153W, YMR047C, YGL208W, YMR231W, YKL196C, YNL329C, YBR288C, YCR032W, YOR046C, YNL006W, YKL068W, YKR014C, YMR009W, YIL109C, YGR261C, YHR006W, YBR041W, YDR192C, YER093C, YOL078W, YNL084C, YFR029W, YPL195W, YDR463W, YJL080C, YER123W, YGL206C, YNR006W, YJR042W, YHR186C, YKL057C, YGR119C, YMR068W, YPL259C, YNL304W, YGL153W, YKL203C, YKR100C, YNL047C, YLL…	3040	137	4595	1.23569	0.0468712	0.00117017	0.105994
GOTERM_CC_FAT	GO:0005829~cytosol	315	8.00305	7.64753e-05	YDR447C, YPL220W, YDL081C, YNL096C, YDR098C, YMR037C, YPL079W, YJL191W, YMR120C, YNL162W, YOL038W, YOR234C, YOR347C, YIL069C, YBR097W, YDL061C, YLR340W, YLL018C-A, YBR267W, YJL014W, YOL039W, YML028W, YGR085C, YJL068C, YGL009C, YDR382W, YGL123W, YKL067W, YNL064C, YPL028W, YDR025W, YNL178W, YMR314W, YNR007C, YDR321W, YKL180W, YGR135W, YGL124C, YLR333C, YBR196C, YFL045C, YML092C, YGL220W, YDR409W, Y…	3040	422	4595	1.12826	0.0506761	0.00123745	0.11482
GOTERM_BP_FAT	GO:0031327~negative regulation of cellular biosynthetic process	187	4.75102	9.1634e-05	YBR060C, YIL084C, YHR119W, YDR224C, YCR004C, YDR173C, YDR469W, YGL227W, YML113W, YDR191W, YHL020C, YJR102C, YNL330C, YOL081W, YNL236W, YDR005C, YNL262W, YDR181C, YML102W, YMR273C, YGR116W, YOR025W, YAL021C, YDR110W, YPR025C, YOR209C, YNL025C, YBR009C, YKL022C, YPR065W, YDR464W, YBR231C, YNL216W, YBR195C, YMR070W, YLR176C, YBR245C, YBR010W, YPR179C, YEL056W, YML109W, YMR127C, YHL027W, YDR311W, YPL…	3393	231	4870	1.16192	0.215963	0.00475922	0.162633
GOTERM_BP_FAT	GO:0016050~vesicle organization	57	1.44817	9.19839e-05	YGL212W, YDR323C, YKR020W, YOR036W, YIL004C, YIL076W, YAL030W, YPR055W, YKL002W, YKL196C, YGL200C, YEL022W, YLR093C, YPL100W, YDL126C, YLR268W, YMR197C, YDR166C, YIL068C, YFL038C, YHR161C, YPL085W, YBR102C, YLR025W, YLR078C, YOL082W, YLR166C, YOR327C, YLR026C, YDR498C, YMR183C, YER008C, YFL025C, YBL050W, YJL004C, YPL232W, YPR173C, YGR009C, YDL058W, YBR105C, YKL041W, YGR172C, YDR468C, YNR049C, YER…	3393	62	4870	1.31956	0.216691	0.00468569	0.163253
GOTERM_CC_FAT	GO:0000151~ubiquitin ligase complex	53	1.34654	9.78761e-05	YBL084C, YNL172W, YOR080W, YER125W, YML029W, YDR057W, YIR025W, YLR127C, YML013W, YDR219C, YKL059C, YDL013W, YLR097C, YDR054C, YLR224W, YER116C, YOL013C, YDL126C, YKL022C, YGL240W, YOR249C, YDR131C, YDR306C, YPL046C, YML088W, YLR368W, YBR170C, YIL030C, YDL190C, YDL132W, YBR201W, YJL204C, YLR102C, YJR090C, YFR036W, YGR003W, YIL046W, YML111W, YBR114W, YOR057W, YMR264W, YMR275C, YNL230C, YLR207W, YFL…	3040	59	4595	1.3578	0.0643923	0.00154669	0.14693
GOTERM_BP_FAT	GO:0006793~phosphorus metabolic process	230	5.8435	0.000107303	YHR079C, YNR047W, YKL016C, YBR059C, YOL065C, YCR079W, YJL166W, YOR065W, YDL181W, YGL208W, YKL113C, YHR051W, YML123C, YBR097W, YJL095W, YDL017W, YHL007C, YFR003C, YOR332W, YOR208W, YMR036C, YDR182W, YKL048C, YNL161W, YGL059W, YNR032W, YFR014C, YKL067W, YNR013C, YER072W, YKL141W, YAR019C, YLL041C, YJL141C, YPL204W, YFL004W, YHR026W, YBL105C, YPL019C, YMR054W, YHR001W-A, YGR020C, YGR188C, YLR226W, Y…	3393	289	4870	1.14229	0.247914	0.00536113	0.190417
GOTERM_CC_FAT	GO:0000329~fungal-type vacuole membrane	75	1.90549	0.000117475	YKL080W, YGL212W, YLR220W, YJL100W, YOL119C, YHR205W, YDR313C, YML018C, YCR023C, YOL129W, YMR231W, YDL185W, YBR128C, YMR160W, YPL045W, YDR352W, YLR034C, YPL100W, YNL054W, YOR332W, YER119C, YKL064W, YNL325C, YMR088C, YLR396C, YDR119W, YOR291W, YLR240W, YPR036W, YML121W, YBR293W, YDR229W, YGL124C, YLR148W, YEL051W, YBR077C, YOR270C, YPL180W, YER123W, YDL077C, YKR007W, YLR447C, YNL326C, YPL232W, YDR…	3040	88	4595	1.28822	0.0767801	0.00181398	0.176327
GOTERM_MF_FAT	GO:0004842~ubiquitin-protein ligase activity	72	1.82927	0.000131448	YBL084C, YNL172W, YER125W, YGL141W, YCR066W, YLR127C, YKL034W, YDR313C, YOL054W, YDL165W, YDL064W, YDR219C, YKL059C, YDL013W, YLR097C, YDR054C, YER116C, YOL013C, YKL022C, YPR093C, YGL240W, YDR092W, YGR184C, YOR249C, YLR306W, YDR131C, YIL038C, YPL046C, YML088W, YLR368W, YLR032W, YGL058W, YDL190C, YIL030C, YDL132W, YER100W, YNL116W, YLR102C, YJR090C, YDR457W, YBR082C, YFR036W, YGL087C, YGR003W, YIL…	2929	81	4190	1.27158	0.179608	0.0482885	0.218287
GOTERM_BP_FAT	GO:0007034~vacuolar transport	103	2.61687	0.000137142	YBR164C, YKL124W, YPR079W, YER125W, YDR323C, YKR020W, YKR001C, YJR102C, YLR431C, YMR231W, YKL002W, YBR097W, YBR288C, YER119C, YKR014C, YLR025W, YAL002W, YGR261C, YOL082W, YDR358W, YNR007C, YGL124C, YER072W, YLL040C, YPL195W, YPR185W, YNL275W, YJL036W, YNR006W, YKR035W-A, YFL004W, YPL002C, YPL019C, YPR139C, YFR021W, YKL041W, YPL259C, YLR181C, YNL265C, YCL038C, YJR126C, YDR486C, YHR001W, YJL178C, Y…	3393	121	4870	1.22179	0.305204	0.00672059	0.243308
GOTERM_BP_FAT	GO:0006397~mRNA processing	166	4.21748	0.000146936	YLR204W, YHL038C, YDR473C, YIR009W, YPR107C, YHR079C, YML029W, YKR086W, YJR093C, YBL074C, YDR432W, YLR182W, YKL059C, YLR424W, YGL044C, YDL044C, YAL021C, YDL209C, YGR222W, YML091C, YDR138W, YPR178W, YDR301W, YDR088C, YGR075C, YNL245C, YBR257W, YNL138W-A, YGL246C, YDR243C, YHR165C, YBR119W, YNL139C, YGR278W, YNR052C, YJL124C, YPL228W, YLR277C, YOL148C, YDR194C, YAL033W, YKL173W, YHR034C, YNL224C, Y…	3393	204	4870	1.16795	0.323041	0.00706844	0.260663
GOTERM_CC_FAT	GO:0048475~coated membrane	40	1.01626	0.000187349	YJL024C, YLR116W, YPL195W, YGL206C, YFR051C, YIL076W, YPR029C, YKL176C, YGR057C, YHR035W, YJR125C, YPL010W, YPL218W, YHR108W, YJR005W, YBR288C, YPL259C, YBL037W, YNL287W, YJL207C, YOL062C, YER122C, YHL019C, YDR238C, YDL195W, YNL049C, YHR161C, YPL085W, YJR058C, YDR153C, YIL109C, YGR261C, YLR170C, YDR358W, YPR181C, YLR208W, YDL145C, YKL135C, YDR517W, YGR167W	3040	43	4595	1.40606	0.119627	0.00282731	0.281068
GOTERM_CC_FAT	GO:0030117~membrane coat	40	1.01626	0.000187349	YJL024C, YLR116W, YPL195W, YGL206C, YFR051C, YIL076W, YPR029C, YKL176C, YGR057C, YHR035W, YJR125C, YPL010W, YPL218W, YHR108W, YJR005W, YBR288C, YPL259C, YBL037W, YNL287W, YJL207C, YOL062C, YER122C, YHL019C, YDR238C, YDL195W, YNL049C, YHR161C, YPL085W, YJR058C, YDR153C, YIL109C, YGR261C, YLR170C, YDR358W, YPR181C, YLR208W, YDL145C, YKL135C, YDR517W, YGR167W	3040	43	4595	1.40606	0.119627	0.00282731	0.281068
GOTERM_BP_FAT	GO:0031123~RNA 3'-end processing	66	1.67683	0.000193864	YPR107C, YLR048W, YJL006C, YOL142W, YJR093C, YCR093W, YHR069C, YOR001W, YNL232W, YDL165W, YLR107W, YKL059C, YGL044C, YKR057W, YAL021C, YDL084W, YLR115W, YDR138W, YDR301W, YIL038C, YGL094C, YKR079C, YOL021C, YOL115W, YOL072W, YLR059C, YDR195W, YNL139C, YER133W, YNR052C, YLR175W, YLR277C, YMR061W, YLR293C, YAL043C, YHR081W, YGR095C, YJL050W, YKL018W, YJL140W, YDR159W, YOR359W, YCR035C, YKR002W, YPR…	3393	74	4870	1.28014	0.402355	0.00914999	0.343776
GOTERM_BP_FAT	GO:0006796~phosphate metabolic process	225	5.71646	0.00021769	YHR079C, YNR047W, YKL016C, YBR059C, YOL065C, YCR079W, YJL166W, YOR065W, YGL208W, YKL113C, YHR051W, YML123C, YBR097W, YJL095W, YDL017W, YHL007C, YFR003C, YOR332W, YOR208W, YMR036C, YDR182W, YKL048C, YNL161W, YGL059W, YNR032W, YFR014C, YKL067W, YNR013C, YER072W, YKL141W, YAR019C, YLL041C, YJL141C, YPL204W, YFL004W, YHR026W, YBL105C, YPL019C, YMR054W, YHR001W-A, YGR020C, YGR188C, YLR226W, YPL153C, Y…	3393	284	4870	1.13713	0.438997	0.0100896	0.38595
GOTERM_CC_FAT	GO:0000123~histone acetyltransferase complex	43	1.09248	0.000235965	YOL148C, YBR111W-A, YGL112C, YMR223W, YOR023C, YNL107W, YDR448W, YGR274C, YDR145W, YDR176W, YHR090C, YDR181C, YGR252W, YJL081C, YEL018W, YPL047W, YBR081C, YGR002C, YOR064C, YBR198C, YNL136W, YBR009C, YGL252C, YPR023C, YDR167W, YOR244W, YPR031W, YLR055C, YMR227C, YEL056W, YJR082C, YMR127C, YPL001W, YBL052C, YHR099W, YFL024C, YDR392W, YOR213C, YER164W, YGL066W, YCL010C, YMR236W, YLL022C	3040	47	4595	1.38287	0.148261	0.00348252	0.353884
GOTERM_CC_FAT	GO:0005763~mitochondrial small ribosomal subunit	31	0.787602	0.000255047	YDR494W, YPR166C, YDR337W, YGR084C, YPL118W, YNL081C, YDL045W-A, YDR041W, YDR347W, YBR251W, YDR175C, YFR049W, YER050C, YGL129C, YJR101W, YHL004W, YNL306W, YJR113C, YOR158W, YNL137C, YKL155C, YKL003C, YIL093C, YPL013C, YBL090W, YNR037C, YBR146W, YGR215W, YMR158W, YGR165W, YMR188C	3040	32	4595	1.46428	0.159244	0.00368371	0.382449
GOTERM_CC_FAT	GO:0000314~organellar small ribosomal subunit	31	0.787602	0.000255047	YDR494W, YPR166C, YDR337W, YGR084C, YPL118W, YNL081C, YDL045W-A, YDR041W, YDR347W, YBR251W, YDR175C, YFR049W, YER050C, YGL129C, YJR101W, YHL004W, YNL306W, YJR113C, YOR158W, YNL137C, YKL155C, YKL003C, YIL093C, YPL013C, YBL090W, YNR037C, YBR146W, YGR215W, YMR158W, YGR165W, YMR188C	3040	32	4595	1.46428	0.159244	0.00368371	0.382449
GOTERM_BP_FAT	GO:0010558~negative regulation of macromolecule biosynthetic process	177	4.49695	0.000274019	YBR060C, YIL084C, YHR119W, YDR224C, YCR004C, YDR173C, YDR469W, YML113W, YDR191W, YHL020C, YJR102C, YNL330C, YNL236W, YDR005C, YNL262W, YDR181C, YML102W, YMR273C, YGR116W, YOR025W, YAL021C, YDR110W, YPR025C, YOR209C, YNL025C, YBR009C, YKL022C, YPR065W, YDR464W, YBR231C, YNL216W, YBR195C, YMR070W, YLR176C, YBR245C, YBR010W, YPR179C, YEL056W, YML109W, YMR127C, YHL027W, YDR311W, YPL042C, YOL012C, YGL…	3393	220	4870	1.15477	0.516943	0.0124668	0.485589
GOTERM_MF_FAT	GO:0019787~small conjugating protein ligase activity	76	1.93089	0.000286395	YBL084C, YNL172W, YER125W, YOR080W, YGL141W, YCR066W, YLR127C, YKL034W, YDR313C, YOL054W, YDL165W, YDL064W, YDR219C, YKL059C, YDL013W, YLR097C, YDR054C, YER116C, YOL013C, YKL022C, YPR093C, YGL240W, YDR092W, YGR184C, YOR249C, YLR306W, YDR131C, YIL038C, YPL046C, YLR368W, YML088W, YLR032W, YGL058W, YDL190C, YIL030C, YDL132W, YER100W, YNL116W, YLR102C, YJR090C, YDR457W, YBR082C, YFR036W, YGL087C, YDR…	2929	87	4190	1.24965	0.350383	0.0826577	0.475022
GOTERM_BP_FAT	GO:0045324~late endosome to vacuole transport	35	0.889228	0.000290596	YKL124W, YER125W, YNR006W, YIL076W, YKR035W-A, YPR173C, YOL129W, YMR231W, YKL002W, YCL008C, YJR125C, YPL045W, YBR097W, YFR021W, YHR108W, YKL041W, YLR181C, YHL002W, YNL265C, YLR360W, YMR197C, YDR486C, YHR001W, YLR025W, YDR153C, YJR044C, YLR396C, YPL084W, YAL002W, YMR171C, YMR077C, YPL120W, YDR358W, YLR148W, YLL040C	3393	36	4870	1.39544	0.537748	0.0129936	0.514894
GOTERM_MF_FAT	GO:0016881~acid-amino acid ligase activity	82	2.08333	0.000361997	YBL084C, YNL172W, YER125W, YOR080W, YGL141W, YCR066W, YLR127C, YJL101C, YKL034W, YDR313C, YOL054W, YDL165W, YDL064W, YDR219C, YKL059C, YDL013W, YLR097C, YDR054C, YER116C, YOL013C, YKL022C, YPR093C, YGL240W, YDR092W, YGR184C, YOR249C, YLR306W, YDR131C, YIL038C, YPL046C, YLR368W, YML088W, YLR032W, YGL058W, YDL190C, YIL030C, YDL132W, YMR113W, YER100W, YOL049W, YNL116W, YLR102C, YJR090C, YDR457W, YBR…	2929	95	4190	1.23477	0.420312	0.0868706	0.600063
GOTERM_CC_FAT	GO:0012506~vesicle membrane	34	0.863821	0.000377085	YDR270W, YGL206C, YFR051C, YIL076W, YPR029C, YKL176C, YGR057C, YDL058W, YHR035W, YJR125C, YPL010W, YPL218W, YJR005W, YPL259C, YBL037W, YNL287W, YJL207C, YOL062C, YER122C, YHL019C, YDR238C, YNL049C, YDL195W, YPL085W, YJR058C, YDR153C, YIL109C, YLR170C, YPR181C, YLR208W, YDL145C, YDR517W, YKL135C, YGR167W	3040	36	4595	1.42754	0.226219	0.0053288	0.564966
GOTERM_CC_FAT	GO:0030662~coated vesicle membrane	34	0.863821	0.000377085	YDR270W, YGL206C, YFR051C, YIL076W, YPR029C, YKL176C, YGR057C, YDL058W, YHR035W, YJR125C, YPL010W, YPL218W, YJR005W, YPL259C, YBL037W, YNL287W, YJL207C, YOL062C, YER122C, YHL019C, YDR238C, YNL049C, YDL195W, YPL085W, YJR058C, YDR153C, YIL109C, YLR170C, YPR181C, YLR208W, YDL145C, YDR517W, YKL135C, YGR167W	3040	36	4595	1.42754	0.226219	0.0053288	0.564966
GOTERM_CC_FAT	GO:0030659~cytoplasmic vesicle membrane	34	0.863821	0.000377085	YDR270W, YGL206C, YFR051C, YIL076W, YPR029C, YKL176C, YGR057C, YDL058W, YHR035W, YJR125C, YPL010W, YPL218W, YJR005W, YPL259C, YBL037W, YNL287W, YJL207C, YOL062C, YER122C, YHL019C, YDR238C, YNL049C, YDL195W, YPL085W, YJR058C, YDR153C, YIL109C, YLR170C, YPR181C, YLR208W, YDL145C, YDR517W, YKL135C, YGR167W	3040	36	4595	1.42754	0.226219	0.0053288	0.564966
GOTERM_BP_FAT	GO:0006906~vesicle fusion	34	0.863821	0.00039656	YER008C, YDR323C, YGL212W, YOR036W, YIL004C, YPL232W, YGR009C, YDL058W, YAL030W, YPR055W, YKL196C, YBR105C, YGR172C, YLR093C, YDL126C, YDR468C, YLR268W, YMR197C, YDR166C, YJL085W, YIL068C, YDR164C, YFL005W, YBR102C, YOL018C, YGL233W, YLR078C, YOR075W, YLR166C, YHL031C, YOR327C, YLR026C, YDR498C, YMR183C	3393	35	4870	1.3943	0.651137	0.0173982	0.702023
GOTERM_BP_FAT	GO:0006367~transcription initiation from RNA polymerase II promoter	43	1.09248	0.00041719	YOL067C, YIL036W, YGL043W, YCR042C, YGL112C, YML098W, YPR008W, YER045C, YPR086W, YER148W, YGR274C, YDR145W, YOL089C, YLR005W, YBL103C, YMR005W, YPR025C, YPL177C, YPL202C, YBR198C, YKL028W, YNL314W, YOR194C, YDR167W, YGR186W, YIL143C, YDR079C-A, YKL058W, YML015C, YPL122C, YMR227C, YDL108W, YPL011C, YML069W, YDR460W, YKR062W, YGL166W, YGL207W, YDR311W, YGR005C, YML114C, YPR056W, YMR236W	3393	46	4870	1.3417	0.669739	0.0179979	0.738416
GOTERM_BP_FAT	GO:0016570~histone modification	84	2.13415	0.000421387	YBR060C, YIL084C, YHR119W, YBR111W-A, YBL088C, YPL055C, YER051W, YDR469W, YOR023C, YPL139C, YNL021W, YDR191W, YNL330C, YDR176W, YHR090C, YGR252W, YLR449W, YOR025W, YGR002C, YBR198C, YBR009C, YDL076C, YOL068C, YOR244W, YPR031W, YPL181W, YOL145C, YGL058W, YPL138C, YDR096W, YMR127C, YEL056W, YPR179C, YOR123C, YHR099W, YFL024C, YLR015W, YDR392W, YDR155C, YBR258C, YER133W, YGL194C, YMR236W, YOL148C, Y…	3393	98	4870	1.23026	0.6734	0.0178868	0.745818
GOTERM_BP_FAT	GO:0016569~covalent chromatin modification	84	2.13415	0.000421387	YBR060C, YIL084C, YHR119W, YBR111W-A, YBL088C, YPL055C, YER051W, YDR469W, YOR023C, YPL139C, YNL021W, YDR191W, YNL330C, YDR176W, YHR090C, YGR252W, YLR449W, YOR025W, YGR002C, YBR198C, YBR009C, YDL076C, YOL068C, YOR244W, YPR031W, YPL181W, YOL145C, YGL058W, YPL138C, YDR096W, YMR127C, YEL056W, YPR179C, YOR123C, YHR099W, YFL024C, YLR015W, YDR392W, YDR155C, YBR258C, YER133W, YGL194C, YMR236W, YOL148C, Y…	3393	98	4870	1.23026	0.6734	0.0178868	0.745818
GOTERM_BP_FAT	GO:0042254~ribosome biogenesis	273	6.93598	0.000427806	YDR447C, YHL038C, YKL099C, YFR002W, YNL096C, YJL191W, YKL143W, YMR153W, YHR069C, YNL163C, YMR047C, YDR432W, YIL069C, YDL060W, YMR270C, YLR340W, YDR110W, YER082C, YBR267W, YML091C, YMR014W, YGR085C, YKL068W, YBR257W, YGR145W, YGL246C, YGL123W, YDL213C, YDR025W, YNL178W, YCL059C, YDR192C, YLR175W, YLR129W, YDR449C, YPL126W, YNL224C, YML063W, YGL189C, YPL204W, YOR063W, YOL077C, YDR002W, YBR181C, YKL…	3393	351	4870	1.11635	0.678921	0.0178712	0.757138
GOTERM_BP_FAT	GO:0000956~nuclear-transcribed mRNA catabolic process	73	1.85467	0.000481788	YLR398C, YPR042C, YOL142W, YDR172W, YLL013C, YCR093W, YHR069C, YOR001W, YGL213C, YCR077C, YDR443C, YNL232W, YDL165W, YGL173C, YNL001W, YAL021C, YDR404C, YPR070W, YGL222C, YGR006W, YLR136C, YLR442C, YOL139C, YIL038C, YGL014W, YOL021C, YOL115W, YPL042C, YOL012C, YMR080C, YNR052C, YDR151C, YEL015W, YNL016W, YOL149W, YJL124C, YLR021W, YDR315C, YOR166C, YHR081W, YDR206W, YGR095C, YJL050W, YDL160C, YLR…	3393	84	4870	1.24735	0.721811	0.019793	0.852291
GOTERM_MF_FAT	GO:0003702~RNA polymerase II transcription factor activity	123	3.125	0.000498292	YGR104C, YGL043W, YML098W, YBR083W, YNL103W, YER045C, YML099C, YNL236W, YBL103C, YDR303C, YLR266C, YBR193C, YPR070W, YPR025C, YPL202C, YNL025C, YCR012W, YKL058W, YPR199C, YOL135C, YMR021C, YMR227C, YBR049C, YDL108W, YMR172W, YPL042C, YDR311W, YML114C, YIL128W, YHR006W, YBL093C, YKL038W, YOL148C, YIL036W, YOR151C, YDR463W, YER022W, YIR023W, YBR289W, YLR451W, YDR448W, YDR145W, YOL108C, YMR005W, YBR…	2929	149	4190	1.1809	0.527924	0.101682	0.825114
GOTERM_BP_FAT	GO:0006403~RNA localization	109	2.76931	0.000533701	YFR002W, YDR395W, YER125W, YMR153W, YML031W, YHR069C, YKL205W, YMR047C, YDR432W, YDR381W, YMR273C, YOR046C, YIL040W, YAR002W, YDR138W, YKL068W, YDR450W, YOR167C, YCR073W-A, YGL123W, YNL178W, YMR080C, YNL139C, YDR192C, YER110C, YNL079C, YJL080C, YJR074W, YGL189C, YKL214C, YJR042W, YDR002W, YER063W, YBR118W, YDL160C, YJL140W, YKL057C, YKR002W, YGR214W, YER165W, YGR119C, YCL011C, YGL122C, YGL016W, Y…	3393	131	4870	1.19426	0.757645	0.0215694	0.943716
GOTERM_BP_FAT	GO:0007006~mitochondrial membrane organization	33	0.838415	0.000540328	YAL010C, YPR125W, YHR005C-A, YLR168C, YLL006W, YJL054W, YGR062C, YMR060C, YOR266W, YOR037W, YDR393W, YPR020W, YNL121C, YNL070W, YGR082W, YDL217C, YEL020W-A, YDL142C, YBR091C, YOL009C, YBR185C, YGR181W, YER154W, YHR083W, YJR135W-A, YDL107W, YNL131W, YGR132C, YKR016W, YOR211C, YDR322C-A, YPR140W, YOL027C	3393	34	4870	1.39309	0.761875	0.0215071	0.955381
GOTERM_BP_FAT	GO:0016310~phosphorylation	169	4.2937	0.00058655	YDR283C, YLR295C, YKL080W, YHR079C, YNR047W, YKL016C, YLR096W, YBL088C, YBR059C, YDR173C, YIL035C, YJL166W, YHR205W, YOR065W, YGL208W, YHR051W, YBR097W, YJL095W, YBR039W, YDL017W, YMR208W, YHL007C, YOR332W, YKL048C, YNL161W, YFR033C, YGL059W, YOL045W, YDL108W, YNL307C, YIL147C, YNL183C, YPL042C, YFR014C, YKL067W, YER027C, YPR106W, YGL019W, YJL187C, YGL115W, YKL141W, YOR270C, YAR019C, YER123W, YDL…	3393	211	4870	1.14961	0.78939	0.0229818	1.03671
GOTERM_BP_FAT	GO:0034660~ncRNA metabolic process	303	7.69817	0.00058749	YKL099C, YNL096C, YMR312W, YJL191W, YHR069C, YNL163C, YMR047C, YDR432W, YIL069C, YDL060W, YMR270C, YHR111W, YPL104W, YDR110W, YER082C, YJL125C, YBL080C, YML091C, YNR046W, YMR014W, YLR382C, YPL135W, YBR257W, YGR185C, YGR145W, YGL050W, YGL246C, YGL123W, YDL213C, YGL091C, YDR025W, YCL017C, YCL059C, YAL020C, YMR087W, YGL245W, YLR175W, YGL236C, YHR040W, YLR277C, YLR129W, YDR449C, YPL126W, YNL224C, YML…	3393	393	4870	1.10661	0.789915	0.0226835	1.03836
GOTERM_BP_FAT	GO:0010629~negative regulation of gene expression	160	4.06504	0.000604443	YBR060C, YIL084C, YHR119W, YDR224C, YCR004C, YDR173C, YDR469W, YML113W, YHL020C, YDR191W, YJR102C, YNL330C, YNL236W, YDR005C, YNL262W, YDR181C, YML102W, YMR273C, YGR116W, YOR025W, YDR110W, YPR025C, YOR209C, YNL025C, YBR009C, YPR065W, YDR464W, YBR231C, YNL216W, YBR195C, YMR070W, YLR176C, YBR245C, YBR010W, YOL115W, YPR179C, YEL056W, YMR127C, YML109W, YHL027W, YPL042C, YDR311W, YOL012C, YGL201C, YBR…	3393	199	4870	1.15402	0.799167	0.0229964	1.06817
GOTERM_CC_FAT	GO:0005838~proteasome regulatory particle	24	0.609756	0.000636488	YDL147W, YER021W, YDL020C, YFR010W, YER012W, YPR108W, YDL097C, YDL007W, YOR259C, YLR421C, YOR117W, YKL145W, YFR052W, YHR027C, YOR261C, YGR232W, YHR200W, YDR363W-A, YDR394W, YIL075C, YFR004W, YGL048C, YBR272C, YDR427W	3040	24	4595	1.51151	0.351407	0.00879679	0.951884
GOTERM_CC_FAT	GO:0022624~proteasome accessory complex	24	0.609756	0.000636488	YDL147W, YER021W, YDL020C, YFR010W, YER012W, YPR108W, YDL097C, YDL007W, YOR259C, YLR421C, YOR117W, YKL145W, YFR052W, YHR027C, YOR261C, YGR232W, YHR200W, YDR363W-A, YDR394W, YIL075C, YFR004W, YGL048C, YBR272C, YDR427W	3040	24	4595	1.51151	0.351407	0.00879679	0.951884
GOTERM_CC_FAT	GO:0005730~nucleolus	203	5.15752	0.000686319	YKL099C, YNL096C, YIL127C, YJL191W, YHR069C, YDR432W, YNL113W, YDL060W, YMR270C, YDR110W, YER082C, YNR046W, YMR014W, YDR026C, YBR257W, YGR145W, YGL123W, YBR154C, YDL213C, YCL059C, YLR175W, YJL124C, YNL175C, YLR129W, YDR449C, YPL126W, YPL204W, YOR191W, YOL077C, YBR181C, YBR142W, YDR365C, YHR066W, YCL031C, YPL146C, YOR004W, YKL172W, YDL140C, YOR206W, YKL009W, YFR001W, YDR324C, YLR233C, YHR152W, YML…	3040	269	4595	1.14066	0.37303	0.00929369	1.02605
GOTERM_CC_FAT	GO:0030120~vesicle coat	32	0.813008	0.000734868	YGL206C, YFR051C, YIL076W, YPR029C, YKL176C, YGR057C, YHR035W, YJR125C, YPL010W, YPL218W, YJR005W, YPL259C, YBL037W, YJL207C, YNL287W, YOL062C, YER122C, YHL019C, YDR238C, YNL049C, YDL195W, YPL085W, YJR058C, YDR153C, YIL109C, YLR170C, YPR181C, YLR208W, YDL145C, YDR517W, YKL135C, YGR167W	3040	34	4595	1.4226	0.393405	0.00975396	1.09826
GOTERM_BP_FAT	GO:0006402~mRNA catabolic process	74	1.88008	0.000819014	YLR398C, YPR042C, YOL142W, YDR172W, YLL013C, YCR093W, YHR069C, YOR001W, YGL213C, YCR077C, YDR443C, YNL232W, YDL165W, YGL173C, YNL001W, YAL021C, YDR404C, YPR070W, YGL222C, YGR006W, YLR136C, YLR442C, YOL139C, YIL038C, YGL014W, YOL021C, YOL115W, YPL042C, YOL012C, YMR080C, YNR052C, YDR151C, YEL015W, YNL016W, YOL149W, YJL124C, YLR021W, YDR315C, YJL209W, YOR166C, YHR081W, YDR206W, YGR095C, YJL050W, YDL…	3393	86	4870	1.23503	0.886434	0.0305988	1.44477
GOTERM_CC_FAT	GO:0016023~cytoplasmic membrane-bounded vesicle	92	2.3374	0.000842305	YGR223C, YNL272C, YKR020W, YGR284C, YJR031C, YFR051C, YIL004C, YIL076W, YPR029C, YLR330W, YGR057C, YKL176C, YGL054C, YAL030W, YJL099W, YKL196C, YHR035W, YJR125C, YPL010W, YGL200C, YJR005W, YJL044C, YNL263C, YER005W, YNL287W, YJL207C, YMR237W, YOL062C, YCL001W, YOR299W, YKR039W, YJL068C, YJR134C, YMR162C, YNL192W, YNL049C, YML012W, YPL085W, YDR189W, YBR102C, YIL109C, YHR050W, YIL048W, YMR192W, YDR…	3040	114	4595	1.21982	0.436174	0.0109589	1.25787
GOTERM_CC_FAT	GO:0031988~membrane-bounded vesicle	92	2.3374	0.000842305	YGR223C, YNL272C, YKR020W, YGR284C, YJR031C, YFR051C, YIL004C, YIL076W, YPR029C, YLR330W, YGR057C, YKL176C, YGL054C, YAL030W, YJL099W, YKL196C, YHR035W, YJR125C, YPL010W, YGL200C, YJR005W, YJL044C, YNL263C, YER005W, YNL287W, YJL207C, YMR237W, YOL062C, YCL001W, YOR299W, YKR039W, YJL068C, YJR134C, YMR162C, YNL192W, YNL049C, YML012W, YPL085W, YDR189W, YBR102C, YIL109C, YHR050W, YIL048W, YMR192W, YDR…	3040	114	4595	1.21982	0.436174	0.0109589	1.25787
GOTERM_BP_FAT	GO:0051172~negative regulation of nitrogen compound metabolic process	175	4.44614	0.000866782	YBR060C, YIL084C, YIR002C, YHR119W, YDR224C, YCR004C, YDR173C, YDR469W, YDL181W, YML113W, YDR191W, YHL020C, YJR102C, YNL330C, YOL081W, YNL236W, YDR005C, YNL262W, YDR181C, YML102W, YMR273C, YGR116W, YOR025W, YAL021C, YDR110W, YPR025C, YOR209C, YNL025C, YBR009C, YKL022C, YPR065W, YDR464W, YBR231C, YNL216W, YBR195C, YMR070W, YLR176C, YBR245C, YBR010W, YPR179C, YEL056W, YML109W, YMR127C, YHL027W, YDR…	3393	220	4870	1.14172	0.899972	0.0319067	1.52842
GOTERM_BP_FAT	GO:0045934~negative regulation of nucleobase, nucleoside, nucleotide and nucleic acid metabolic process	175	4.44614	0.000866782	YBR060C, YIL084C, YIR002C, YHR119W, YDR224C, YCR004C, YDR173C, YDR469W, YDL181W, YML113W, YDR191W, YHL020C, YJR102C, YNL330C, YOL081W, YNL236W, YDR005C, YNL262W, YDR181C, YML102W, YMR273C, YGR116W, YOR025W, YAL021C, YDR110W, YPR025C, YOR209C, YNL025C, YBR009C, YKL022C, YPR065W, YDR464W, YBR231C, YNL216W, YBR195C, YMR070W, YLR176C, YBR245C, YBR010W, YPR179C, YEL056W, YML109W, YMR127C, YHL027W, YDR…	3393	220	4870	1.14172	0.899972	0.0319067	1.52842
GOTERM_BP_FAT	GO:0016197~endosome transport	56	1.42276	0.00087115	YKL124W, YHR012W, YBL102W, YER125W, YKR020W, YOR069W, YDR137W, YIL076W, YCR027C, YOL129W, YMR231W, YKL002W, YJR125C, YPL045W, YBR097W, YOR357C, YHL002W, YJL207C, YDR456W, YMR197C, YDL113C, YOR132W, YLR025W, YPL084W, YLR396C, YAL002W, YPL120W, YDR358W, YDR141C, YLR148W, YLL040C, YJR033C, YJL036W, YGR142W, YNR006W, YKR035W-A, YJL004C, YPR173C, YCL008C, YHR108W, YFR021W, YJL029C, YKL041W, YLR181C, Y…	3393	63	4870	1.27583	0.901126	0.0316267	1.53607
GOTERM_BP_FAT	GO:0016481~negative regulation of transcription	157	3.98882	0.000946539	YBR060C, YIL084C, YHR119W, YDR224C, YCR004C, YDR173C, YDR469W, YML113W, YHL020C, YDR191W, YJR102C, YNL330C, YNL236W, YDR005C, YNL262W, YDR181C, YML102W, YMR273C, YGR116W, YOR025W, YDR110W, YPR025C, YOR209C, YNL025C, YBR009C, YPR065W, YDR464W, YBR231C, YNL216W, YBR195C, YMR070W, YLR176C, YBR245C, YBR010W, YPR179C, YEL056W, YMR127C, YML109W, YHL027W, YPL042C, YDR311W, YOL012C, YGL201C, YBR112C, YDR…	3393	196	4870	1.14971	0.919077	0.0338554	1.66794
GOTERM_BP_FAT	GO:0010324~membrane invagination	112	2.84553	0.000951606	YGR223C, YDL161W, YER125W, YPL154C, YKR014C, YAR042W, YIL048W, YLL038C, YNR007C, YOR327C, YLR056W, YLR371W, YDR264C, YLR206W, YER072W, YFR022W, YNL084C, YPL145C, YBR077C, YGR086C, YPR185W, YBR109C, YOR322C, YGL045W, YGL206C, YJL036W, YKR007W, YHR135C, YFL004W, YPR165W, YOR034C, YPL019C, YNL032W, YOR043W, YFR021W, YPL166W, YLR423C, YKL203C, YNR035C, YKR021W, YHR001W, YHR073W, YKL129C, YOR109W, YCR…	3393	136	4870	1.18202	0.920159	0.0335815	1.6768
GOTERM_BP_FAT	GO:0006626~protein targeting to mitochondrion	48	1.21951	0.000967833	YHR024C, YLR008C, YAL010C, YPR133W-A, YNL310C, YHR005C-A, YLL006W, YMR203W, YMR089C, YJL054W, YPL240C, YNR017W, YMR060C, YGR029W, YPL063W, YOR045W, YLR163C, YJR045C, YKL134C, YOL026C, YNL121C, YNL070W, YGR101W, YKL195W, YGR046W, YDL217C, YGR082W, YER017C, YEL020W-A, YKR065C, YMR150C, YLR259C, YBR091C, YOL009C, YOR232W, YMR035W, YGR181W, YDR258C, YHR083W, YJL104W, YJR135W-A, YGR028W, YNL328C, YNL0…	3393	53	4870	1.2999	0.923529	0.0336971	1.70516
GOTERM_BP_FAT	GO:0070585~protein localization in mitochondrion	48	1.21951	0.000967833	YHR024C, YLR008C, YAL010C, YPR133W-A, YNL310C, YHR005C-A, YLL006W, YMR203W, YMR089C, YJL054W, YPL240C, YNR017W, YMR060C, YGR029W, YPL063W, YOR045W, YLR163C, YJR045C, YKL134C, YOL026C, YNL121C, YNL070W, YGR101W, YKL195W, YGR046W, YDL217C, YGR082W, YER017C, YEL020W-A, YKR065C, YMR150C, YLR259C, YBR091C, YOL009C, YOR232W, YMR035W, YGR181W, YDR258C, YHR083W, YJL104W, YJR135W-A, YGR028W, YNL328C, YNL0…	3393	53	4870	1.2999	0.923529	0.0336971	1.70516
GOTERM_MF_FAT	GO:0008565~protein transporter activity	56	1.42276	0.000978575	YHR012W, YJL024C, YDR395W, YLR378C, YOR069W, YPR029C, YMR203W, YKL176C, YGR057C, YNR017W, YOR045W, YJR005W, YPL094C, YDL217C, YBR091C, YMR308C, YPL125W, YOR132W, YGL241W, YNL328C, YNL131W, YBR283C, YER087C-B, YLR292C, YER110C, YKR078W, YDR335W, YPR133W-A, YPL195W, YLR347C, YHR005C-A, YJL054W, YGR062C, YDL058W, YPL063W, YGR218W, YBR171W, YBL037W, YNL121C, YHR117W, YNL070W, YGR082W, YEL020W-A, YOR1…	2929	63	4190	1.27158	0.771097	0.16832	1.61435

## Sheet: H3K36me3
H3K36me3
Log genes
Category	Term	Count	%	PValue	Genes	List Total	Pop Hits	Pop Total	Fold Enrichment	Bonferroni	Benjamini	FDR
GOTERM_CC_FAT	GO:0030529~ribonucleoprotein complex	60	28.169	1.85981e-15	YDR447C, YDL081C, YGR084C, YDR087C, YKL143W, YBL074C, YNL162W, YDR240C, YOL040C, YLR029C, YLR344W, YKR057W, YJL189W, YPL249C-A, YDL061C, YHR088W, YER126C, YPL211W, YML105C, YER056C-A, YDR450W, YHR062C, YBR160W, YDR382W, YCL059C, YBL038W, YOL121C, YLR388W, YER127W, YLR333C, YHR141C, YNL175C, YOL120C, YOR312C, YGL189C, YOL077C, YDL083C, YDL051W, YDL130W, YEL054C, YJR007W, YOR039W, YKL172W, YGR283C,…	160	590	4595	2.92055	4.69957e-13	4.69957e-13	2.45359e-12
GOTERM_CC_FAT	GO:0022626~cytosolic ribosome	29	13.615	2.58976e-14	YLR333C, YDR447C, YDL081C, YOL120C, YHR141C, YOR312C, YNL162W, YGL189C, YDL083C, YOL040C, YLR029C, YLR344W, YDL130W, YKR057W, YPL249C-A, YJL189W, YDL061C, YEL054C, YOR293W, YPL211W, YER056C-A, YDR418W, YDR450W, YDR471W, YMR230W, YDR382W, YJL136C, YOL121C, YLR061W, YML026C, YLR388W, YER131W	160	145	4595	5.74375	6.44118e-12	3.22053e-12	3.35842e-11
GOTERM_CC_FAT	GO:0043228~non-membrane-bounded organelle	83	38.9671	4.70105e-14	YDR447C, YDR130C, YDL081C, YGR084C, YDR087C, YOR026W, YGR113W, YNL162W, YMR032W, YDL003W, YOL040C, YHR061C, YLR029C, YLR344W, YKR057W, YPL249C-A, YJL189W, YDL061C, YHR088W, YLR103C, YML085C, YER126C, YML052W, YKR038C, YPL211W, YOR340C, YER056C-A, YOR073W, YDR021W, YPL155C, YDR450W, YHR062C, YML124C, YBR160W, YDR382W, YLL038C, YGR179C, YCL059C, YBL038W, YOL121C, YLR388W, YDR451C, YER127W, YLR333C,…	160	1120	4595	2.12826	1.16936e-11	3.89788e-12	6.09734e-11
GOTERM_CC_FAT	GO:0043232~intracellular non-membrane-bounded organelle	83	38.9671	4.70105e-14	YDR447C, YDR130C, YDL081C, YGR084C, YDR087C, YOR026W, YGR113W, YNL162W, YMR032W, YDL003W, YOL040C, YHR061C, YLR029C, YLR344W, YKR057W, YPL249C-A, YJL189W, YDL061C, YHR088W, YLR103C, YML085C, YER126C, YML052W, YKR038C, YPL211W, YOR340C, YER056C-A, YOR073W, YDR021W, YPL155C, YDR450W, YHR062C, YML124C, YBR160W, YDR382W, YLL038C, YGR179C, YCL059C, YBL038W, YOL121C, YLR388W, YDR451C, YER127W, YLR333C,…	160	1120	4595	2.12826	1.16936e-11	3.89788e-12	6.09734e-11
GOTERM_CC_FAT	GO:0033279~ribosomal subunit	32	15.0235	9.82723e-13	YDR447C, YLR333C, YDL081C, YGR084C, YOL120C, YHR141C, YOR312C, YNL162W, YGL189C, YDL083C, YOL040C, YLR029C, YLR344W, YDL130W, YKR057W, YPL249C-A, YJL189W, YDL061C, YEL054C, YOR293W, YIL093C, YPL211W, YER056C-A, YDR418W, YDR450W, YDR471W, YMR230W, YDR382W, YJL136C, YBL038W, YOL121C, YLR061W, YML026C, YLR388W, YER131W	160	205	4595	4.48293	2.4471e-10	6.11774e-11	1.2759e-09
GOTERM_MF_FAT	GO:0003735~structural constituent of ribosome	32	15.0235	3.32098e-12	YDR447C, YLR333C, YDL081C, YGR084C, YOL120C, YHR141C, YOR312C, YNL162W, YGL189C, YDL083C, YOL040C, YLR029C, YLR344W, YDL130W, YKR057W, YPL249C-A, YJL189W, YDL061C, YEL054C, YOR293W, YIL093C, YER056C-A, YDR418W, YDR450W, YDR471W, YMR230W, YLR009W, YDR382W, YJL136C, YBL038W, YOL121C, YLR061W, YML026C, YLR388W, YER131W	158	199	4190	4.26436	9.23241e-10	9.23241e-10	4.3863e-09
GOTERM_CC_FAT	GO:0044445~cytosolic part	30	14.0845	4.67832e-12	YLR333C, YDR447C, YDL081C, YOL120C, YHR141C, YOR312C, YNL162W, YGL189C, YDL083C, YOL040C, YLR029C, YLR344W, YDL130W, YKR057W, YPL249C-A, YJL189W, YDL061C, YEL054C, YOR293W, YPL211W, YER056C-A, YDR418W, YDR450W, YDR471W, YMR230W, YDR382W, YJL136C, YOL121C, YLR061W, YML026C, YLR388W, YGR135W, YER131W	160	190	4595	4.53454	1.16491e-09	2.32983e-10	6.07382e-09
GOTERM_CC_FAT	GO:0005840~ribosome	38	17.8404	1.38374e-11	YLR333C, YDR447C, YDL081C, YGR084C, YOL120C, YHR141C, YOR312C, YNL162W, YGL189C, YDL083C, YOL040C, YLR029C, YLR344W, YDL130W, YKR057W, YPL249C-A, YJL189W, YDL061C, YEL054C, YJR007W, YGR283C, YOR293W, YIL093C, YPL211W, YER056C-A, YDR418W, YDR450W, YDR471W, YMR230W, YBR160W, YKL056C, YLR009W, YDR382W, YJL136C, YOR091W, YBL038W, YOL121C, YLR061W, YML026C, YLR388W, YER131W	160	316	4595	3.45352	3.44551e-09	5.74251e-10	1.79647e-08
GOTERM_MF_FAT	GO:0005198~structural molecule activity	40	18.7793	5.81223e-11	YLR333C, YDR447C, YDR130C, YDL081C, YLR314C, YGR084C, YJL158C, YOL120C, YHR141C, YOR312C, YGR113W, YNL162W, YGL189C, YDL083C, YOL040C, YLR029C, YLR344W, YCR002C, YDL130W, YKR057W, YPL249C-A, YJL189W, YDL061C, YEL054C, YML085C, YOR293W, YIL093C, YER056C-A, YDR418W, YDR450W, YDR471W, YMR230W, YML124C, YLR009W, YDR382W, YJL136C, YBL038W, YOL121C, YLR061W, YML026C, YLR388W, YPL255W, YER131W	158	338	4190	3.13834	1.6158e-08	8.079e-09	7.67664e-08
GOTERM_CC_FAT	GO:0022627~cytosolic small ribosomal subunit	14	6.57277	1.58424e-08	YDR447C, YLR333C, YOR293W, YGL189C, YDR450W, YDL083C, YMR230W, YOL040C, YJL136C, YKR057W, YDL061C, YOL121C, YLR388W, YML026C, YER131W	160	53	4595	7.58608	3.94474e-06	5.63535e-07	2.05678e-05
GOTERM_BP_FAT	GO:0042254~ribosome biogenesis	37	17.3709	2.35947e-08	YER127W, YDR447C, YDR087C, YKL143W, YLR293C, YDR267C, YGL189C, YDR361C, YOL077C, YDL083C, YOL040C, YHR066W, YKR057W, YHR088W, YEL054C, YER126C, YKL172W, YPL266W, YOR293W, YPL211W, YKL009W, YGR280C, YOR145C, YNL124W, YNL112W, YDR021W, YDR418W, YDR450W, YMR230W, YHR062C, YLR009W, YHR085W, YJL136C, YCL059C, YKL021C, YNL110C, YOL121C, YML026C, YER131W	187	351	4870	2.74525	2.10934e-05	2.10934e-05	3.67463e-05
GOTERM_BP_FAT	GO:0022613~ribonucleoprotein complex biogenesis	39	18.3099	5.94075e-08	YER127W, YDR447C, YDR087C, YKL143W, YBL074C, YLR293C, YDR267C, YGL189C, YDR361C, YOL077C, YDL083C, YER063W, YOL040C, YHR066W, YKR057W, YHR088W, YEL054C, YER126C, YKL172W, YPL266W, YOR293W, YPL211W, YKL009W, YGR280C, YOR145C, YNL124W, YNL112W, YDR021W, YDR418W, YDR450W, YMR230W, YHR062C, YLR009W, YHR085W, YJL136C, YCL059C, YKL021C, YNL110C, YOL121C, YML026C, YER131W	187	397	4870	2.55836	5.31089e-05	2.65548e-05	9.25211e-05
GOTERM_CC_FAT	GO:0015935~small ribosomal subunit	16	7.51174	1.63605e-07	YDR447C, YLR333C, YOR293W, YIL093C, YGR084C, YGL189C, YDR450W, YDL083C, YMR230W, YOL040C, YJL136C, YKR057W, YDL061C, YOL121C, YML026C, YLR388W, YER131W	160	86	4595	5.34302	4.07368e-05	5.09219e-06	0.000212404
GOTERM_CC_FAT	GO:0005829~cytosol	37	17.3709	1.75674e-07	YLR333C, YDR447C, YDL081C, YOL120C, YHR141C, YOR312C, YNL162W, YDR267C, YGL189C, YDR487C, YDL083C, YOL040C, YDL192W, YLR029C, YLR344W, YDL130W, YKR057W, YPL249C-A, YJL189W, YDL061C, YEL054C, YBR011C, YOR293W, YPL211W, YER056C-A, YDR418W, YDR450W, YDR471W, YMR230W, YKL056C, YDR382W, YJL136C, YDR353W, YMR038C, YOL121C, YLR061W, YML026C, YLR388W, YGR135W, YER131W	160	422	4595	2.51799	4.37419e-05	4.8603e-06	0.000228073
GOTERM_CC_FAT	GO:0022625~cytosolic large ribosomal subunit	15	7.04225	2.98847e-07	YDL081C, YOL120C, YPL211W, YHR141C, YOR312C, YNL162W, YER056C-A, YDR418W, YDR471W, YLR029C, YDR382W, YLR344W, YDL130W, YPL249C-A, YJL189W, YEL054C, YLR061W	160	78	4595	5.52284	7.44101e-05	7.44126e-06	0.000387985
GOTERM_BP_FAT	GO:0034470~ncRNA processing	31	14.554	7.39526e-06	YER127W, YDR087C, YLR293C, YDR267C, YDL201W, YDL083C, YOL077C, YDL051W, YOL124C, YHR070W, YKR057W, YHR088W, YFL001W, YER126C, YKL172W, YPL266W, YPL211W, YGR280C, YOR145C, YKL009W, YNL124W, YNL112W, YDR021W, YDR450W, YNL062C, YHR062C, YHR085W, YJL136C, YCL059C, YKL021C, YNL110C, YML026C	187	335	4870	2.40993	0.00658958	0.00220137	0.0115168
GOTERM_CC_FAT	GO:0015934~large ribosomal subunit	16	7.51174	1.27729e-05	YDL081C, YHR141C, YOL120C, YPL211W, YOR312C, YNL162W, YER056C-A, YDR418W, YDR471W, YDR382W, YLR029C, YLR344W, YDL130W, YPL249C-A, YJL189W, YBL038W, YEL054C, YLR061W	160	120	4595	3.82917	0.00317542	0.000289092	0.0165815
GOTERM_BP_FAT	GO:0034660~ncRNA metabolic process	33	15.493	2.56858e-05	YER127W, YDR087C, YLR293C, YDR267C, YDL201W, YDL083C, YOL077C, YDL051W, YOL124C, YHR070W, YKR057W, YHR088W, YFL001W, YER126C, YKL172W, YPL266W, YPL211W, YKL009W, YGR280C, YOR145C, YNL124W, YNL112W, YDR021W, YDR450W, YNL062C, YGR185C, YHR062C, YDR184C, YHR085W, YJL136C, YCL059C, YKL021C, YNL110C, YML026C	187	393	4870	2.1868	0.0227018	0.00572441	0.0399956
GOTERM_CC_FAT	GO:0030684~preribosome	16	7.51174	2.80477e-05	YKL172W, YPL266W, YNL175C, YPL211W, YDR087C, YKL009W, YOR145C, YKL143W, YDL083C, YOL077C, YLR009W, YCL059C, YHR088W, YNL110C, YER126C, YOR039W	160	128	4595	3.58984	0.00695965	0.000581829	0.0364076
GOTERM_BP_FAT	GO:0006364~rRNA processing	24	11.2676	3.10727e-05	YER127W, YKL172W, YPL266W, YPL211W, YDR087C, YKL009W, YOR145C, YGR280C, YNL124W, YLR293C, YNL112W, YDR021W, YDR450W, YDL083C, YOL077C, YHR062C, YHR085W, YJL136C, YKR057W, YCL059C, YHR088W, YKL021C, YNL110C, YML026C, YER126C	187	239	4870	2.61517	0.0273971	0.00554048	0.0483816
GOTERM_CC_FAT	GO:0030687~preribosome, large subunit precursor	9	4.22535	5.15677e-05	YKL172W, YLR009W, YDR087C, YPL211W, YKL009W, YHR088W, YNL110C, YOL077C, YER126C	160	40	4595	6.46172	0.0127586	0.000987257	0.0669284
GOTERM_MF_FAT	GO:0016538~cyclin-dependent protein kinase regulator activity	8	3.75587	5.52896e-05	YPL256C, YGR108W, YBR160W, YMR199W, YPR119W, YHR071W, YLR079W, YPR120C	158	28	4190	7.57685	0.0152534	0.00511054	0.0730004
GOTERM_BP_FAT	GO:0016072~rRNA metabolic process	24	11.2676	5.59788e-05	YER127W, YKL172W, YPL266W, YPL211W, YDR087C, YKL009W, YOR145C, YGR280C, YNL124W, YLR293C, YNL112W, YDR021W, YDR450W, YDL083C, YOL077C, YHR062C, YHR085W, YJL136C, YKR057W, YCL059C, YHR088W, YKL021C, YNL110C, YML026C, YER126C	187	248	4870	2.52027	0.0488148	0.00830639	0.0871458
GOTERM_CC_FAT	GO:0005730~nucleolus	23	10.7981	0.000116929	YER127W, YGR283C, YKL172W, YPL266W, YDR087C, YNL175C, YPL211W, YKL009W, YOR145C, YGR280C, YOR340C, YDR021W, YOL077C, YDL051W, YHR062C, YLR009W, YHR066W, YCL059C, YHR088W, YKL021C, YNL110C, YER126C, YOR039W	160	269	4595	2.45551	0.0286972	0.00207762	0.1517
GOTERM_BP_FAT	GO:0051168~nuclear export	15	7.04225	0.000233132	YOR293W, YKL143W, YLR293C, YDR267C, YGL189C, YDR361C, YDR450W, YER063W, YMR230W, YOL040C, YHR085W, YNL004W, YHR088W, YOL121C, YML026C, YER131W	187	124	4870	3.15034	0.188154	0.0293388	0.362464
GOTERM_MF_FAT	GO:0019887~protein kinase regulator activity	9	4.22535	0.000294129	YPL256C, YGR108W, YBR160W, YMR199W, YPR119W, YHR071W, YLR079W, YOR039W, YPR120C	158	47	4190	5.0781	0.0785251	0.0202374	0.38778
GOTERM_BP_FAT	GO:0042273~ribosomal large subunit biogenesis	11	5.16432	0.00031478	YLR009W, YHR066W, YPL211W, YHR085W, YKL009W, YHR088W, YEL054C, YDR418W, YKL021C, YNL110C, YOL077C, YER126C	187	71	4870	4.0348	0.245317	0.0345705	0.489115
GOTERM_BP_FAT	GO:0032886~regulation of microtubule-based process	7	3.28638	0.000347928	YGR108W, YDR130C, YBR160W, YPR119W, YGR113W, YPL155C, YPR120C	187	26	4870	7.01152	0.267361	0.0339762	0.540491
GOTERM_BP_FAT	GO:0070507~regulation of microtubule cytoskeleton organization	7	3.28638	0.000347928	YGR108W, YDR130C, YBR160W, YPR119W, YGR113W, YPL155C, YPR120C	187	26	4870	7.01152	0.267361	0.0339762	0.540491
GOTERM_CC_FAT	GO:0044430~cytoskeletal part	20	9.38967	0.000409732	YDR130C, YML052W, YLR314C, YMR032W, YGR113W, YOR073W, YGR241C, YPL155C, YML124C, YKL056C, YBR160W, YHR061C, YPR119W, YCR002C, YEL040W, YLL038C, YGR179C, YML085C, YDR309C, YPL255W	160	235	4595	2.44415	0.0970103	0.00677986	0.530642
GOTERM_BP_FAT	GO:0006913~nucleocytoplasmic transport	16	7.51174	0.000459906	YOR293W, YKL143W, YLR293C, YDR267C, YGL189C, YDR361C, YDR450W, YER063W, YMR230W, YOL040C, YDR233C, YHR085W, YNL004W, YHR088W, YOL121C, YML026C, YER131W	187	148	4870	2.81544	0.337179	0.0402909	0.713862
GOTERM_BP_FAT	GO:0051169~nuclear transport	16	7.51174	0.000459906	YOR293W, YKL143W, YLR293C, YDR267C, YGL189C, YDR361C, YDR450W, YER063W, YMR230W, YOL040C, YDR233C, YHR085W, YNL004W, YHR088W, YOL121C, YML026C, YER131W	187	148	4870	2.81544	0.337179	0.0402909	0.713862
GOTERM_MF_FAT	GO:0019207~kinase regulator activity	9	4.22535	0.000524347	YPL256C, YGR108W, YBR160W, YMR199W, YPR119W, YHR071W, YLR079W, YOR039W, YPR120C	158	51	4190	4.67982	0.135675	0.0287403	0.690331
GOTERM_BP_FAT	GO:0000079~regulation of cyclin-dependent protein kinase activity	6	2.8169	0.000747598	YPL256C, YGR108W, YMR199W, YPR119W, YLR079W, YPR120C	187	20	4870	7.81283	0.487576	0.0589717	1.15799
GOTERM_BP_FAT	GO:0042274~ribosomal small subunit biogenesis	9	4.22535	0.000789068	YER127W, YDR447C, YPL266W, YOR145C, YKL143W, YNL124W, YCL059C, YOL121C, YDL083C	187	53	4870	4.42236	0.50624	0.057113	1.22185
GOTERM_BP_FAT	GO:0006396~RNA processing	35	16.4319	0.000874859	YER127W, YDR087C, YBL074C, YLR293C, YDR267C, YDR240C, YDL201W, YDL083C, YOL077C, YDL051W, YOL124C, YHR070W, YGL044C, YKR057W, YHR088W, YFL001W, YER126C, YKL172W, YPL266W, YPL211W, YKL009W, YGR280C, YOR145C, YNL124W, YNL112W, YDR021W, YDR450W, YNL062C, YHR062C, YHR085W, YJL136C, YJL133W, YCL059C, YKL021C, YNL110C, YML026C	187	515	4870	1.7699	0.542723	0.0584141	1.35385
GOTERM_CC_FAT	GO:0005856~cytoskeleton	20	9.38967	0.000884427	YDR130C, YML052W, YLR314C, YMR032W, YGR113W, YOR073W, YGR241C, YPL155C, YML124C, YKL056C, YBR160W, YHR061C, YPR119W, YCR002C, YEL040W, YLL038C, YGR179C, YML085C, YDR309C, YPL255W	160	250	4595	2.2975	0.197738	0.0136756	1.14217
Q genes
Category	Term	Count	%	PValue	Genes	List Total	Pop Hits	Pop Total	Fold Enrichment	Bonferroni	Benjamini	FDR
GOTERM_BP_FAT	GO:0055114~oxidation reduction	41	18.1416	4.45334e-11	YPR127W, YKR066C, YDR204W, YML131W, YKL107W, YGR256W, YNL134C, YNL009W, YNR060W, YJL052W, YML054C, YKL026C, YPR006C, YBR006W, YMR170C, YJL045W, YNL052W, YMR169C, YLR174W, YAL061W, YHR008C, YKR009C, YAL062W, YDL078C, YGR112W, YHL021C, YIL066C, YMR272C, YGR088W, YDL124W, YGR028W, YBR026C, YDL085W, YBR046C, YBL064C, YPL113C, YLR142W, YGL205W, YOR120W, YOL152W, YJR119C	180	353	4870	3.14243	3.17523e-08	3.17523e-08	6.73245e-08
GOTERM_BP_FAT	GO:0009266~response to temperature stimulus	31	13.7168	1.38756e-10	YKL151C, YBR054W, YNL160W, YKL163W, YJL057C, YPR160W, YOR052C, YBR117C, YMR191W, YGL037C, YAR035W, YMR250W, YJL045W, YMR169C, YFL030W, YAL061W, YPL087W, YAL062W, YHL021C, YIL066C, YNL305C, YLR284C, YBR072W, YGR088W, YDL124W, YGR028W, YKR076W, YGR019W, YDR085C, YBL064C, YOR040W	180	217	4870	3.86508	9.89331e-08	4.94666e-08	2.09768e-07
GOTERM_BP_FAT	GO:0034605~cellular response to heat	27	11.9469	1.17183e-09	YKL151C, YBR054W, YKL163W, YNL160W, YJL057C, YPR160W, YOR052C, YBR117C, YMR191W, YGL037C, YAR035W, YMR250W, YJL045W, YFL030W, YAL062W, YHL021C, YIL066C, YNL305C, YLR284C, YDL124W, YGR088W, YGR028W, YKR076W, YGR019W, YDR085C, YBL064C, YOR040W	180	181	4870	4.03591	8.35516e-07	2.78505e-07	1.77155e-06
GOTERM_BP_FAT	GO:0009628~response to abiotic stimulus	38	16.8142	1.25893e-09	YKL151C, YPL223C, YBR054W, YML131W, YNL160W, YKL163W, YPL230W, YDL079C, YJL057C, YPR160W, YOR052C, YBR117C, YMR191W, YGL037C, YAR035W, YMR250W, YJL045W, YMR169C, YFL030W, YAL061W, YPL087W, YAL062W, YPR198W, YHL021C, YIL066C, YNL305C, YLR284C, YBR072W, YGR088W, YDL124W, YGR028W, YPR005C, YGR019W, YKR076W, YDR085C, YBL064C, YOR040W, YOR120W	180	344	4870	2.9887	8.97618e-07	2.24405e-07	1.90322e-06
GOTERM_BP_FAT	GO:0009408~response to heat	28	12.3894	3.134e-09	YKL151C, YBR054W, YNL160W, YKL163W, YJL057C, YPR160W, YOR052C, YBR117C, YMR191W, YGL037C, YAR035W, YMR250W, YJL045W, YFL030W, YPL087W, YAL062W, YHL021C, YIL066C, YNL305C, YLR284C, YDL124W, YGR088W, YGR028W, YKR076W, YGR019W, YDR085C, YBL064C, YOR040W	180	203	4870	3.7318	2.23454e-06	4.46908e-07	4.7379e-06
GOTERM_BP_FAT	GO:0016054~organic acid catabolic process	15	6.63717	4.43712e-09	YKR009C, YGR087C, YDL078C, YLR231C, YPR001W, YLR284C, YOR348C, YNL009W, YPR006C, YBR006W, YMR250W, YPR002W, YLR142W, YGL205W, YOR180C	180	54	4870	7.51543	3.16366e-06	5.27278e-07	6.70794e-06
GOTERM_BP_FAT	GO:0046395~carboxylic acid catabolic process	15	6.63717	4.43712e-09	YKR009C, YGR087C, YDL078C, YLR231C, YPR001W, YLR284C, YOR348C, YNL009W, YPR006C, YBR006W, YMR250W, YPR002W, YLR142W, YGL205W, YOR180C	180	54	4870	7.51543	3.16366e-06	5.27278e-07	6.70794e-06
GOTERM_BP_FAT	GO:0007039~vacuolar protein catabolic process	20	8.84956	3.18984e-08	YOR173W, YPL087W, YGR161C, YPR184W, YER119C, YJL164C, YIL045W, YPR160W, YLR270W, YER054C, YGR088W, YFR015C, YFL029C, YAL054C, YGR019W, YMR250W, YMR170C, YMR169C, YAL061W, YHR008C	180	117	4870	4.62488	2.27433e-05	3.24907e-06	4.82232e-05
GOTERM_BP_FAT	GO:0006091~generation of precursor metabolites and energy	28	12.3894	8.42072e-07	YJL103C, YLR273C, YPR001W, YNR060W, YNL009W, YJL052W, YPR160W, YML054C, YER054C, YMR081C, YPL281C, YFR015C, YAL054C, YNL117W, YJL045W, YNL052W, YLR174W, YDL078C, YPR184W, YGR112W, YJL164C, YIL045W, YMR272C, YJL089W, YOR393W, YBR026C, YDL085W, YPL201C, YOL152W	180	264	4870	2.86953	0.000600218	7.50469e-05	0.00127302
GOTERM_CC_FAT	GO:0005777~peroxisome	12	5.30973	5.55726e-06	YJL210W, YKR009C, YDL078C, YPL147W, YML042W, YGL037C, YER015W, YNL117W, YLR284C, YNL009W, YGL205W, YOR180C	152	64	4595	5.66817	0.000716631	0.000716631	0.00646261
GOTERM_CC_FAT	GO:0042579~microbody	12	5.30973	5.55726e-06	YJL210W, YKR009C, YDL078C, YPL147W, YML042W, YGL037C, YER015W, YNL117W, YLR284C, YNL009W, YGL205W, YOR180C	152	64	4595	5.66817	0.000716631	0.000716631	0.00646261
GOTERM_BP_FAT	GO:0015980~energy derivation by oxidation of organic compounds	21	9.29204	6.1039e-06	YLR273C, YDL078C, YPR184W, YGR112W, YPR001W, YJL164C, YIL045W, YNL009W, YPR160W, YER054C, YJL089W, YMR081C, YBR026C, YFR015C, YAL054C, YDL085W, YNL117W, YJL045W, YNL052W, YLR174W, YPL201C	180	178	4870	3.19195	0.00434264	0.000483449	0.00922734
GOTERM_BP_FAT	GO:0006631~fatty acid metabolic process	12	5.30973	1.02396e-05	YKR009C, YDL078C, YMR272C, YBR026C, YML042W, YER015W, YAR035W, YOR100C, YLR284C, YNL009W, YGL205W, YOR180C	180	61	4870	5.3224	0.00727429	0.000729822	0.0154789
GOTERM_BP_FAT	GO:0006635~fatty acid beta-oxidation	6	2.65487	1.37669e-05	YKR009C, YDL078C, YLR284C, YNL009W, YGL205W, YOR180C	180	10	4870	16.2333	0.00976783	0.000891951	0.0208104
GOTERM_CC_FAT	GO:0005782~peroxisomal matrix	6	2.65487	2.35807e-05	YKR009C, YDL078C, YML042W, YNL117W, YGL205W, YOR180C	152	12	4595	15.1151	0.00303732	0.00151981	0.0274196
GOTERM_CC_FAT	GO:0031907~microbody lumen	6	2.65487	2.35807e-05	YKR009C, YDL078C, YML042W, YNL117W, YGL205W, YOR180C	152	12	4595	15.1151	0.00303732	0.00151981	0.0274196
GOTERM_BP_FAT	GO:0009062~fatty acid catabolic process	6	2.65487	2.44897e-05	YKR009C, YDL078C, YLR284C, YNL009W, YGL205W, YOR180C	180	11	4870	14.7576	0.0173098	0.00145406	0.0370165
GOTERM_BP_FAT	GO:0034440~lipid oxidation	6	2.65487	2.44897e-05	YKR009C, YDL078C, YLR284C, YNL009W, YGL205W, YOR180C	180	11	4870	14.7576	0.0173098	0.00145406	0.0370165
GOTERM_BP_FAT	GO:0019395~fatty acid oxidation	6	2.65487	2.44897e-05	YKR009C, YDL078C, YLR284C, YNL009W, YGL205W, YOR180C	180	11	4870	14.7576	0.0173098	0.00145406	0.0370165
GOTERM_BP_FAT	GO:0006732~coenzyme metabolic process	18	7.9646	2.61539e-05	YIL083C, YDL078C, YDR204W, YLR231C, YGR043C, YPR001W, YGR256W, YNL009W, YEL041W, YBR117C, YGL037C, YAL054C, YKR076W, YDL085W, YNL117W, YJL045W, YLR174W, YMR315W	180	149	4870	3.26846	0.0184752	0.00143343	0.0395316
GOTERM_BP_FAT	GO:0006733~oxidoreduction coenzyme metabolic process	11	4.86726	8.23021e-05	YDL078C, YBR117C, YDR204W, YLR231C, YGR043C, YGL037C, YDL085W, YGR256W, YNL009W, YEL041W, YMR315W	180	63	4870	4.72399	0.0569951	0.00418293	0.12435
GOTERM_BP_FAT	GO:0019362~pyridine nucleotide metabolic process	10	4.42478	9.39778e-05	YDL078C, YBR117C, YLR231C, YGR043C, YGL037C, YDL085W, YGR256W, YNL009W, YEL041W, YMR315W	180	52	4870	5.20299	0.0648135	0.00445732	0.141979
GOTERM_BP_FAT	GO:0043603~cellular amide metabolic process	11	4.86726	0.000108153	YDL078C, YBR117C, YDL124W, YIR028W, YLR231C, YGR043C, YDL085W, YGR256W, YNL009W, YEL041W, YMR315W	180	65	4870	4.57863	0.0742186	0.00480823	0.163378
GOTERM_CC_FAT	GO:0005739~mitochondrion	57	25.2212	0.000139855	YDR204W, YOR228C, YBR054W, YDL027C, YNL009W, YJL052W, YBR147W, YAL054C, YER015W, YAR035W, YOR100C, YNL052W, YGR052W, YHR008C, YPR184W, YGR112W, YML042W, YPL186C, YJL131C, YDL048C, YPR054W, YBR026C, YDR125C, YDL085W, YBL064C, YPR002W, YKL217W, YER087W, YIL136W, YKR066C, YJR122W, YPR001W, YPL036W, YML054C, YLR270W, YPR006C, YFR015C, YDL222C, YEL030W, YJL045W, YFL030W, YDR384C, YBR004C, YAL062W, YCR…	152	1094	4595	1.57507	0.0178808	0.00599615	0.162523
GOTERM_CC_FAT	GO:0044439~peroxisomal part	8	3.53982	0.000161758	YJL210W, YKR009C, YDL078C, YPL147W, YML042W, YNL117W, YGL205W, YOR180C	152	37	4595	6.53627	0.0206523	0.00520354	0.187955
GOTERM_CC_FAT	GO:0044438~microbody part	8	3.53982	0.000161758	YJL210W, YKR009C, YDL078C, YPL147W, YML042W, YNL117W, YGL205W, YOR180C	152	37	4595	6.53627	0.0206523	0.00520354	0.187955
GOTERM_CC_FAT	GO:0005886~plasma membrane	30	13.2743	0.000164329	YBR294W, YDR055W, YDR536W, YCR027C, YNR060W, YCR021C, YNL270C, YPL092W, YNL173C, YPL036W, YGR023W, YGL208W, YDL194W, YLL052C, YDL222C, YNL194C, YFL051C, YDR384C, YFL055W, YCR010C, YNR002C, YPR198W, YOR348C, YBR296C, YHR096C, YDR202C, YOR378W, YOL084W, YKL217W, YOL152W	152	439	4595	2.06585	0.0209771	0.00423106	0.190939
GOTERM_BP_FAT	GO:0009310~amine catabolic process	9	3.9823	0.000191286	YGR087C, YPR006C, YLR231C, YBR006W, YMR250W, YMR170C, YLR142W, YMR169C, YOR348C	180	45	4870	5.41111	0.127506	0.00799143	0.288792
GOTERM_BP_FAT	GO:0006006~glucose metabolic process	13	5.75221	0.000261195	YPR160W, YLR273C, YBR117C, YDL078C, YPR184W, YER054C, YOR393W, YPL281C, YGR043C, YFR015C, YDL085W, YGR256W, YJL052W, YKR097W	180	100	4870	3.51722	0.16994	0.0102942	0.394142
GOTERM_BP_FAT	GO:0046496~nicotinamide nucleotide metabolic process	9	3.9823	0.000352928	YDL078C, YBR117C, YLR231C, YGR043C, YDL085W, YGR256W, YNL009W, YEL041W, YMR315W	180	49	4870	4.96939	0.222508	0.0131591	0.532222
GOTERM_BP_FAT	GO:0006536~glutamate metabolic process	6	2.65487	0.000368	YAL062W, YBR006W, YMR250W, YLR142W, YOR348C, YLR174W	180	18	4870	9.01852	0.230821	0.0130359	0.55489
GOTERM_BP_FAT	GO:0044275~cellular carbohydrate catabolic process	11	4.86726	0.000406182	YPR160W, YDL078C, YBR117C, YPR184W, YOR393W, YPL281C, YGR043C, YDL085W, YGR256W, YJR153W, YJL052W, YOR120W	180	76	4870	3.91594	0.251487	0.013699	0.612299
GOTERM_BP_FAT	GO:0009820~alkaloid metabolic process	9	3.9823	0.000407164	YDL078C, YBR117C, YLR231C, YGR043C, YDL085W, YGR256W, YNL009W, YEL041W, YMR315W	180	50	4870	4.87	0.252011	0.0131118	0.613775
GOTERM_BP_FAT	GO:0006769~nicotinamide metabolic process	9	3.9823	0.000407164	YDL078C, YBR117C, YLR231C, YGR043C, YDL085W, YGR256W, YNL009W, YEL041W, YMR315W	180	50	4870	4.87	0.252011	0.0131118	0.613775
GOTERM_BP_FAT	GO:0051186~cofactor metabolic process	19	8.40708	0.000408398	YIL083C, YDL078C, YDR204W, YJR122W, YLR231C, YGR043C, YPR001W, YGR256W, YNL009W, YEL041W, YBR117C, YGL037C, YAL054C, YKR076W, YDL085W, YNL117W, YJL045W, YLR174W, YMR315W	180	203	4870	2.53229	0.252669	0.0125831	0.615629
GOTERM_BP_FAT	GO:0005996~monosaccharide metabolic process	15	6.63717	0.000412305	YLR273C, YDL078C, YPR184W, YDR009W, YGR043C, YGR256W, YJL052W, YKR097W, YPR160W, YBR117C, YER054C, YPL281C, YOR393W, YFR015C, YDL085W, YOR120W	180	136	4870	2.98407	0.254749	0.0121767	0.621501
GOTERM_BP_FAT	GO:0019318~hexose metabolic process	14	6.19469	0.000475406	YLR273C, YDL078C, YPR184W, YDR009W, YGR043C, YGR256W, YJL052W, YKR097W, YPR160W, YBR117C, YER054C, YPL281C, YOR393W, YFR015C, YDL085W	180	122	4870	3.10474	0.28755	0.0134703	0.716301
GOTERM_BP_FAT	GO:0042219~cellular amino acid derivative catabolic process	6	2.65487	0.000484686	YGR087C, YLR231C, YGR019W, YBR006W, YMR170C, YMR169C	180	19	4870	8.54386	0.29225	0.0132068	0.730235
GOTERM_MF_FAT	GO:0048037~cofactor binding	16	7.07965	0.000586807	YGR087C, YLR231C, YGR256W, YNR060W, YNL009W, YJL052W, YPR160W, YGR019W, YDL085W, YMR250W, YPL113C, YJL045W, YLR174W, YFL030W, YGL205W, YOL152W	153	160	4190	2.73856	0.18092	0.18092	0.796153
GOTERM_BP_FAT	GO:0006112~energy reserve metabolic process	8	3.53982	0.000730658	YPR160W, YLR273C, YPR184W, YJL089W, YER054C, YFR015C, YJL164C, YIL045W	180	42	4870	5.15344	0.406163	0.0191168	1.09891
GOTERM_BP_FAT	GO:0016052~carbohydrate catabolic process	11	4.86726	0.000910986	YPR160W, YDL078C, YBR117C, YPR184W, YOR393W, YPL281C, YGR043C, YDL085W, YGR256W, YJR153W, YJL052W, YOR120W	180	84	4870	3.54299	0.477865	0.0229409	1.36839
Common genes
Category	Term	Count	%	PValue	Genes	List Total	Pop Hits	Pop Total	Fold Enrichment	Bonferroni	Benjamini	FDR
GOTERM_MF_FAT	GO:0032555~purine ribonucleotide binding	448	19.0719	1.44719e-18	YHR079C, YMR290C, YKR001C, YMR313C, YER052C, YNL163C, YPL164C, YDR004W, YMR089C, YPL240C, YKL181W, YBR097W, YOR046C, YDL017W, YKR054C, YHL007C, YDR097C, YDR406W, YNL161W, YLR382C, YBR245C, YPL008W, YOL061W, YDR531W, YGR270W, YGL091C, YDL100C, YDL141W, YLR234W, YGL245W, YDR011W, YIL078W, YDR194C, YKL173W, YPL270W, YPL204W, YGR271W, YKL101W, YBR202W, YOR259C, YPL214C, YBR142W, YPL029W, YKR002W, YGL…	1907	747	4190	1.31771	1.8524e-15	1.8524e-15	2.35841e-15
GOTERM_MF_FAT	GO:0032553~ribonucleotide binding	448	19.0719	1.44719e-18	YHR079C, YMR290C, YKR001C, YMR313C, YER052C, YNL163C, YPL164C, YDR004W, YMR089C, YPL240C, YKL181W, YBR097W, YOR046C, YDL017W, YKR054C, YHL007C, YDR097C, YDR406W, YNL161W, YLR382C, YBR245C, YPL008W, YOL061W, YDR531W, YGR270W, YGL091C, YDL100C, YDL141W, YLR234W, YGL245W, YDR011W, YIL078W, YDR194C, YKL173W, YPL270W, YPL204W, YGR271W, YKL101W, YBR202W, YOR259C, YPL214C, YBR142W, YPL029W, YKR002W, YGL…	1907	747	4190	1.31771	1.8524e-15	1.8524e-15	2.35841e-15
GOTERM_MF_FAT	GO:0032559~adenyl ribonucleotide binding	399	16.986	2.39296e-18	YHR079C, YMR290C, YER052C, YPL164C, YDR004W, YMR089C, YPL240C, YKL181W, YBR097W, YOR046C, YDL017W, YKR054C, YHL007C, YDR097C, YDR406W, YNL161W, YLR382C, YBR245C, YPL008W, YOL061W, YDR531W, YGR270W, YGL091C, YDL100C, YLR234W, YDL141W, YGL245W, YDR011W, YIL078W, YDR194C, YPL270W, YPL204W, YGR271W, YKL101W, YBR202W, YOR259C, YPL214C, YBR142W, YPL029W, YKR002W, YGL234W, YGR204W, YBR295W, YPL153C, YHL…	1907	653	4190	1.34253	3.06298e-15	1.53149e-15	3.89968e-15
GOTERM_MF_FAT	GO:0001882~nucleoside binding	423	18.0077	4.07143e-18	YHR079C, YMR290C, YER052C, YPL164C, YDR004W, YMR089C, YPL240C, YKL181W, YLR214W, YOR384W, YBR097W, YOR046C, YDL017W, YKR054C, YHL007C, YDR097C, YDR406W, YNL161W, YLR382C, YBR245C, YPL008W, YOL061W, YDR531W, YGR270W, YGL091C, YDL100C, YDL141W, YLR234W, YGL245W, YDR011W, YIL078W, YDR194C, YPL270W, YPL204W, YGR271W, YKL101W, YBR202W, YOR259C, YPL214C, YBR142W, YPL029W, YKR002W, YGL234W, YGR204W, YBR…	1907	701	4190	1.32582	5.21143e-15	1.73714e-15	6.635e-15
GOTERM_MF_FAT	GO:0005524~ATP binding	397	16.9008	4.88e-18	YHR079C, YMR290C, YER052C, YPL164C, YDR004W, YMR089C, YPL240C, YKL181W, YBR097W, YOR046C, YDL017W, YKR054C, YHL007C, YDR097C, YDR406W, YNL161W, YLR382C, YBR245C, YPL008W, YOL061W, YDR531W, YGR270W, YGL091C, YDL100C, YLR234W, YDL141W, YGL245W, YDR011W, YIL078W, YDR194C, YPL270W, YPL204W, YGR271W, YKL101W, YBR202W, YOR259C, YPL214C, YBR142W, YPL029W, YKR002W, YGL234W, YGR204W, YBR295W, YPL153C, YHL…	1907	651	4190	1.3399	6.2464e-15	1.5616e-15	7.95269e-15
GOTERM_MF_FAT	GO:0016887~ATPase activity	196	8.34398	5.0682e-18	YMR290C, YDR004W, YMR089C, YPL240C, YLR321C, YPR024W, YDR303C, YOR046C, YHR164C, YKR054C, YDR097C, YDR406W, YBR245C, YPL008W, YDR258C, YFR013W, YGR270W, YDL100C, YGL091C, YLR419W, YFL008W, YDR011W, YDR194C, YPL270W, YPL106C, YGR271W, YFL039C, YBR202W, YOR259C, YBR142W, YPL029W, YMR054W, YDR375C, YOR092W, YBR295W, YHL035C, YMR033W, YDL229W, YJL092W, YOL090W, YDR394W, YBR080C, YNL323W, YDR093W, YML…	1907	278	4190	1.54908	6.48729e-15	1.29746e-15	8.25938e-15
GOTERM_MF_FAT	GO:0017076~purine nucleotide binding	466	19.8382	7.276e-18	YHR079C, YMR290C, YKR001C, YMR313C, YER052C, YNL163C, YPL164C, YDR004W, YMR089C, YPL240C, YKL181W, YLR214W, YOR384W, YBR097W, YDL017W, YOR046C, YKR054C, YHL007C, YDR097C, YDR406W, YNL161W, YLR382C, YBR245C, YPL008W, YOL061W, YDR531W, YGR270W, YGL091C, YDL100C, YDL141W, YLR234W, YGL245W, YDR011W, YIL078W, YDR194C, YKL173W, YPL270W, YPL204W, YGR271W, YKL101W, YBR202W, YOR259C, YPL214C, YBR142W, YPL…	1907	787	4190	1.30099	9.31328e-15	1.55221e-15	1.18573e-14
GOTERM_MF_FAT	GO:0030554~adenyl nucleotide binding	417	17.7522	1.56278e-17	YHR079C, YMR290C, YER052C, YPL164C, YDR004W, YMR089C, YPL240C, YKL181W, YLR214W, YOR384W, YBR097W, YOR046C, YDL017W, YKR054C, YHL007C, YDR097C, YDR406W, YNL161W, YLR382C, YBR245C, YPL008W, YOL061W, YDR531W, YGR270W, YGL091C, YDL100C, YDL141W, YLR234W, YGL245W, YDR011W, YIL078W, YDR194C, YPL270W, YPL204W, YGR271W, YKL101W, YBR202W, YOR259C, YPL214C, YBR142W, YPL029W, YKR002W, YGL234W, YGR204W, YBR…	1907	693	4190	1.32211	2.00036e-14	2.85765e-15	2.54678e-14
GOTERM_MF_FAT	GO:0000166~nucleotide binding	520	22.1371	1.70827e-17	YHR079C, YMR290C, YKR001C, YMR313C, YER052C, YNL163C, YPL164C, YDR004W, YMR089C, YPL240C, YKL181W, YNL262W, YLR214W, YOR384W, YER081W, YBR097W, YDL017W, YOR046C, YKR054C, YHL007C, YDR097C, YDR406W, YNL161W, YLR382C, YBR245C, YPL008W, YOL061W, YDR531W, YGR270W, YDL100C, YGL091C, YBR153W, YDL141W, YLR234W, YGL245W, YDR011W, YIL078W, YDR194C, YKL173W, YDL102W, YPL270W, YJR009C, YPL204W, YGR271W, YKL…	1907	897	4190	1.27372	2.18659e-14	2.73324e-15	2.78389e-14
GOTERM_MF_FAT	GO:0001883~purine nucleoside binding	418	17.7948	2.27728e-17	YHR079C, YMR290C, YER052C, YPL164C, YDR004W, YMR089C, YPL240C, YKL181W, YLR214W, YOR384W, YBR097W, YOR046C, YDL017W, YKR054C, YHL007C, YDR097C, YDR406W, YNL161W, YLR382C, YBR245C, YPL008W, YOL061W, YDR531W, YGR270W, YGL091C, YDL100C, YDL141W, YLR234W, YGL245W, YDR011W, YIL078W, YDR194C, YPL270W, YPL204W, YGR271W, YKL101W, YBR202W, YOR259C, YPL214C, YBR142W, YPL029W, YKR002W, YGL234W, YGR204W, YBR…	1907	696	4190	1.31956	2.91492e-14	3.2388e-15	3.71117e-14
GOTERM_BP_FAT	GO:0032268~regulation of cellular protein metabolic process	138	5.87484	1.18523e-12	YLR398C, YDR283C, YDR395W, YLR044C, YER025W, YKL060C, YER177W, YAL036C, YOL097C, YKL204W, YLL018C, YDR258C, YAL016W, YER176W, YGL123W, YBR031W, YDR025W, YMR080C, YKL180W, YER110C, YGL245W, YGL190C, YBR196C, YIL078W, YDL188C, YDR194C, YOR151C, YFL045C, YGL076C, YLR432W, YML063W, YJL090C, YGR271W, YBL076C, YOR063W, YDR103W, YDR206W, YLR150W, YDR211W, YDR448W, YBR118W, YDL160C, YML073C, YGR214W, YER…	2138	201	4870	1.56388	2.87547e-09	2.87547e-09	2.0838e-09
GOTERM_CC_FAT	GO:0030427~site of polarized growth	148	6.30055	1.19245e-12	YNL138W, YAL053W, YER125W, YOR233W, YBR059C, YHR107C, YKL079W, YLR330W, YER144C, YJR092W, YLR058C, YJL020C, YOR353C, YMR273C, YDL240W, YKR048C, YJL095W, YOR046C, YHL007C, YNL278W, YNL161W, YOR127W, YLR313C, YIL068C, YAL016W, YDR150W, YMR192W, YFL047W, YPL115C, YNR052C, YLR371W, YJL187C, YGL190C, YNL084C, YER008C, YAR019C, YDR420W, YER033C, YDR409W, YBR234C, YNL298W, YIL129C, YPL204W, YFL039C, YLR…	1850	235	4595	1.56426	7.72734e-10	7.72734e-10	1.77977e-09
GOTERM_BP_FAT	GO:0006417~regulation of translation	125	5.32141	4.66436e-12	YLR398C, YDR283C, YDR395W, YLR044C, YER025W, YKL060C, YAL036C, YOL097C, YKL204W, YLL018C, YDR258C, YAL016W, YER176W, YGL123W, YBR031W, YDR025W, YMR080C, YKL180W, YER110C, YGL245W, YGL190C, YBR196C, YIL078W, YDL188C, YDR194C, YOR151C, YFL045C, YGL076C, YLR432W, YML063W, YGR271W, YBL076C, YOR063W, YDR206W, YLR150W, YDR211W, YBR118W, YDL160C, YML073C, YGR214W, YER165W, YGR204W, YBR017C, YDR012W, YMR…	2138	180	4870	1.58183	1.13158e-08	5.65789e-09	8.20033e-09
GOTERM_BP_FAT	GO:0045449~regulation of transcription	370	15.7514	7.29198e-12	YML062C, YOL063C, YHR079C, YDL070W, YLR278C, YMR037C, YCR106W, YKR001C, YER051W, YLR039C, YDR432W, YHL020C, YNL039W, YNL236W, YDR005C, YDR381W, YNL262W, YMR270C, YDR181C, YLR321C, YBL008W, YBL103C, YGR116W, YDR303C, YAL021C, YDR110W, YPL007C, YPR025C, YOR209C, YPL202C, YGR134W, YAL040C, YML091C, YPR031W, YBR231C, YNL278W, YBR195C, YLR176C, YDR026C, YDL056W, YBR245C, YDR096W, YOR066W, YFR013W, YEL…	2138	657	4870	1.2828	1.76903e-08	5.89675e-09	1.28198e-08
GOTERM_CC_FAT	GO:0031981~nuclear lumen	294	12.516	7.69983e-12	YML062C, YMR290C, YHR069C, YDR432W, YPR190C, YHL020C, YNL039W, YDL060W, YNL236W, YDR005C, YKL059C, YMR270C, YDR181C, YGR116W, YAL021C, YDR110W, YPL007C, YER082C, YPR025C, YGR134W, YPR031W, YDR301W, YNL278W, YMR014W, YDR026C, YDL056W, YEL056W, YDR311W, YDR362C, YML114C, YGL123W, YBR154C, YIL128W, YNL139C, YGL133W, YNR052C, YLR175W, YLR277C, YOR151C, YER022W, YLR129W, YDR449C, YPL126W, YJL090C, YOR…	1850	545	4595	1.33988	4.9895e-09	2.49475e-09	1.14918e-08
GOTERM_CC_FAT	GO:0043332~mating projection tip	78	3.32056	3.80105e-11	YNL138W, YNL272C, YIR006C, YPR122W, YHR102W, YHR107C, YKL079W, YLR330W, YBR200W, YPR055W, YDR348C, YLR058C, YOR353C, YJL020C, YKL209C, YJL095W, YHR158C, YJL157C, YNL020C, YDL126C, YHL007C, YNL271C, YNL161W, YOR239W, YCR009C, YDR166C, YIL068C, YBR102C, YAL016W, YLR166C, YNL106C, YPL115C, YNR052C, YDL159W, YNL084C, YER008C, YDR129C, YBR234C, YNL298W, YIL129C, YLR332W, YOR181W, YOR326W, YPR165W, YDR…	1850	108	4595	1.79384	2.46308e-08	8.21026e-09	5.67297e-08
GOTERM_BP_FAT	GO:0006350~transcription	318	13.5377	6.6536e-11	YML062C, YFL036W, YHR079C, YDL070W, YLR278C, YMR037C, YCR106W, YER051W, YLR039C, YPR190C, YHL020C, YNL039W, YNL236W, YDR005C, YKL059C, YDR381W, YMR270C, YDR181C, YLR321C, YBL008W, YBL103C, YGR116W, YDR303C, YAL021C, YPL007C, YPR025C, YPL202C, YGR134W, YPR031W, YBR231C, YDR301W, YNL278W, YDL056W, YDR096W, YBR245C, YOR066W, YFR013W, YDR311W, YDR362C, YML114C, YBR154C, YIL128W, YNL139C, YOR047C, YGL…	2138	559	4870	1.2958	1.61416e-07	4.03541e-08	1.16975e-07
GOTERM_BP_FAT	GO:0010608~posttranscriptional regulation of gene expression	129	5.4917	7.29292e-11	YLR398C, YDR283C, YDR395W, YLR044C, YER025W, YKL060C, YAL036C, YOL097C, YKL204W, YLL018C, YDR258C, YAL016W, YER176W, YGL123W, YBR031W, YDR025W, YMR080C, YKL180W, YER110C, YGL245W, YGL190C, YBR196C, YIL078W, YDL188C, YDR194C, YOR151C, YFL045C, YGL076C, YDR168W, YLR432W, YML063W, YGR271W, YBL076C, YOR063W, YDR206W, YLR150W, YDR211W, YBR118W, YDL160C, YML073C, YGR214W, YER165W, YGR204W, YBR017C, YDR…	2138	192	4870	1.53042	1.76926e-07	3.53853e-08	1.28215e-07
GOTERM_CC_FAT	GO:0042995~cell projection	83	3.53342	7.3017e-11	YNL138W, YNL272C, YIR006C, YPR122W, YHR107C, YHR102W, YKL079W, YLR330W, YNL154C, YBR200W, YPR055W, YDR348C, YLR058C, YOR353C, YJL020C, YKL209C, YJL095W, YHR158C, YJL157C, YNL020C, YDL126C, YHL007C, YNL271C, YNL161W, YOR239W, YLR313C, YCR009C, YDR166C, YIL068C, YBR102C, YAL016W, YLR166C, YPR149W, YNL106C, YPL115C, YER133W, YNR052C, YDL159W, YNL084C, YER008C, YDR129C, YBR234C, YNL298W, YIL129C, YLR…	1850	118	4595	1.74707	4.7315e-08	1.18288e-08	1.08976e-07
GOTERM_CC_FAT	GO:0005937~mating projection	83	3.53342	7.3017e-11	YNL138W, YNL272C, YIR006C, YPR122W, YHR107C, YHR102W, YKL079W, YLR330W, YNL154C, YBR200W, YPR055W, YDR348C, YLR058C, YOR353C, YJL020C, YKL209C, YJL095W, YHR158C, YJL157C, YNL020C, YDL126C, YHL007C, YNL271C, YNL161W, YOR239W, YLR313C, YCR009C, YDR166C, YIL068C, YBR102C, YAL016W, YLR166C, YPR149W, YNL106C, YPL115C, YER133W, YNR052C, YDL159W, YNL084C, YER008C, YDR129C, YBR234C, YNL298W, YIL129C, YLR…	1850	118	4595	1.74707	4.7315e-08	1.18288e-08	1.08976e-07
GOTERM_CC_FAT	GO:0044463~cell projection part	80	3.4057	1.02466e-10	YNL138W, YNL272C, YIR006C, YPR122W, YHR102W, YHR107C, YKL079W, YLR330W, YBR200W, YPR055W, YDR348C, YLR058C, YOR353C, YJL020C, YKL209C, YJL095W, YHR158C, YJL157C, YNL020C, YDL126C, YHL007C, YNL271C, YNL161W, YOR239W, YCR009C, YDR166C, YIL068C, YBR102C, YAL016W, YLR166C, YPR149W, YNL106C, YPL115C, YER133W, YNR052C, YDL159W, YNL084C, YER008C, YDR129C, YBR234C, YNL298W, YIL129C, YLR332W, YOR181W, YOR…	1850	113	4595	1.75843	6.63981e-08	1.32796e-08	1.52928e-07
GOTERM_CC_FAT	GO:0005654~nucleoplasm	177	7.53512	8.76625e-10	YIL084C, YML062C, YHR119W, YJR093C, YGL113W, YPL190C, YIL035C, YLR182W, YPR190C, YHL020C, YNL330C, YNL039W, YNL236W, YDR005C, YKL059C, YPR019W, YMR270C, YGR103W, YDR181C, YGR116W, YAL021C, YGR002C, YPL007C, YPR025C, YGR134W, YCR012W, YPR031W, YOL145C, YDR301W, YNL278W, YKR095W, YMR227C, YML043C, YDL056W, YDR359C, YPR179C, YEL056W, YDR311W, YDR362C, YPL042C, YML114C, YHR099W, YGL201C, YBR154C, YIL…	1850	310	4595	1.41816	5.68053e-07	9.46755e-08	1.30834e-06
GOTERM_BP_FAT	GO:0034504~protein localization in nucleus	50	2.12857	1.71374e-09	YFR002W, YDR395W, YMR153W, YML031W, YMR047C, YGL172W, YKR048C, YMR091C, YJL157C, YOR310C, YER105C, YBL079W, YMR308C, YNL161W, YDL116W, YKR095W, YOR230W, YKL068W, YPL125W, YOR098C, YGL241W, YDR192C, YJL128C, YER110C, YKR082W, YDR335W, YLR347C, YJR132W, YJR042W, YDR159W, YKL057C, YJL041W, YBR017C, YGR119C, YGL092W, YGR218W, YNR016C, YML103C, YOR160W, YGL016W, YIL149C, YAL005C, YNL189W, YGL238W, YLR…	2138	60	4870	1.89819	4.15752e-06	6.92922e-07	3.01288e-06
GOTERM_BP_FAT	GO:0051170~nuclear import	48	2.04342	2.00295e-09	YDR335W, YFR002W, YDR395W, YLR347C, YMR153W, YML031W, YMR047C, YJR042W, YJR132W, YGL172W, YDR159W, YKL057C, YJL041W, YBR017C, YKR048C, YGR119C, YMR091C, YGL092W, YGR218W, YOR310C, YNR016C, YER105C, YML103C, YOR160W, YGL016W, YBL079W, YMR308C, YDL116W, YKR095W, YIL149C, YOR230W, YKL068W, YAL005C, YNL189W, YPL125W, YOR098C, YGL241W, YGL238W, YLR335W, YDL088C, YDR192C, YJL128C, YMR129W, YER110C, YER…	2138	57	4870	1.91817	4.85913e-06	6.94163e-07	3.52133e-06
GOTERM_BP_FAT	GO:0006606~protein import into nucleus	48	2.04342	2.00295e-09	YDR335W, YFR002W, YDR395W, YLR347C, YMR153W, YML031W, YMR047C, YJR042W, YJR132W, YGL172W, YDR159W, YKL057C, YJL041W, YBR017C, YKR048C, YGR119C, YMR091C, YGL092W, YGR218W, YOR310C, YNR016C, YER105C, YML103C, YOR160W, YGL016W, YBL079W, YMR308C, YDL116W, YKR095W, YIL149C, YOR230W, YKL068W, YAL005C, YNL189W, YPL125W, YOR098C, YGL241W, YGL238W, YLR335W, YDL088C, YDR192C, YJL128C, YMR129W, YER110C, YER…	2138	57	4870	1.91817	4.85913e-06	6.94163e-07	3.52133e-06
GOTERM_CC_FAT	GO:0043233~organelle lumen	389	16.5602	4.40428e-09	YNL177C, YMR290C, YCR079W, YPL154C, YHR069C, YDR432W, YHL020C, YPR190C, YDL060W, YKL059C, YDR005C, YMR270C, YDR181C, YGR116W, YAL021C, YLR163C, YKL134C, YDR110W, YPL007C, YER082C, YGR134W, YMR014W, YNL278W, YLR382C, YDR026C, YPL135W, YML114C, YIL128W, YBR154C, YNR052C, YLR175W, YLR277C, YDR194C, YLR129W, YDR449C, YPL204W, YOR279C, YIL112W, YPL132W, YBR202W, YDR448W, YBR181C, YBR142W, YPL029W, YKR…	1850	783	4595	1.23396	2.85397e-06	4.0771e-07	6.57328e-06
GOTERM_CC_FAT	GO:0070013~intracellular organelle lumen	389	16.5602	4.40428e-09	YNL177C, YMR290C, YCR079W, YPL154C, YHR069C, YDR432W, YHL020C, YPR190C, YDL060W, YKL059C, YDR005C, YMR270C, YDR181C, YGR116W, YAL021C, YLR163C, YKL134C, YDR110W, YPL007C, YER082C, YGR134W, YMR014W, YNL278W, YLR382C, YDR026C, YPL135W, YML114C, YIL128W, YBR154C, YNR052C, YLR175W, YLR277C, YDR194C, YLR129W, YDR449C, YPL204W, YOR279C, YIL112W, YPL132W, YBR202W, YDR448W, YBR181C, YBR142W, YPL029W, YKR…	1850	783	4595	1.23396	2.85397e-06	4.0771e-07	6.57328e-06
GOTERM_MF_FAT	GO:0042623~ATPase activity, coupled	133	5.66198	4.64412e-09	YLR398C, YIR002C, YGL078C, YLR430W, YKR086W, YMR290C, YDR004W, YPL240C, YJL033W, YPR019W, YLR424W, YCR052W, YLR321C, YPR024W, YKR103W, YDR303C, YMR128W, YMR091C, YHR164C, YBR039W, YOR046C, YBL022C, YLR357W, YDR406W, YGL216W, YNL059C, YBR245C, YPL008W, YJR035W, YOR291W, YIL048W, YLL048C, YGL201C, YLR419W, YDL100C, YDR243C, YMR080C, YDR011W, YOR270C, YDR194C, YPL270W, YDR270W, YJR033C, YGR271W, YMR…	1907	202	4190	1.44665	5.94446e-06	5.94447e-07	7.56829e-06
GOTERM_CC_FAT	GO:0005933~cellular bud	118	5.02341	6.6748e-09	YER125W, YAL053W, YOR233W, YBR059C, YHR107C, YKL079W, YJR092W, YER144C, YOR353C, YMR273C, YDL240W, YKR048C, YOR046C, YNL161W, YNL278W, YOR127W, YLR313C, YIL068C, YAL016W, YDR150W, YMR192W, YFL047W, YLR371W, YJL187C, YLL028W, YGL190C, YER008C, YAR019C, YPR032W, YER033C, YDR409W, YNL298W, YIL129C, YFL039C, YPL204W, YPR165W, YKL101W, YOL070C, YAL024C, YBL105C, YLR319C, YPL032C, YER114C, YBR017C, YBL…	1850	194	4595	1.51076	4.32526e-06	5.40659e-07	9.96197e-06
GOTERM_CC_FAT	GO:0044459~plasma membrane part	114	4.85313	6.76146e-09	YFR002W, YLR373C, YER125W, YER143W, YMR153W, YGL255W, YMR047C, YFL026W, YER157W, YMR231W, YML123C, YNL329C, YCR032W, YOR046C, YGR260W, YOL062C, YER105C, YHR174W, YGR032W, YDL116W, YKL068W, YIL109C, YGR261C, YHR006W, YBR041W, YDR192C, YER093C, YLL028W, YOL078W, YNL084C, YPL195W, YDR463W, YJL080C, YER123W, YGL206C, YNR006W, YLR332W, YPR165W, YJR042W, YGR009C, YHR186C, YKL057C, YGR119C, YPL259C, YKL…	1850	186	4595	1.52232	4.38142e-06	4.86825e-07	1.00913e-05
GOTERM_CC_FAT	GO:0030686~90S preribosome	57	2.42656	2.65155e-08	YMR290C, YDR299W, YLR441C, YIL035C, YJL010C, YPR137W, YDL060W, YJL109C, YGR128C, YGR103W, YLR409C, YMR128W, YLR340W, YOR061W, YER082C, YJR145C, YPR144C, YOR310C, YCR057C, YBL004W, YPR112C, YLR222C, YMR093W, YPL090C, YDR025W, YLR175W, YDR060W, YLR197W, YJL069C, YGR090W, YLR129W, YDR449C, YPL126W, YML063W, YBL072C, YDL148C, YMR049C, YMR229C, YNL132W, YHR196W, YBR181C, YPL081W, YCL031C, YGR214W, YPL…	1850	79	4595	1.7921	1.71819e-05	1.7182e-06	3.95737e-05
GOTERM_BP_FAT	GO:0006355~regulation of transcription, DNA-dependent	259	11.026	2.93948e-08	YOL063C, YLR278C, YMR037C, YCR106W, YDR432W, YHL020C, YNL039W, YNL236W, YDR005C, YNL262W, YDR181C, YBL008W, YGR116W, YDR303C, YAL021C, YDR110W, YOR209C, YPR025C, YGR134W, YAL040C, YML091C, YNL278W, YBR195C, YLR176C, YDL056W, YBR245C, YOR066W, YEL056W, YML109W, YJR147W, YDR311W, YGR270W, YOR047C, YGL133W, YNR052C, YKL038W, YPL089C, YOR372C, YDR216W, YJL080C, YNL027W, YPL126W, YIL056W, YGL178W, YOR…	2138	461	4870	1.27974	7.13093e-05	8.91395e-06	5.16783e-05
GOTERM_CC_FAT	GO:0044448~cell cortex part	74	3.15028	3.46186e-08	YNL138W, YIR006C, YOL112W, YHR107C, YJR092W, YBR200W, YPR055W, YJL020C, YJR125C, YNL020C, YNL271C, YGR032W, YDR379W, YOR127W, YLR313C, YCR009C, YDR166C, YIL068C, YHR161C, YNL094W, YBR102C, YLR429W, YPL004C, YLR166C, YNL106C, YJR090C, YNL084C, YGR198W, YER008C, YGR086C, YDR129C, YCL014W, YBR234C, YDR409W, YNL298W, YFL039C, YIL002C, YOR181W, YKL101W, YNL293W, YCL034W, YIR003W, YLR319C, YLR342W, YOR…	1850	111	4595	1.65586	2.24326e-05	2.03935e-06	5.16674e-05
GOTERM_BP_FAT	GO:0051252~regulation of RNA metabolic process	263	11.1963	3.70771e-08	YOL063C, YLR278C, YMR037C, YCR106W, YDR432W, YHL020C, YNL039W, YNL236W, YDR005C, YNL262W, YDR181C, YBL008W, YGR116W, YDR303C, YAL021C, YDR110W, YOR209C, YPR025C, YGR134W, YAL040C, YML091C, YNL278W, YBR195C, YLR176C, YDL056W, YBR245C, YOR066W, YEL056W, YML109W, YJR147W, YDR311W, YGR270W, YOR047C, YGL133W, YNR052C, YKL038W, YPL089C, YOR372C, YDR216W, YJL080C, YNL027W, YPL126W, YIL056W, YGL178W, YOR…	2138	470	4870	1.27462	8.9945e-05	9.99429e-06	6.51843e-05
GOTERM_CC_FAT	GO:0044451~nucleoplasm part	155	6.59855	3.87515e-08	YIL084C, YML062C, YHR119W, YJR093C, YGL113W, YLR182W, YPR190C, YNL330C, YNL039W, YNL236W, YDR005C, YKL059C, YPR019W, YMR270C, YDR181C, YGR116W, YAL021C, YGR002C, YPL007C, YPR025C, YGR134W, YCR012W, YPR031W, YOL145C, YDR301W, YNL278W, YMR227C, YML043C, YDL056W, YDR359C, YPR179C, YEL056W, YDR362C, YPL042C, YDR311W, YML114C, YHR099W, YGL201C, YBR154C, YBR112C, YBL093C, YGL133W, YNL139C, YNR052C, YKL…	1850	275	4595	1.39995	2.51106e-05	2.09258e-06	5.78356e-05
GOTERM_CC_FAT	GO:0005886~plasma membrane	231	9.83397	4.22033e-08	YFR002W, YLR373C, YMR153W, YBR069C, YMR047C, YFL026W, YML123C, YLR214W, YOR384W, YOR046C, YGR260W, YOL062C, YGR289C, YGR032W, YDL116W, YHL047C, YKL068W, YGR261C, YMR192W, YLL010C, YOR047C, YBR041W, YDR192C, YDR508C, YER093C, YDR011W, YOL078W, YNL322C, YDR420W, YPL195W, YJL080C, YNL275W, YPR032W, YGL206C, YNR006W, YPL204W, YLR332W, YPL232W, YGR009C, YLR310C, YLL054C, YBR043C, YKL057C, YGR119C, YOR…	1850	439	4595	1.30696	2.73474e-05	2.10367e-06	6.29873e-05
GOTERM_MF_FAT	GO:0004672~protein kinase activity	93	3.95913	5.67903e-08	YDR283C, YHR079C, YNR047W, YLR096W, YOR233W, YPR161C, YBR059C, YBL088C, YER129W, YHR102W, YIL035C, YHR205W, YKL171W, YDR247W, YNL154C, YOR267C, YFL033C, YBR097W, YJL095W, YDL017W, YOR061W, YNL020C, YHL007C, YJR059W, YPR111W, YDR490C, YNL161W, YLR248W, YOL045W, YDL028C, YNL307C, YIL147C, YNL183C, YPL042C, YLR240W, YOL016C, YPL150W, YMR216C, YPL141C, YER027C, YDR477W, YJL128C, YMR104C, YLL019C, YPR…	1907	135	4190	1.5136	7.2689e-05	6.60831e-06	9.25483e-05
GOTERM_CC_FAT	GO:0046930~pore complex	48	2.04342	6.07909e-08	YDR335W, YFR002W, YDR395W, YJL039C, YLR347C, YMR153W, YML031W, YMR047C, YJR042W, YMR203W, YJR132W, YGL172W, YNL055C, YDR159W, YGL086W, YKL057C, YJL041W, YMR273C, YGR119C, YGL092W, YGR218W, YOR046C, YPL020C, YER105C, YML103C, YOR160W, YGL016W, YBL079W, YDL116W, YIL149C, YKR095W, YKL068W, YPL169C, YNL189W, YPL125W, YOR098C, YGL241W, YGL238W, YLR335W, YDL088C, YDR192C, YIL115C, YLR208W, YMR129W, YER…	1850	64	4595	1.86284	3.93917e-05	2.81375e-06	9.07288e-05
GOTERM_CC_FAT	GO:0005643~nuclear pore	46	1.95828	9.32611e-08	YDR335W, YFR002W, YDR395W, YJL039C, YLR347C, YMR153W, YML031W, YMR047C, YJR042W, YJR132W, YGL172W, YDR159W, YGL086W, YKL057C, YJL041W, YMR273C, YGR119C, YGL092W, YGR218W, YOR046C, YPL020C, YER105C, YML103C, YOR160W, YGL016W, YBL079W, YDL116W, YIL149C, YKR095W, YKL068W, YPL169C, YNL189W, YPL125W, YOR098C, YGL241W, YGL238W, YLR335W, YDL088C, YDR192C, YIL115C, YLR208W, YMR129W, YER110C, YER107C, YJL…	1850	61	4595	1.87302	6.04314e-05	4.02887e-06	0.00013919
GOTERM_BP_FAT	GO:0006468~protein amino acid phosphorylation	92	3.91656	9.87008e-08	YDR283C, YHR079C, YNR047W, YLR096W, YOR233W, YPR161C, YBR059C, YBL088C, YER129W, YHR102W, YIL035C, YHR205W, YKL171W, YDR247W, YNL154C, YOR267C, YFL033C, YBR097W, YJL095W, YDL017W, YOR061W, YNL020C, YHL007C, YJR059W, YPR111W, YDR490C, YNL161W, YLR248W, YOL045W, YDL028C, YNL307C, YIL147C, YNL183C, YPL042C, YLR240W, YOL016C, YPL150W, YMR216C, YPL141C, YER027C, YDR477W, YJL128C, YMR104C, YLL019C, YPR…	2138	138	4870	1.51855	0.00023942	2.39445e-05	0.000173523
GOTERM_MF_FAT	GO:0004674~protein serine/threonine kinase activity	89	3.78885	1.03604e-07	YDR283C, YHR079C, YNR047W, YLR096W, YOR233W, YPR161C, YBR059C, YBL088C, YER129W, YHR102W, YIL035C, YHR205W, YKL171W, YDR247W, YNL154C, YOR267C, YFL033C, YBR097W, YJL095W, YDL017W, YOR061W, YNL020C, YHL007C, YJR059W, YPR111W, YDR490C, YNL161W, YLR248W, YOL045W, YDL028C, YNL307C, YNL183C, YPL042C, YOL016C, YPL150W, YMR216C, YPL141C, YER027C, YDR477W, YJL128C, YMR104C, YJR066W, YLL019C, YPR106W, YJL…	1907	129	4190	1.51588	0.000132605	1.10511e-05	0.000168839
GOTERM_BP_FAT	GO:0030029~actin filament-based process	77	3.27799	1.0872e-07	YNL138W, YIR006C, YLR144C, YBR059C, YOL112W, YKR001C, YJR031C, YMR200W, YJL020C, YJR125C, YDR389W, YEL022W, YNL020C, YNL271C, YDR182W, YOR239W, YDR379W, YGR070W, YLR313C, YOR127W, YCR009C, YNL094W, YAL016W, YLR429W, YIL105C, YPR154W, YDL047W, YJL128C, YLR371W, YER093C, YNL084C, YGL190C, YOL078W, YDL188C, YDR129C, YBR234C, YFL039C, YOR181W, YPR165W, YOR326W, YBL105C, YNL293W, YDL226C, YCL034W, YDL…	2138	111	4870	1.58012	0.000263721	2.39775e-05	0.000191138
GOTERM_BP_FAT	GO:0006609~mRNA-binding (hnRNP) protein import into nucleus	26	1.10685	1.24795e-07	YDR335W, YFR002W, YML103C, YER105C, YOR160W, YBL079W, YMR308C, YMR153W, YDL116W, YMR047C, YKL068W, YJR042W, YOR098C, YGL172W, YKL057C, YJL041W, YLR335W, YBR017C, YGR119C, YDL088C, YGL092W, YDR192C, YMR129W, YER107C, YJL061W, YKR082W	2138	27	4870	2.19347	0.000302708	2.52291e-05	0.000219399
GOTERM_CC_FAT	GO:0005935~cellular bud neck	93	3.95913	1.48691e-07	YNL272C, YOR233W, YBR059C, YOL112W, YPR122W, YHR107C, YKL079W, YNL154C, YER144C, YJR092W, YBR200W, YPR055W, YDR348C, YMR273C, YDL240W, YKR048C, YHR158C, YCR017C, YNL271C, YNL278W, YNL161W, YDR379W, YDL028C, YLR313C, YOR127W, YDR166C, YIL068C, YHR161C, YBR102C, YAL016W, YMR192W, YLR166C, YFL047W, YER133W, YJL128C, YLR371W, YJR090C, YJL187C, YGL190C, YER008C, YAR019C, YPL116W, YER033C, YCL014W, YDR…	1850	151	4595	1.52975	9.63469e-05	6.02195e-06	0.000221917
GOTERM_CC_FAT	GO:0031974~membrane-enclosed lumen	400	17.0285	1.5886e-07	YNL177C, YMR290C, YCR079W, YPL154C, YHR069C, YDR432W, YCL057W, YHL020C, YPR190C, YDL060W, YKL059C, YDR005C, YMR270C, YDR181C, YGR116W, YAL021C, YLR163C, YKL134C, YDR110W, YPL007C, YER082C, YGR134W, YKL195W, YMR014W, YNL278W, YLR382C, YDR026C, YPL135W, YML114C, YIL128W, YBR154C, YNR052C, YLR175W, YLR277C, YDR194C, YLR129W, YDR449C, YPL204W, YOR279C, YIL112W, YPL132W, YBR202W, YGL035C, YDR448W, YBR…	1850	827	4595	1.20135	0.000102936	6.05536e-06	0.000237095
GOTERM_CC_FAT	GO:0016585~chromatin remodeling complex	74	3.15028	1.78882e-07	YIL084C, YHR119W, YPR085C, YLR033W, YML127W, YFR028C, YPL139C, YNL021W, YNL330C, YGR056W, YOR304W, YCR052W, YLR321C, YNR023W, YAL011W, YDR303C, YMR091C, YGR002C, YJL076W, YOL068C, YJL176C, YFR037C, YLR357W, YBR231C, YLR442C, YDR334W, YBR195C, YKL033W, YNL059C, YBR245C, YDR359C, YPR179C, YFR013W, YHR099W, YGL133W, YGL194C, YGL131C, YOR141C, YGL150C, YBR095C, YPL126W, YOR279C, YDR485C, YFL039C, YIL…	1850	114	4595	1.61228	0.000115909	6.43975e-06	0.000266977
GOTERM_MF_FAT	GO:0030528~transcription regulator activity	213	9.06769	2.22975e-07	YLR278C, YMR037C, YCR106W, YDR432W, YHL020C, YNL039W, YNL236W, YDR005C, YMR270C, YBL103C, YIL154C, YBL008W, YGR116W, YDR303C, YPL007C, YPR025C, YPL202C, YML091C, YBR195C, YLR176C, YDL056W, YDR096W, YJR147W, YDR362C, YDR311W, YML114C, YIL128W, YGL133W, YKL038W, YPL089C, YOR372C, YOR151C, YDR216W, YER022W, YJR127C, YNL027W, YIL056W, YDR485C, YDR081C, YBR202W, YDR448W, YLL054C, YGL035C, YPR072W, YMR…	1907	364	4190	1.28571	0.000285367	2.19542e-05	0.00036337
GOTERM_CC_FAT	GO:0005938~cell cortex	83	3.53342	3.50251e-07	YNL138W, YOR233W, YIR006C, YOL112W, YHR107C, YER020W, YJR092W, YBR200W, YPR055W, YJL020C, YJR125C, YKR054C, YNL020C, YNL271C, YGR032W, YDR379W, YLR313C, YOR127W, YCR009C, YDR166C, YIL068C, YNL094W, YHR161C, YBR102C, YLR429W, YDR150W, YPL004C, YLR166C, YNL106C, YJR090C, YNL084C, YGR198W, YER008C, YGR086C, YDR129C, YCL014W, YBR234C, YDR409W, YNL298W, YFL039C, YIL002C, YOR181W, YKL101W, YNL293W, YCL…	1850	133	4595	1.55003	0.000226937	1.19453e-05	0.00052274
GOTERM_BP_FAT	GO:0043933~macromolecular complex subunit organization	282	12.0051	4.39093e-07	YFR002W, YDR395W, YMR290C, YMR153W, YMR047C, YDR432W, YFL026W, YDR004W, YMR089C, YNL039W, YPL240C, YKL059C, YFL007W, YLR321C, YBL008W, YBL103C, YGR116W, YDR303C, YLR340W, YPL007C, YOR046C, YPR025C, YPL202C, YKL195W, YPL215W, YNL026W, YBR231C, YDR301W, YDL116W, YBR195C, YKL068W, YBR245C, YPL125W, YDR311W, YDR362C, YML114C, YDR025W, YHR165C, YDR192C, YEL015W, YER110C, YLR277C, YDR216W, YKL173W, YIL…	2138	519	4870	1.23766	0.00106467	8.19382e-05	0.000771956
GOTERM_BP_FAT	GO:0006608~snRNP protein import into nucleus	24	1.02171	5.63214e-07	YDR335W, YFR002W, YML103C, YER105C, YBL079W, YMR153W, YDL116W, YMR047C, YKL068W, YJR042W, YGL172W, YOR098C, YKL057C, YJL041W, YLR335W, YGR119C, YDL088C, YGL092W, YDR192C, YMR129W, YER107C, YJL061W, YOR310C, YKR082W	2138	25	4870	2.18672	0.00136542	9.75922e-05	0.000990168
GOTERM_BP_FAT	GO:0016568~chromatin modification	116	4.93827	5.96176e-07	YIL084C, YHR119W, YBL088C, YER051W, YNL330C, YCR052W, YDR181C, YLR321C, YBL008W, YDR303C, YMR091C, YGR002C, YDR110W, YLR357W, YPR031W, YBR231C, YOL145C, YNL059C, YDR096W, YBR245C, YDR359C, YEL056W, YPR179C, YFR013W, YHR099W, YMR247C, YBR112C, YGL133W, YLR399C, YOL148C, YMR223W, YGL178W, YFL039C, YDR485C, YIL112W, YBR289W, YDR448W, YLR085C, YLR319C, YDR145W, YKR101W, YKR008W, YAL013W, YDR207C, YBR…	2138	187	4870	1.41299	0.00144528	9.6417e-05	0.00104812
GOTERM_BP_FAT	GO:0030036~actin cytoskeleton organization	72	3.06513	6.09437e-07	YNL138W, YIR006C, YLR144C, YBR059C, YOL112W, YKR001C, YJR031C, YMR200W, YJL020C, YJR125C, YDR389W, YEL022W, YNL020C, YNL271C, YDR182W, YOR239W, YDR379W, YGR070W, YLR313C, YOR127W, YCR009C, YNL094W, YAL016W, YLR429W, YIL105C, YPR154W, YDL047W, YLR371W, YJL128C, YER093C, YNL084C, YGL190C, YOL078W, YDL188C, YDR129C, YBR234C, YFL039C, YOR181W, YPR165W, YBL105C, YNL293W, YDL226C, YLR319C, YDL134C, YCL…	2138	105	4870	1.56194	0.0014774	9.24017e-05	0.00107143
GOTERM_BP_FAT	GO:0006999~nuclear pore organization	30	1.27714	6.91086e-07	YDR335W, YFR002W, YJL039C, YLR347C, YMR153W, YML031W, YMR047C, YJR042W, YGL172W, YKL057C, YJL041W, YGR119C, YGL092W, YER105C, YML103C, YBL079W, YDL116W, YIL149C, YKL068W, YNL189W, YOR098C, YLR335W, YDL088C, YDR192C, YLR208W, YIL115C, YMR129W, YER107C, YJL061W, YKR082W	2138	34	4870	2.00985	0.00167517	9.86173e-05	0.00121498
GOTERM_MF_FAT	GO:0004386~helicase activity	74	3.15028	7.34494e-07	YLR398C, YIR002C, YGL078C, YKR086W, YMR290C, YLR430W, YFL002C, YAL019W, YBR073W, YEL032W, YJL033W, YOR304W, YPR019W, YLR424W, YHR065C, YMR128W, YHR164C, YOR046C, YDL084W, YNR038W, YMR190C, YIL143C, YDR334W, YNL059C, YLR032W, YDR291W, YBR245C, YPL008W, YOR204W, YJR035W, YER176W, YGL201C, YLR419W, YKR024C, YMR080C, YDR243C, YJL138C, YDR194C, YOR141C, YGL150C, YOR191W, YGR271W, YFL039C, YLL008W, YIL…	1907	106	4190	1.53387	0.00093971	6.71515e-05	0.00119696
GOTERM_CC_FAT	GO:0009898~internal side of plasma membrane	84	3.57599	8.5992e-07	YFR002W, YER125W, YIR006C, YER143W, YGL095C, YOR069W, YMR153W, YLL013C, YFR051C, YMR047C, YPR029C, YGL172W, YER157W, YMR231W, YNL329C, YJR005W, YCR032W, YOR046C, YHL002W, YNL287W, YDR292C, YER105C, YHR174W, YDL116W, YKL068W, YBR170C, YHR161C, YPL085W, YOR132W, YIL109C, YIL105C, YGR261C, YGL137W, YHR006W, YBR041W, YJL156C, YPR181C, YDR192C, YIL115C, YJR066W, YER093C, YNL084C, YLR148W, YOL078W, YGR…	1850	137	4595	1.5229	0.000557073	2.7861e-05	0.0012834
GOTERM_BP_FAT	GO:0007114~cell budding	61	2.59685	8.94713e-07	YIR006C, YPR122W, YMR313C, YHR107C, YJR092W, YMR200W, YPR055W, YKR048C, YHR111W, YNL271C, YDR379W, YGR070W, YLR313C, YOR127W, YDR166C, YIL068C, YNL192W, YBR102C, YAL016W, YLR166C, YPL115C, YER133W, YAL020C, YLR371W, YNL084C, YGL190C, YER008C, YDL188C, YDR129C, YCL014W, YMR238W, YNL298W, YIL129C, YFL039C, YDR245W, YOR181W, YPR165W, YOR326W, YDL134C, YLR319C, YKR089C, YER114C, YBL085W, YDL225W, YLR…	2138	86	4870	1.61567	0.00216822	0.00012058	0.00157296
GOTERM_BP_FAT	GO:0019954~asexual reproduction	61	2.59685	8.94713e-07	YIR006C, YPR122W, YMR313C, YHR107C, YJR092W, YMR200W, YPR055W, YKR048C, YHR111W, YNL271C, YDR379W, YGR070W, YLR313C, YOR127W, YDR166C, YIL068C, YNL192W, YBR102C, YAL016W, YLR166C, YPL115C, YER133W, YAL020C, YLR371W, YNL084C, YGL190C, YER008C, YDL188C, YDR129C, YCL014W, YMR238W, YNL298W, YIL129C, YFL039C, YDR245W, YOR181W, YPR165W, YOR326W, YDL134C, YLR319C, YKR089C, YER114C, YBL085W, YDL225W, YLR…	2138	86	4870	1.61567	0.00216822	0.00012058	0.00157296
GOTERM_BP_FAT	GO:0006325~chromatin organization	133	5.66198	9.23151e-07	YIL084C, YHR119W, YER125W, YBL088C, YER051W, YNL330C, YCR052W, YDR181C, YML102W, YBL008W, YLR321C, YGR116W, YKR048C, YDR303C, YMR091C, YGR002C, YDR110W, YOR249C, YLR357W, YPR031W, YBR231C, YOL145C, YBR195C, YNL059C, YDR096W, YBR245C, YDR359C, YFR013W, YPR179C, YEL056W, YJR140C, YHR099W, YMR247C, YBR112C, YGL133W, YLR399C, YNL206C, YOL148C, YMR223W, YGL178W, YFL039C, YDR485C, YOR191W, YIL112W, YBR…	2138	221	4870	1.37082	0.00223706	0.000117865	0.00162296
GOTERM_BP_FAT	GO:0006897~endocytosis	66	2.80971	9.55368e-07	YDR093W, YER125W, YIR006C, YNL154C, YJR125C, YAL026C, YDR490C, YCR094W, YCR009C, YHR161C, YBR214W, YAR042W, YIL048W, YPL004C, YER166W, YJL084C, YNL106C, YJL204C, YLR371W, YDR264C, YNL084C, YPL145C, YGR198W, YGR086C, YOR018W, YDR129C, YOR322C, YGL206C, YFL039C, YHR135C, YIL002C, YOR181W, YPR165W, YOR034C, YCL034W, YNL032W, YPL032C, YLR342W, YOR043W, YOR008C, YKL126W, YBL101C, YKL203C, YLR337C, YBL…	2138	95	4870	1.58249	0.00231504	0.000115879	0.0016796
GOTERM_CC_FAT	GO:0043228~non-membrane-bounded organelle	520	22.1371	1.151e-06	YNL177C, YMR290C, YPL079W, YKR001C, YPR085C, YHR069C, YDR239C, YCL016C, YDR432W, YDL060W, YOR373W, YNL262W, YMR270C, YDR181C, YDR110W, YKR054C, YER082C, YBR231C, YPL009C, YMR014W, YDR026C, YLR313C, YDR532C, YLR381W, YBR154C, YDR025W, YKL180W, YLR234W, YLR175W, YDL102W, YLR129W, YJR089W, YBR234C, YDR409W, YDR449C, YPL204W, YDR485C, YIL112W, YKL101W, YOR063W, YDR206W, YPL132W, YLR150W, YBR202W, YDR…	1850	1120	4595	1.15319	0.000745568	3.55158e-05	0.00171782
GOTERM_CC_FAT	GO:0043232~intracellular non-membrane-bounded organelle	520	22.1371	1.151e-06	YNL177C, YMR290C, YPL079W, YKR001C, YPR085C, YHR069C, YDR239C, YCL016C, YDR432W, YDL060W, YOR373W, YNL262W, YMR270C, YDR181C, YDR110W, YKR054C, YER082C, YBR231C, YPL009C, YMR014W, YDR026C, YLR313C, YDR532C, YLR381W, YBR154C, YDR025W, YKL180W, YLR234W, YLR175W, YDL102W, YLR129W, YJR089W, YBR234C, YDR409W, YDR449C, YPL204W, YDR485C, YIL112W, YKL101W, YOR063W, YDR206W, YPL132W, YLR150W, YBR202W, YDR…	1850	1120	4595	1.15319	0.000745568	3.55158e-05	0.00171782
GOTERM_BP_FAT	GO:0006610~ribosomal protein import into nucleus	23	0.97914	1.19058e-06	YDR335W, YFR002W, YER105C, YML103C, YBL079W, YMR153W, YDL116W, YMR047C, YKL068W, YJR042W, YGL172W, YOR098C, YKL057C, YJL041W, YLR335W, YGR119C, YDL088C, YGL092W, YDR192C, YMR129W, YER107C, YJL061W, YKR082W	2138	24	4870	2.18292	0.00288418	0.000137531	0.00209311
GOTERM_BP_FAT	GO:0051030~snRNA transport	23	0.97914	1.19058e-06	YDR335W, YFR002W, YER105C, YML103C, YBL079W, YMR153W, YDL116W, YMR047C, YKL068W, YJR042W, YGL172W, YOR098C, YKL057C, YJL041W, YLR335W, YGR119C, YDL088C, YGL092W, YDR192C, YMR129W, YER107C, YJL061W, YKR082W	2138	24	4870	2.18292	0.00288418	0.000137531	0.00209311
GOTERM_BP_FAT	GO:0006408~snRNA export from nucleus	23	0.97914	1.19058e-06	YDR335W, YFR002W, YER105C, YML103C, YBL079W, YMR153W, YDL116W, YMR047C, YKL068W, YJR042W, YGL172W, YOR098C, YKL057C, YJL041W, YLR335W, YGR119C, YDL088C, YGL092W, YDR192C, YMR129W, YER107C, YJL061W, YKR082W	2138	24	4870	2.18292	0.00288418	0.000137531	0.00209311
GOTERM_MF_FAT	GO:0003724~RNA helicase activity	35	1.49	2.37458e-06	YLR398C, YIR002C, YDR194C, YGL078C, YMR290C, YKR086W, YLR430W, YGR271W, YFL002C, YLL008W, YDL031W, YJL033W, YJL050W, YDL160C, YBR142W, YPL029W, YLR424W, YHR065C, YMR128W, YOR046C, YKR059W, YBR237W, YDL084W, YER172C, YNR038W, YER013W, YDR332W, YLR276C, YNR011C, YOR204W, YGL171W, YER176W, YKR024C, YDR243C, YMR080C, YJL138C	1907	42	4190	1.83097	0.00303485	0.000202611	0.00386967
GOTERM_BP_FAT	GO:0007242~intracellular signaling cascade	106	4.51256	3.0502e-06	YNL138W, YDR283C, YOR360C, YOL081W, YER177W, YBL103C, YDL240W, YBR097W, YDR389W, YJL095W, YGL155W, YHL007C, YOR208W, YPL268W, YBR195C, YNL255C, YOR127W, YLR313C, YIL147C, YDR006C, YFL047W, YPL115C, YLR371W, YER093C, YOL078W, YER008C, YDR168W, YPR032W, YNL027W, YML006C, YNL298W, YJL090C, YDL137W, YPR165W, YLR150W, YAL024C, YLR310C, YBL105C, YLR319C, YHR186C, YDL035C, YER114C, YDR217C, YDR294C, YLR…	2138	172	4870	1.40378	0.00737248	0.000336298	0.00536234
GOTERM_BP_FAT	GO:0034621~cellular macromolecular complex subunit organization	235	10.0043	3.51777e-06	YFR002W, YDR395W, YMR290C, YMR153W, YMR047C, YDR432W, YDR004W, YPL240C, YNL039W, YKL059C, YFL007W, YBL008W, YLR321C, YGR116W, YDR303C, YLR340W, YOR046C, YPL215W, YBR231C, YDR301W, YBR195C, YDL116W, YKL068W, YBR245C, YPL125W, YML114C, YDR025W, YHR165C, YDR192C, YEL015W, YER110C, YLR277C, YKL173W, YIL129C, YDR485C, YOR063W, YBR202W, YKL156W, YBR142W, YKL057C, YCL031C, YGR214W, YMR005W, YGR119C, YHR…	2138	431	4870	1.24197	0.0084978	0.00037098	0.00618432
GOTERM_BP_FAT	GO:0022613~ribonucleoprotein complex biogenesis	218	9.28054	4.4101e-06	YFR002W, YMR290C, YMR153W, YHR069C, YNL163C, YMR047C, YDR432W, YDL060W, YMR270C, YLR340W, YDR110W, YER082C, YML091C, YMR014W, YDL116W, YKL068W, YGL123W, YDR025W, YHR165C, YDR192C, YEL015W, YLR175W, YKL173W, YLR129W, YDR449C, YNL224C, YPL126W, YML063W, YPL204W, YMR049C, YOR063W, YBR181C, YKL156W, YBR142W, YKL057C, YDR365C, YCL031C, YGR214W, YGR119C, YPL146C, YGR245C, YOR206W, YDR324C, YLR075W, YMR…	2138	397	4870	1.2508	0.0106419	0.00044569	0.00775301
GOTERM_BP_FAT	GO:0051031~tRNA transport	29	1.23457	4.47271e-06	YDR335W, YFR002W, YER125W, YMR153W, YPR080W, YKL205W, YMR047C, YJR042W, YGL172W, YBR118W, YGR128C, YKL057C, YJL041W, YGR119C, YGL092W, YER105C, YML103C, YNL073W, YOR160W, YBL079W, YDL116W, YKL068W, YOR098C, YLR335W, YDL088C, YDR192C, YMR129W, YER107C, YJL061W, YKR082W	2138	34	4870	1.94285	0.0107922	0.000433939	0.00786307
GOTERM_BP_FAT	GO:0000902~cell morphogenesis	95	4.04427	4.62067e-06	YDR093W, YMR212C, YIR006C, YPR122W, YHR107C, YHR102W, YIL035C, YLR330W, YKR031C, YNL154C, YJR092W, YBR200W, YPR055W, YOR353C, YMR273C, YJL095W, YGL155W, YHR158C, YOR061W, YKR054C, YCR047C, YHL007C, YFL023W, YCR057C, YNL271C, YMR014W, YNL161W, YDR379W, YGL216W, YOR299W, YGR070W, YLR313C, YOR127W, YDR166C, YIL068C, YML109W, YBR102C, YAR042W, YLR166C, YCR089W, YER166W, YNL116W, YPL115C, YER133W, YLR…	2138	152	4870	1.42364	0.0111472	0.000431052	0.00812317
GOTERM_BP_FAT	GO:0006409~tRNA export from nucleus	27	1.14943	5.16651e-06	YDR335W, YFR002W, YER125W, YMR153W, YPR080W, YKL205W, YMR047C, YJR042W, YGL172W, YBR118W, YGR128C, YKL057C, YJL041W, YGR119C, YGL092W, YER105C, YML103C, YBL079W, YDL116W, YKL068W, YOR098C, YLR335W, YDL088C, YDR192C, YMR129W, YER107C, YJL061W, YKR082W	2138	31	4870	1.98392	0.0124558	0.000464114	0.00908272
GOTERM_MF_FAT	GO:0008186~RNA-dependent ATPase activity	30	1.27714	5.62092e-06	YDR194C, YGL078C, YMR290C, YLR430W, YKR086W, YFL002C, YLL008W, YDL031W, YJL033W, YJL050W, YDL160C, YBR142W, YPL029W, YLR424W, YHR065C, YOR046C, YKR059W, YBR237W, YDL084W, YER172C, YNR038W, YER013W, YDR332W, YLR276C, YNR011C, YOR204W, YGL171W, YKR024C, YDR243C, YMR080C, YJL138C	1907	35	4190	1.88329	0.00716898	0.000449574	0.00915974
GOTERM_MF_FAT	GO:0004004~ATP-dependent RNA helicase activity	30	1.27714	5.62092e-06	YDR194C, YGL078C, YMR290C, YLR430W, YKR086W, YFL002C, YLL008W, YDL031W, YJL033W, YJL050W, YDL160C, YBR142W, YPL029W, YLR424W, YHR065C, YOR046C, YKR059W, YBR237W, YDL084W, YER172C, YNR038W, YER013W, YDR332W, YLR276C, YNR011C, YOR204W, YGL171W, YKR024C, YDR243C, YMR080C, YJL138C	1907	35	4190	1.88329	0.00716898	0.000449574	0.00915974
GOTERM_BP_FAT	GO:0006607~NLS-bearing substrate import into nucleus	23	0.97914	5.79127e-06	YDR335W, YFR002W, YER105C, YML103C, YBL079W, YMR153W, YDL116W, YMR047C, YKL068W, YJR042W, YGL172W, YOR098C, YKL057C, YJL041W, YLR335W, YGR119C, YDL088C, YGL092W, YDR192C, YMR129W, YER107C, YJL061W, YKR082W	2138	25	4870	2.0956	0.0139514	0.000501648	0.010181
GOTERM_BP_FAT	GO:0010324~membrane invagination	86	3.66113	7.28028e-06	YGR223C, YDR093W, YER125W, YIR006C, YPL154C, YPR049C, YNL154C, YJR125C, YNL242W, YAL026C, YDR490C, YCR094W, YCR009C, YHR161C, YBR214W, YAR042W, YLR396C, YIL048W, YPL004C, YPL120W, YER166W, YJL084C, YNL106C, YJL204C, YLR371W, YDR264C, YNL084C, YPL145C, YGR198W, YGR086C, YPR185W, YOR018W, YDR129C, YBL050W, YOR322C, YDL077C, YGL206C, YFL039C, YIL002C, YHR135C, YJL012C, YOR181W, YFL004W, YPR165W, YOR…	2138	136	4870	1.44039	0.017507	0.00060885	0.0127985
GOTERM_BP_FAT	GO:0051325~interphase	72	3.06513	8.19338e-06	YIL150C, YDL020C, YCR042C, YIL035C, YLR033W, YML127W, YLR182W, YDR247W, YNL330C, YEL032W, YGR056W, YER148W, YFR040W, YNL262W, YPR019W, YGL173C, YER167W, YCR052W, YLR321C, YDR303C, YAL021C, YDR054C, YOR061W, YPL020C, YBR198C, YAL040C, YJR059W, YFR037C, YMR036C, YLL003W, YCR094W, YOR066W, YDL132W, YJR140C, YML114C, YDL155W, YGL201C, YJL098W, YDL047W, YCR065W, YNL068C, YJR090C, YJR066W, YJL187C, YER…	2138	110	4870	1.49094	0.019681	0.000662355	0.0144036
GOTERM_BP_FAT	GO:0006796~phosphate metabolic process	161	6.85398	9.39602e-06	YDR283C, YHR079C, YNR047W, YLR096W, YOR233W, YBL088C, YBR059C, YCR079W, YDL022W, YIL035C, YHR205W, YOR065W, YML123C, YBR097W, YJL095W, YBR039W, YDL017W, YMR208W, YHL007C, YOL059W, YOR208W, YBR020W, YMR036C, YDR182W, YNL161W, YFR033C, YCR026C, YOL045W, YNL307C, YIL147C, YNL183C, YPL042C, YAL016W, YER027C, YGR123C, YNR013C, YPR106W, YJL187C, YGL190C, YOR270C, YDL188C, YAR019C, YER123W, YNL298W, YJL…	2138	284	4870	1.2913	0.022537	0.000735047	0.0165176
GOTERM_BP_FAT	GO:0007568~aging	52	2.21371	1.03949e-05	YMR037C, YER020W, YOR360C, YHR205W, YNL021W, YNL330C, YOL081W, YHL003C, YNL329C, YPR024W, YMR273C, YFL033C, YDR110W, YHR164C, YOR209C, YMR190C, YLR442C, YGL014W, YPR179C, YML109W, YJL005W, YGR132C, YDL047W, YDR477W, YGR231C, YML120C, YJL141C, YGL178W, YFL039C, YGL253W, YPR135W, YGL035C, YLR310C, YBR126C, YLR319C, YDL035C, YIL033C, YJR104C, YDL042C, YNL098C, YGL252C, YKL106W, YLL001W, YPL203W, YIL…	2138	74	4870	1.60064	0.0249029	0.000787759	0.0182735
GOTERM_CC_FAT	GO:0012505~endomembrane system	182	7.74798	1.04628e-05	YJL087C, YFR002W, YDR395W, YMR290C, YML029W, YLR378C, YMR153W, YDR137W, YLR039C, YML031W, YKL205W, YMR047C, YLR330W, YHL020C, YJL002C, YKL176C, YML013W, YCR067C, YGL022W, YMR200W, YMR273C, YBR097W, YOR198C, YOR046C, YPL020C, YOL013C, YJL207C, YOL062C, YPR159W, YOR067C, YER105C, YEL002C, YNL216W, YDL116W, YBL020W, YKR095W, YKL068W, YEL042W, YPL125W, YAR042W, YIL109C, YGR270W, YIL048W, YER027C, YDR…	1850	354	4595	1.27697	0.00675701	0.000308132	0.0156144
GOTERM_MF_FAT	GO:0008237~metallopeptidase activity	34	1.44742	1.12922e-05	YHR024C, YPR122W, YDR101C, YDR430C, YPR191W, YCL057W, YLR244C, YMR089C, YOL098C, YHR113W, YJL172W, YBR281C, YFR006W, YPR024W, YJR117W, YLR163C, YKR087C, YKL134C, YLL029W, YKL103C, YER017C, YBL091C, YJR126C, YOL057W, YHR132C, YBR074W, YBL045C, YBR286W, YLR389C, YIL137C, YHR047C, YOR256C, YNL045W, YKL157W	1907	42	4190	1.77866	0.0143501	0.000849879	0.0184007
GOTERM_CC_FAT	GO:0044431~Golgi apparatus part	90	3.83142	1.1967e-05	YOR320C, YNL267W, YLR220W, YGL095C, YDR137W, YJR031C, YFR051C, YLR039C, YPR029C, YLR330W, YER157W, YJR040W, YKL212W, YKL179C, YBR097W, YEL022W, YAL026C, YER005W, YNL287W, YJL207C, YOR219C, YMR237W, YPR159W, YEL036C, YOR299W, YCR094W, YJR134C, YMR162C, YEL042W, YDR407C, YNL049C, YPL085W, YAR042W, YOR070C, YIL109C, YAL002W, YIL048W, YML038C, YGL137W, YMR192W, YDR358W, YPR181C, YFL048C, YDR264C, YJR…	1850	156	4595	1.43295	0.00772469	0.000337103	0.017859
GOTERM_BP_FAT	GO:0006793~phosphorus metabolic process	163	6.93912	1.21952e-05	YDR283C, YHR079C, YNR047W, YLR096W, YOR233W, YBL088C, YBR059C, YCR079W, YDL022W, YIL035C, YHR205W, YOR065W, YML123C, YBR097W, YJL095W, YBR039W, YDL017W, YMR208W, YHL007C, YOL059W, YOR208W, YBR020W, YMR036C, YDR182W, YNL161W, YFR033C, YCR026C, YOL045W, YNL307C, YIL147C, YNL183C, YPL042C, YAL016W, YER027C, YGR123C, YNR013C, YPR106W, YJL187C, YGL190C, YOR270C, YDL188C, YAR019C, YER123W, YNL298W, YJL…	2138	289	4870	1.28473	0.0291523	0.000896135	0.0214379
GOTERM_CC_FAT	GO:0005794~Golgi apparatus	130	5.53427	1.27468e-05	YOR320C, YER125W, YDR137W, YLR039C, YLR330W, YER157W, YJR040W, YCR067C, YBR097W, YKL039W, YEL022W, YER005W, YJL207C, YPR159W, YEL036C, YIL085C, YOR299W, YJR134C, YEL042W, YDR407C, YDR189W, YNL183C, YJL186W, YAR042W, YIL109C, YAL002W, YIL048W, YGL225W, YGR261C, YDL100C, YML038C, YMR192W, YDR358W, YDR483W, YFL048C, YIL014W, YDR264C, YLR026C, YHL017W, YPL145C, YLL040C, YPL195W, YOR322C, YDR270W, YGL…	1850	241	4595	1.3398	0.00822597	0.000344107	0.0190226
GOTERM_BP_FAT	GO:0044265~cellular macromolecule catabolic process	253	10.7705	1.48863e-05	YKL124W, YLR373C, YML029W, YPL154C, YHR069C, YDR313C, YMR067C, YML013W, YDR219C, YCL044C, YPR024W, YAL021C, YHR111W, YLR224W, YOL013C, YNR051C, YKL103C, YDR097C, YOR249C, YGL197W, YMR304W, YNL064C, YOR033C, YNR052C, YEL015W, YLL040C, YGR086C, YDL102W, YML092C, YFL025C, YDR409W, YGL178W, YOR191W, YOR362C, YML111W, YDR206W, YGR048W, YOR259C, YPL029W, YPR072W, YFR052W, YLR207W, YHR027C, YBR058C, YMR…	2138	475	4870	1.21324	0.0354701	0.00106163	0.026168
GOTERM_CC_FAT	GO:0005667~transcription factor complex	52	2.21371	1.57523e-05	YGR047C, YCR042C, YCR093W, YDR443C, YLR182W, YNL039W, YGR274C, YER148W, YMR270C, YGR252W, YAL021C, YPL254W, YPL007C, YPR025C, YBR198C, YGR134W, YOR194C, YIL143C, YIL038C, YNL278W, YMR227C, YML043C, YDL056W, YDR362C, YPL042C, YDR311W, YML114C, YGR246C, YKL109W, YNR052C, YNL288W, YCR081W, YER111C, YOL148C, YGL112C, YER171W, YDR145W, YLR005W, YPR072W, YMR005W, YBL014C, YPL082C, YKL028W, YGR186W, YAL…	1850	80	4595	1.61446	0.0101557	0.00040822	0.0235074
GOTERM_BP_FAT	GO:0008104~protein localization	310	13.1971	2.22614e-05	YKL124W, YFR002W, YDR395W, YLR373C, YMR153W, YKR001C, YLR039C, YMR047C, YDR313C, YHL020C, YLR330W, YKL176C, YMR089C, YML013W, YPL240C, YBR097W, YLR163C, YKL134C, YDR110W, YOR046C, YKL195W, YOL062C, YNL026W, YNL161W, YDL116W, YOR299W, YKL068W, YIL068C, YDR258C, YPL125W, YGR270W, YGR261C, YDL100C, YNL064C, YDR192C, YLR026C, YER110C, YLL040C, YLR189C, YGR086C, YMR026C, YFL045C, YPL195W, YNL275W, YFL…	2138	597	4870	1.18279	0.0525743	0.00154186	0.03913
GOTERM_CC_FAT	GO:0005934~cellular bud tip	47	2.00085	2.22757e-05	YER008C, YNL272C, YER125W, YER033C, YOL112W, YPL204W, YOR231W, YKL079W, YPR165W, YOR326W, YCR030C, YAR014C, YNL293W, YBR200W, YHR030C, YPR055W, YBL060W, YMR273C, YBR017C, YOR046C, YHR158C, YPL249C, YCR017C, YKR100C, YKR090W, YNL271C, YNR031C, YLR313C, YDR166C, YIL068C, YBL047C, YDR164C, YBR102C, YAL016W, YLL021W, YGL233W, YNL243W, YDR496C, YDR150W, YMR192W, YLR166C, YOR188W, YAL041W, YLR371W, YJL…	1850	71	4595	1.64419	0.0143311	0.000555032	0.0332408
GOTERM_BP_FAT	GO:0009057~macromolecule catabolic process	262	11.1537	2.294e-05	YKL124W, YLR373C, YML029W, YNL123W, YPL154C, YHR069C, YDR313C, YMR067C, YLR330W, YMR089C, YML013W, YDR219C, YCL044C, YFL007W, YPR024W, YAL021C, YHR111W, YLR224W, YOL013C, YNR051C, YKL103C, YDR097C, YOR249C, YGL197W, YMR304W, YNL064C, YOR033C, YNR052C, YEL015W, YLL040C, YGR086C, YDL102W, YML092C, YFL025C, YDR409W, YGL178W, YOR191W, YOR362C, YML111W, YDR206W, YGR048W, YOR259C, YPL029W, YPR072W, YFR…	2138	496	4870	1.20321	0.0541329	0.00154473	0.0403226
GOTERM_CC_FAT	GO:0030479~actin cortical patch	39	1.66028	2.44142e-05	YNL138W, YDR129C, YIR006C, YBR234C, YFL039C, YIL002C, YOR181W, YIR003W, YCL034W, YJL020C, YLR342W, YJR125C, YIL095W, YNL020C, YLR337C, YFR024C-A, YBL007C, YNR035C, YDL029W, YJR065C, YCR009C, YBL047C, YNL094W, YHR161C, YKL129C, YHR114W, YDR153C, YOR109W, YLR429W, YMR109W, YNL243W, YDR388W, YNL106C, YBR260C, YGL181W, YMR092C, YNL084C, YOR329C, YGR198W	1850	56	4595	1.72978	0.0156961	0.000585777	0.0364314
GOTERM_CC_FAT	GO:0044433~cytoplasmic vesicle part	33	1.40485	2.49258e-05	YDR027C, YDR270W, YGL206C, YFR051C, YPR029C, YLR330W, YKL176C, YDL058W, YJR125C, YJR005W, YJL029C, YPL259C, YBL037W, YDR484W, YNL287W, YJL207C, YOL062C, YMR237W, YER122C, YHR098C, YHL019C, YOR299W, YDR238C, YNL049C, YDL195W, YPL085W, YDR153C, YIL109C, YGL137W, YPR181C, YLR208W, YDL145C, YKL135C	1850	45	4595	1.82144	0.0160224	0.000576695	0.0371947
GOTERM_BP_FAT	GO:0051329~interphase of mitotic cell cycle	68	2.89485	2.57499e-05	YIL150C, YDL020C, YCR042C, YIL035C, YLR033W, YML127W, YLR182W, YDR247W, YNL330C, YEL032W, YGR056W, YFR040W, YPR019W, YGL173C, YER167W, YCR052W, YLR321C, YDR303C, YAL021C, YDR054C, YOR061W, YPL020C, YBR198C, YJR059W, YAL040C, YFR037C, YMR036C, YLL003W, YCR094W, YOR066W, YDL132W, YJR140C, YDL155W, YGL201C, YJL098W, YDL047W, YCR065W, YNL068C, YJR090C, YJR066W, YJL187C, YER111C, YCR008W, YOR372C, YDL…	2138	105	4870	1.47517	0.0605587	0.00168695	0.0452605
GOTERM_BP_FAT	GO:0010604~positive regulation of macromolecule metabolic process	123	5.23627	3.01793e-05	YER125W, YKR001C, YHR205W, YNL103W, YDR432W, YLR182W, YHL020C, YPL240C, YNL039W, YNL330C, YNL236W, YPL202C, YBR020W, YML091C, YNL216W, YLR176C, YMR021C, YDL056W, YBR245C, YDR258C, YGR270W, YGL123W, YHR006W, YBR112C, YGL133W, YER111C, YPL089C, YOL148C, YDR463W, YPL126W, YIR033W, YJL090C, YGL178W, YBR289W, YDR103W, YDR448W, YDR145W, YDR217C, YML010W, YHR086W, YKL020C, YDR169C, YLR226W, YGL116W, YNL…	2138	212	4870	1.32157	0.0706	0.00192488	0.0530442
GOTERM_CC_FAT	GO:0000131~incipient cellular bud site	35	1.49	3.19109e-05	YER008C, YOL112W, YNL298W, YHR102W, YIL129C, YKL079W, YOR326W, YAR014C, YNL293W, YER144C, YBR200W, YPR055W, YOR353C, YHR023W, YPL249C, YLR337C, YHL007C, YBL061C, YKR100C, YKR090W, YGR229C, YNL271C, YNL233W, YLR313C, YDR166C, YIL068C, YBR023C, YBR102C, YLL021W, YNL243W, YMR192W, YLR166C, YAL041W, YBR079C, YAL029C	1850	49	4595	1.77413	0.0204662	0.0007128	0.0476156
GOTERM_BP_FAT	GO:0006611~protein export from nucleus	29	1.23457	3.40424e-05	YDR335W, YFR002W, YMR153W, YMR047C, YJR042W, YGL172W, YDR159W, YKL057C, YJL041W, YGR119C, YGR218W, YGL092W, YER105C, YML103C, YGL016W, YBL079W, YDL116W, YIL149C, YKL068W, YNL189W, YOR098C, YGL238W, YLR335W, YDL088C, YDR192C, YMR129W, YJL061W, YER107C, YKR082W	2138	36	4870	1.83492	0.0792699	0.00211541	0.0598322
GOTERM_BP_FAT	GO:0022618~ribonucleoprotein complex assembly	74	3.15028	3.50157e-05	YLR167W, YGL078C, YLR048W, YKR086W, YMR290C, YLR117C, YGL103W, YFL002C, YCR077C, YNL067W, YIR026C, YML046W, YGR159C, YLR424W, YPR041W, YLR340W, YAL026C, YDL084W, YNR038W, YCR072C, YDR416W, YLR106C, YPR016C, YHR021C, YPL093W, YPR112C, YBR102C, YHR197W, YHR170W, YDR025W, YKR024C, YDR243C, YMR216C, YHR165C, YEL015W, YNL016W, YIR012W, YDR060W, YKL173W, YMR288W, YLL008W, YMR097C, YOR063W, YDL031W, YKL…	2138	117	4870	1.44068	0.0814413	0.00212148	0.0615423
GOTERM_BP_FAT	GO:0010628~positive regulation of gene expression	103	4.38484	3.52948e-05	YER125W, YKR001C, YHR205W, YNL103W, YHL020C, YLR182W, YNL330C, YNL236W, YPL202C, YBR020W, YML091C, YNL216W, YLR176C, YMR021C, YDL056W, YBR245C, YGR270W, YHR006W, YBR112C, YGL133W, YER111C, YPL089C, YOL148C, YDR463W, YPL126W, YIR033W, YGL178W, YBR289W, YDR448W, YDR145W, YDR217C, YDR169C, YKL020C, YNL257C, YAL056W, YDL080C, YDL140C, YDR421W, YDR324C, YOR290C, YLR055C, YKR042W, YCR084C, YGL207W, YIL…	2138	173	4870	1.35616	0.0820632	0.00208628	0.0620328
GOTERM_CC_FAT	GO:0030684~preribosome	75	3.19285	3.53112e-05	YOR056C, YDR299W, YMR290C, YLR441C, YIL035C, YJL010C, YPR137W, YDL060W, YJL033W, YJL109C, YGR128C, YGR103W, YLR409C, YMR128W, YLR340W, YER082C, YOR061W, YPR144C, YJR145C, YNR038W, YOR310C, YLL034C, YCR057C, YML093W, YPR016C, YBL004W, YPL093W, YPR112C, YLR222C, YOL041C, YER006W, YGL123W, YMR093W, YPL090C, YDR025W, YCL054W, YDL153C, YLR175W, YDR060W, YLR197W, YJL069C, YGR090W, YLR129W, YDR449C, YPL…	1850	128	4595	1.45534	0.0226223	0.000762445	0.0526881
GOTERM_BP_FAT	GO:0006511~ubiquitin-dependent protein catabolic process	109	4.64027	3.77361e-05	YKL124W, YER125W, YML029W, YER143W, YGL227W, YMR067C, YML013W, YDR219C, YER144C, YLR224W, YOL013C, YEL037C, YKL022C, YOR249C, YDR161W, YHR204W, YOR157C, YMR304W, YNL064C, YDR358W, YJL047C, YDL122W, YDR427W, YDL147W, YML092C, YFL025C, YMR223W, YOR362C, YIL046W, YGR048W, YOR259C, YFR052W, YHR027C, YLR207W, YJL197W, YBR058C, YER021W, YMR214W, YIL017C, YMR171C, YNL008C, YJL034W, YDR069C, YDR394W, YLR…	2138	185	4870	1.34207	0.0874839	0.00217738	0.0663222
GOTERM_BP_FAT	GO:0007163~establishment or maintenance of cell polarity	77	3.27799	3.95689e-05	YDR093W, YIR006C, YPR122W, YHR107C, YIL035C, YLR330W, YJR092W, YBR200W, YPR055W, YMR273C, YJL095W, YGL155W, YKR054C, YOR061W, YCR047C, YHL007C, YFL023W, YCR057C, YNL271C, YMR014W, YNL161W, YDR379W, YGL216W, YOR299W, YGR070W, YLR313C, YOR127W, YDR166C, YIL068C, YML109W, YBR102C, YAR042W, YLR166C, YER166W, YNL116W, YPL115C, YLR371W, YNL084C, YPL145C, YER008C, YDR420W, YDR129C, YPR032W, YCL014W, YNL…	2138	123	4870	1.42596	0.0915324	0.00222998	0.0695422
GOTERM_MF_FAT	GO:0016563~transcription activator activity	49	2.08599	4.00559e-05	YOR372C, YDR034C, YOL116W, YDL020C, YCR106W, YIR033W, YIL056W, YOR363C, YNL103W, YBL005W, YAL051W, YLR182W, YNL330C, YDR448W, YOR113W, YLL054C, YOR140W, YGR252W, YIL154C, YKL020C, YBR081C, YPL075W, YPL254W, YPL177C, YER040W, YAL032C, YOL004W, YBR020W, YGL013C, YML091C, YMR070W, YLR176C, YOR230W, YPR104C, YDR096W, YKL015W, YDL106C, YPL133C, YBR112C, YNL199C, YGR246C, YFL049W, YKL112W, YOR298C-A, Y…	1907	69	4190	1.56031	0.0499804	0.00284443	0.0652571
GOTERM_BP_FAT	GO:0046578~regulation of Ras protein signal transduction	30	1.27714	4.61501e-05	YCL014W, YOL112W, YJR031C, YLR425W, YOL081W, YDL226C, YNL293W, YBL060W, YIL033C, YEL022W, YPL249C, YDL234C, YOR371C, YAL056W, YHL029C, YER122C, YGR070W, YDR407C, YDR170C, YDR189W, YOR070C, YBR140C, YMR192W, YPR095C, YAL041W, YLR371W, YGL181W, YMR218C, YOL078W, YGR100W	2138	38	4870	1.79829	0.105922	0.00254137	0.0811043
GOTERM_BP_FAT	GO:0045941~positive regulation of transcription	102	4.34227	4.85176e-05	YER125W, YKR001C, YHR205W, YNL103W, YHL020C, YLR182W, YNL330C, YNL236W, YPL202C, YBR020W, YML091C, YNL216W, YLR176C, YMR021C, YDL056W, YBR245C, YGR270W, YHR006W, YBR112C, YGL133W, YER111C, YPL089C, YOL148C, YDR463W, YPL126W, YIR033W, YGL178W, YBR289W, YDR448W, YDR145W, YDR217C, YDR169C, YKL020C, YNL257C, YAL056W, YDL080C, YDL140C, YDR421W, YDR324C, YOR290C, YLR055C, YKR042W, YCR084C, YGL207W, YIL…	2138	172	4870	1.35081	0.111043	0.00261228	0.0852633
GOTERM_BP_FAT	GO:0051173~positive regulation of nitrogen compound metabolic process	107	4.55513	5.09745e-05	YER125W, YKR001C, YHR205W, YNL103W, YDR432W, YHL020C, YLR182W, YNL039W, YPL240C, YNL330C, YNL236W, YPL202C, YBR020W, YML091C, YNL216W, YLR176C, YMR021C, YDL056W, YBR245C, YGR270W, YHR006W, YBR112C, YGL133W, YER111C, YPL089C, YOL148C, YDR463W, YPL126W, YIR033W, YGL178W, YBR289W, YDR448W, YDR145W, YDR217C, YML010W, YHR086W, YDR169C, YKL020C, YNL257C, YAL056W, YDL080C, YDL140C, YDR421W, YDR324C, YOR…	2138	182	4870	1.33916	0.116326	0.00268481	0.0895792
GOTERM_BP_FAT	GO:0045935~positive regulation of nucleobase, nucleoside, nucleotide and nucleic acid metabolic process	107	4.55513	5.09745e-05	YER125W, YKR001C, YHR205W, YNL103W, YDR432W, YHL020C, YLR182W, YNL039W, YPL240C, YNL330C, YNL236W, YPL202C, YBR020W, YML091C, YNL216W, YLR176C, YMR021C, YDL056W, YBR245C, YGR270W, YHR006W, YBR112C, YGL133W, YER111C, YPL089C, YOL148C, YDR463W, YPL126W, YIR033W, YGL178W, YBR289W, YDR448W, YDR145W, YDR217C, YML010W, YHR086W, YDR169C, YKL020C, YNL257C, YAL056W, YDL080C, YDL140C, YDR421W, YDR324C, YOR…	2138	182	4870	1.33916	0.116326	0.00268481	0.0895792
GOTERM_MF_FAT	GO:0008094~DNA-dependent ATPase activity	47	2.00085	5.38363e-05	YOR141C, YLR430W, YGL150C, YFL039C, YML127W, YIL126W, YDR004W, YBR114W, YBR073W, YHR120W, YBR202W, YGR056W, YEL032W, YPL235W, YLR085C, YOR304W, YER171W, YPR019W, YCR052W, YLR321C, YLR274W, YKR008W, YJL081C, YER173W, YDR303C, YMR091C, YHR164C, YPL082C, YMR190C, YLR357W, YIL143C, YFR037C, YDR334W, YNL059C, YOR290C, YLR032W, YMR033W, YPL008W, YGL163C, YJL092W, YNL290W, YJR035W, YDR190C, YGL201C, YFR…	1907	66	4190	1.56465	0.0665914	0.00362039	0.0876981
GOTERM_CC_FAT	GO:0030863~cortical cytoskeleton	44	1.87314	5.77705e-05	YNL138W, YDR129C, YIR006C, YBR234C, YNL298W, YFL039C, YIL002C, YOR181W, YLR319C, YIR003W, YCL034W, YJL020C, YLR342W, YJR125C, YOR008C, YIL095W, YNL020C, YLR337C, YFR024C-A, YBL007C, YNR035C, YDL029W, YNL271C, YJR065C, YGR032W, YCR009C, YBL047C, YNL094W, YHR161C, YKL129C, YHR114W, YDR153C, YOR109W, YLR429W, YMR109W, YNL243W, YDR388W, YNL106C, YBR260C, YGL181W, YMR092C, YNL084C, YOR329C, YGR198W	1850	67	4595	1.63114	0.0367443	0.0012069	0.0861864
GOTERM_CC_FAT	GO:0030864~cortical actin cytoskeleton	44	1.87314	5.77705e-05	YNL138W, YDR129C, YIR006C, YBR234C, YNL298W, YFL039C, YIL002C, YOR181W, YLR319C, YIR003W, YCL034W, YJL020C, YLR342W, YJR125C, YOR008C, YIL095W, YNL020C, YLR337C, YFR024C-A, YBL007C, YNR035C, YDL029W, YNL271C, YJR065C, YGR032W, YCR009C, YBL047C, YNL094W, YHR161C, YKL129C, YHR114W, YDR153C, YOR109W, YLR429W, YMR109W, YNL243W, YDR388W, YNL106C, YBR260C, YGL181W, YMR092C, YNL084C, YOR329C, YGR198W	1850	67	4595	1.63114	0.0367443	0.0012069	0.0861864
GOTERM_BP_FAT	GO:0006338~chromatin remodeling	48	2.04342	6.5527e-05	YOR141C, YGL150C, YLR033W, YDR485C, YFL039C, YML127W, YBR289W, YIL126W, YMR044W, YGR056W, YPL235W, YLR085C, YOR304W, YKR101W, YCR052W, YLR321C, YNR023W, YLR274W, YKR008W, YJL081C, YAL011W, YDR303C, YMR091C, YGR002C, YPL082C, YLR095C, YFL013C, YJL176C, YLR357W, YFR037C, YLR442C, YBR231C, YDR334W, YNL059C, YOR290C, YMR033W, YBR245C, YGL163C, YPL016W, YFR013W, YDR190C, YDL115C, YBR112C, YGL133W, YER…	2138	70	4870	1.56194	0.146981	0.0033767	0.115139
GOTERM_BP_FAT	GO:0015931~nucleobase, nucleoside, nucleotide and nucleic acid transport	82	3.49085	6.80828e-05	YFR002W, YML062C, YDR395W, YLR048W, YER125W, YAL053W, YBR021W, YMR153W, YML031W, YPR080W, YBL042C, YKL205W, YMR047C, YDR432W, YGL172W, YDR381W, YGR128C, YER056C, YAL022C, YMR273C, YOR046C, YDL084W, YGR260W, YIL143C, YER105C, YNL073W, YMR308C, YBL079W, YDL116W, YKR095W, YBR170C, YKL068W, YPL169C, YOR098C, YGL241W, YNL083W, YGL123W, YNL302C, YNL139C, YDR192C, YIL115C, YDR457W, YER110C, YGL097W, YKR…	2138	134	4870	1.3939	0.152254	0.00343522	0.119627
GOTERM_BP_FAT	GO:0051056~regulation of small GTPase mediated signal transduction	35	1.49	6.82725e-05	YCL014W, YOL112W, YJR031C, YLR425W, YOL081W, YLR310C, YDL226C, YNL293W, YAL024C, YBL060W, YIL033C, YEL022W, YPL249C, YDL234C, YOR371C, YAL056W, YHL029C, YER122C, YKL092C, YGR070W, YDR407C, YDR170C, YDR189W, YOR070C, YBR140C, YMR192W, YAL041W, YPR095C, YLR371W, YER155C, YER093C, YGL181W, YMR218C, YOL078W, YGR100W	2138	47	4870	1.69626	0.152644	0.00337459	0.11996
GOTERM_CC_FAT	GO:0005635~nuclear envelope	74	3.15028	7.40399e-05	YJL087C, YFR002W, YDR395W, YMR290C, YMR153W, YML031W, YKL205W, YMR047C, YHL020C, YGL172W, YDR120C, YMR273C, YPL075W, YML075C, YOR046C, YPL020C, YER105C, YEL002C, YBL079W, YLR442C, YNL216W, YDL116W, YDR458C, YKR095W, YKL068W, YPL169C, YIL030C, YPL125W, YOR098C, YGL241W, YAR042W, YBR273C, YER027C, YDR192C, YDR477W, YKR044W, YIL115C, YER110C, YKR082W, YDR335W, YJL039C, YLR347C, YJR132W, YJR042W, YMR…	1850	128	4595	1.43594	0.0468468	0.00149824	0.110446
GOTERM_BP_FAT	GO:0051169~nuclear transport	89	3.78885	7.89468e-05	YFR002W, YML062C, YDR395W, YLR048W, YER125W, YMR153W, YML031W, YPR080W, YKL205W, YMR047C, YDR432W, YJL010C, YGL172W, YDR381W, YGR128C, YMR273C, YKR048C, YMR091C, YOR046C, YCR047C, YDL084W, YOR310C, YCR072C, YLL034C, YIL143C, YER105C, YMR308C, YBL079W, YDL116W, YKR095W, YOR230W, YKL068W, YPR016C, YPL169C, YPL093W, YPL125W, YOR098C, YGL241W, YHR197W, YHR170W, YGL123W, YNL302C, YNL139C, YDR192C, YIL…	2138	148	4870	1.36978	0.174307	0.00382332	0.138704
GOTERM_BP_FAT	GO:0006913~nucleocytoplasmic transport	89	3.78885	7.89468e-05	YFR002W, YML062C, YDR395W, YLR048W, YER125W, YMR153W, YML031W, YPR080W, YKL205W, YMR047C, YDR432W, YJL010C, YGL172W, YDR381W, YGR128C, YMR273C, YKR048C, YMR091C, YOR046C, YCR047C, YDL084W, YOR310C, YCR072C, YLL034C, YIL143C, YER105C, YMR308C, YBL079W, YDL116W, YKR095W, YOR230W, YKL068W, YPR016C, YPL169C, YPL093W, YPL125W, YOR098C, YGL241W, YHR197W, YHR170W, YGL123W, YNL302C, YNL139C, YDR192C, YIL…	2138	148	4870	1.36978	0.174307	0.00382332	0.138704
GOTERM_CC_FAT	GO:0032040~small-subunit processome	32	1.36228	8.89018e-05	YLR197W, YJL069C, YGR090W, YLR129W, YDR449C, YPL126W, YDL148C, YPR137W, YMR229C, YHR196W, YBR181C, YJL109C, YGR128C, YLR409C, YPL081W, YMR128W, YER082C, YPR144C, YOR310C, YOR096W, YCR057C, YLL011W, YDR324C, YML093W, YBL004W, YLR222C, YJR002W, YMR093W, YGL123W, YPL090C, YDL014W, YDR398W, YDL153C	1850	45	4595	1.76625	0.0559829	0.00174426	0.132602
GOTERM_CC_FAT	GO:0030662~coated vesicle membrane	27	1.14943	9.63106e-05	YDR270W, YGL206C, YFR051C, YPR029C, YKL176C, YDL058W, YJR125C, YJR005W, YPL259C, YBL037W, YJL207C, YNL287W, YOL062C, YER122C, YHR098C, YHL019C, YDR238C, YNL049C, YDL195W, YPL085W, YDR153C, YIL109C, YGL137W, YPR181C, YLR208W, YDL145C, YKL135C	1850	36	4595	1.86284	0.0605045	0.00183397	0.143645
GOTERM_CC_FAT	GO:0012506~vesicle membrane	27	1.14943	9.63106e-05	YDR270W, YGL206C, YFR051C, YPR029C, YKL176C, YDL058W, YJR125C, YJR005W, YPL259C, YBL037W, YJL207C, YNL287W, YOL062C, YER122C, YHR098C, YHL019C, YDR238C, YNL049C, YDL195W, YPL085W, YDR153C, YIL109C, YGL137W, YPR181C, YLR208W, YDL145C, YKL135C	1850	36	4595	1.86284	0.0605045	0.00183397	0.143645
GOTERM_CC_FAT	GO:0030659~cytoplasmic vesicle membrane	27	1.14943	9.63106e-05	YDR270W, YGL206C, YFR051C, YPR029C, YKL176C, YDL058W, YJR125C, YJR005W, YPL259C, YBL037W, YJL207C, YNL287W, YOL062C, YER122C, YHR098C, YHL019C, YDR238C, YNL049C, YDL195W, YPL085W, YDR153C, YIL109C, YGL137W, YPR181C, YLR208W, YDL145C, YKL135C	1850	36	4595	1.86284	0.0605045	0.00183397	0.143645
GOTERM_MF_FAT	GO:0046873~metal ion transmembrane transporter activity	36	1.53257	9.97338e-05	YKL175W, YOR316C, YLR130C, YLR220W, YGL006W, YDR270W, YGL255W, YJL094C, YOL130W, YMR319C, YLL015W, YML123C, YJL129C, YKR052C, YLR034C, YMR058W, YEL065W, YBR295W, YFL041W, YNL291C, YPR124W, YHL047C, YDR205W, YKL064W, YHL040C, YNR039C, YJL093C, YDL128W, YKR050W, YBR207W, YMR243C, YOL158C, YGR217W, YGL167C, YFL050C, YNL321W	1907	48	4190	1.64788	0.119852	0.00636295	0.162407
GOTERM_BP_FAT	GO:0016192~vesicle-mediated transport	201	8.55683	0.000100281	YKL124W, YGL023C, YKR001C, YLR039C, YKL079W, YLR330W, YKL176C, YBR097W, YOL062C, YOR299W, YIL068C, YDR407C, YAR042W, YGR261C, YDL100C, YMR192W, YLR371W, YFL048C, YLR026C, YPL145C, YLL040C, YGR086C, YPL195W, YPR032W, YFL025C, YOR322C, YGL206C, YNR006W, YPL204W, YFL039C, YPL232W, YOR034C, YGR009C, YMR054W, YOR043W, YNL238W, YOR307C, YDR484W, YNR035C, YKR021W, YHR001W, YDR238C, YHR114W, YOR109W, YMR…	2138	376	4870	1.21767	0.215958	0.00475908	0.176154
GOTERM_CC_FAT	GO:0044437~vacuolar part	75	3.19285	0.000101448	YKL175W, YLR220W, YJL100W, YPL154C, YGL023C, YHR205W, YDR313C, YML018C, YMR231W, YJR138W, YDL185W, YMR297W, YJR001W, YPL045W, YDL046W, YLR034C, YOR273C, YLL024C, YLL051C, YKL064W, YNL325C, YLR396C, YDR119W, YAL002W, YOR291W, YLR240W, YDR135C, YLL048C, YPR036W, YFL048C, YDR229W, YJR066W, YNR013C, YLL028W, YLR148W, YOR270C, YPL180W, YOR316C, YGL006W, YER123W, YDL077C, YJR033C, YLR447C, YJL012C, YFL…	1850	131	4595	1.42201	0.0636274	0.00187657	0.151302
GOTERM_BP_FAT	GO:0006354~RNA elongation	42	1.78799	0.000104455	YML062C, YOR151C, YLR418C, YPR133C, YCR093W, YLR033W, YML127W, YIL126W, YGR056W, YGL244W, YCR052W, YBL008W, YLR321C, YPR072W, YKR008W, YML010W, YGR116W, YDR303C, YAL021C, YMR091C, YDL084W, YLR357W, YFR037C, YOR244W, YOL145C, YIL038C, YJL168C, YMR033W, YOR038C, YBR245C, YER068W, YML069W, YJR140C, YER161C, YGL207W, YOR123C, YNL139C, YBR279W, YER164W, YNR052C, YNL068C, YOL006C	2138	60	4870	1.59448	0.223859	0.00486163	0.183481
GOTERM_BP_FAT	GO:0051028~mRNA transport	54	2.29885	0.000108908	YML062C, YFR002W, YDR395W, YMR153W, YML031W, YMR047C, YDR432W, YGL172W, YDR381W, YMR273C, YOR046C, YDL084W, YER105C, YIL143C, YBL079W, YMR308C, YDL116W, YKR095W, YBR170C, YKL068W, YPL169C, YOR098C, YGL241W, YNL139C, YDR192C, YIL115C, YDR457W, YER110C, YKR082W, YJL039C, YMR125W, YJR042W, YDL160C, YDR159W, YKL057C, YKR002W, YJL041W, YER165W, YGR119C, YGL092W, YGR218W, YCL011C, YML103C, YGL122C, YIL…	2138	82	4870	1.50003	0.232199	0.00497296	0.191295
GOTERM_BP_FAT	GO:0034613~cellular protein localization	194	8.25883	0.000112307	YFR002W, YKL124W, YDR395W, YKR001C, YMR153W, YLR039C, YMR047C, YKL176C, YMR089C, YPL240C, YBR097W, YLR163C, YKL134C, YDR110W, YOR046C, YKL195W, YOL062C, YNL026W, YNL161W, YDL116W, YKL068W, YDR258C, YPL125W, YGR270W, YGR261C, YDL100C, YNL064C, YDR192C, YLR026C, YER110C, YLL040C, YFL045C, YPL195W, YMR026C, YFL025C, YNL275W, YGL206C, YNR006W, YPL232W, YKL057C, YGR119C, YBR017C, YGR099W, YNR016C, YJR…	2138	362	4870	1.22072	0.238505	0.00503306	0.19726
GOTERM_BP_FAT	GO:0032940~secretion by cell	38	1.61771	0.000112933	YER008C, YNL272C, YLR096W, YPR032W, YGL095C, YFL039C, YKL079W, YKR031C, YML013W, YNL293W, YMR231W, YPR055W, YBL106C, YPL249C, YDR122W, YDL019C, YHR001W, YDR166C, YJL085W, YIL068C, YDR164C, YHR073W, YDR189W, YKL129C, YBR102C, YAR042W, YLR396C, YMR109W, YGL233W, YNL243W, YLR166C, YPR149W, YJL204C, YPR095C, YGL167C, YLR148W, YOR329C, YPL145C	2138	53	4870	1.63316	0.239662	0.00496928	0.198359
GOTERM_BP_FAT	GO:0046903~secretion	38	1.61771	0.000112933	YER008C, YNL272C, YLR096W, YPR032W, YGL095C, YFL039C, YKL079W, YKR031C, YML013W, YNL293W, YMR231W, YPR055W, YBL106C, YPL249C, YDR122W, YDL019C, YHR001W, YDR166C, YJL085W, YIL068C, YDR164C, YHR073W, YDR189W, YKL129C, YBR102C, YAR042W, YLR396C, YMR109W, YGL233W, YNL243W, YLR166C, YPR149W, YJL204C, YPR095C, YGL167C, YLR148W, YOR329C, YPL145C	2138	53	4870	1.63316	0.239662	0.00496928	0.198359
GOTERM_BP_FAT	GO:0051603~proteolysis involved in cellular protein catabolic process	138	5.87484	0.000114935	YKL124W, YER125W, YML029W, YER143W, YPL154C, YGL227W, YDR313C, YMR067C, YML013W, YER144C, YOR138C, YDR219C, YCL044C, YPR024W, YKR087C, YNR069C, YHR111W, YLR224W, YPL020C, YOL013C, YBL022C, YEL037C, YNR051C, YKL022C, YOR249C, YDR161W, YHR204W, YOR157C, YMR304W, YNL064C, YDR358W, YJL047C, YDL122W, YDR427W, YDL147W, YML092C, YFL025C, YDR409W, YMR223W, YOR191W, YOR362C, YML111W, YIL046W, YGR048W, YMR…	2138	247	4870	1.27263	0.243345	0.00496706	0.201872
GOTERM_BP_FAT	GO:0070727~cellular macromolecule localization	200	8.51426	0.000124924	YFR002W, YKL124W, YDR395W, YMR153W, YKR001C, YLR039C, YHR069C, YMR047C, YKL176C, YMR089C, YPL240C, YBR097W, YLR163C, YKL134C, YDR110W, YOR046C, YKL195W, YOL062C, YNL026W, YNL161W, YDL116W, YKL068W, YDR258C, YPL125W, YGR270W, YGR261C, YDL100C, YNL064C, YDR192C, YLR026C, YER110C, YLL040C, YFL045C, YPL195W, YMR026C, YJL080C, YFL025C, YNL275W, YGL206C, YNR006W, YPL232W, YKL057C, YBR017C, YGR119C, YGR…	2138	375	4870	1.21484	0.261463	0.00530316	0.219398
GOTERM_BP_FAT	GO:0007569~cell aging	44	1.87314	0.000130637	YGR231C, YML120C, YMR037C, YGL178W, YHR205W, YGL253W, YFL039C, YER020W, YNL021W, YNL330C, YPR135W, YLR310C, YLR319C, YHL003C, YDL035C, YJR104C, YNL329C, YMR273C, YPR024W, YDL042C, YFL033C, YNL098C, YDR110W, YHR164C, YOR209C, YGL252C, YMR190C, YKL106W, YLR442C, YLL001W, YIL155C, YKR042W, YGL014W, YMR145C, YPR179C, YML109W, YKL085W, YDR227W, YLL026W, YDL047W, YGR132C, YDR293C, YDR477W, YGL181W	2138	64	4870	1.56601	0.271631	0.0054497	0.229422
GOTERM_BP_FAT	GO:0007015~actin filament organization	44	1.87314	0.000130637	YDL188C, YDR129C, YOL112W, YBR234C, YFL039C, YOR181W, YPR165W, YBL105C, YNL293W, YDL226C, YLR319C, YDL134C, YCL034W, YNL032W, YOR043W, YJR125C, YDR389W, YIL095W, YNL020C, YKL203C, YLR337C, YBL007C, YNL047C, YDL029W, YNL271C, YJR065C, YDR379W, YGR070W, YOR127W, YLR313C, YHR114W, YDR153C, YLR429W, YAL016W, YLL021W, YIL159W, YIL105C, YNL243W, YJL128C, YLR371W, YMR092C, YNL084C, YOR329C, YGL190C	2138	64	4870	1.56601	0.271631	0.0054497	0.229422
GOTERM_BP_FAT	GO:0006984~ER-nuclear signaling pathway	57	2.42656	0.000131559	YJL087C, YHR079C, YLR096W, YHR102W, YDR436W, YIL094C, YLR330W, YHL020C, YLR182W, YDR176W, YLR355C, YJL095W, YMR307W, YBR198C, YDR372C, YOR208W, YLL043W, YDL056W, YDR532C, YPL042C, YPL084W, YKL073W, YLR371W, YER111C, YOL148C, YML016C, YHR082C, YGR086C, YGL112C, YBR234C, YOR231W, YLR332W, YPR191W, YDL097C, YBL105C, YDR448W, YEL009C, YDR145W, YHR030C, YLR342W, YBR081C, YOR008C, YML115C, YBL061C, YPL…	2138	88	4870	1.47541	0.273257	0.00539526	0.231038
GOTERM_BP_FAT	GO:0006887~exocytosis	35	1.49	0.00013593	YER008C, YNL272C, YLR096W, YPR032W, YGL095C, YFL039C, YKL079W, YKR031C, YNL293W, YMR231W, YPR055W, YBL106C, YPL249C, YDR122W, YDL019C, YHR001W, YDR166C, YJL085W, YIL068C, YDR164C, YHR073W, YDR189W, YKL129C, YBR102C, YAR042W, YLR396C, YMR109W, YGL233W, YNL243W, YLR166C, YJL204C, YPR095C, YGL167C, YLR148W, YPL145C	2138	48	4870	1.66092	0.280925	0.00548141	0.238707
GOTERM_BP_FAT	GO:0042254~ribosome biogenesis	188	8.00341	0.000151943	YFR002W, YGL078C, YAL053W, YER125W, YMR290C, YLR430W, YMR153W, YGL103W, YHR069C, YNL163C, YMR047C, YDR432W, YPR137W, YDL060W, YJL033W, YMR270C, YGR103W, YJR041C, YMR128W, YLR340W, YDR110W, YER082C, YCR047C, YPR144C, YCR072C, YBR061C, YER105C, YML091C, YMR014W, YDL116W, YML043C, YKL068W, YHR021C, YPL093W, YER006W, YGL123W, YNL308C, YDR025W, YDR192C, YLR175W, YGL097W, YLR403W, YDR060W, YLR197W, YLR…	2138	351	4870	1.22003	0.308326	0.00602507	0.266791
GOTERM_MF_FAT	GO:0005543~phospholipid binding	51	2.17114	0.000155771	YGR223C, YER125W, YOR069W, YGL023C, YHR107C, YPR097W, YDR313C, YKR031C, YMR231W, YBR200W, YPL045W, YDL113C, YHR161C, YOR132W, YLR396C, YAR042W, YAL002W, YIL105C, YPL115C, YMR004W, YDR229W, YLR371W, YPL145C, YOL078W, YLR148W, YML104C, YER008C, YNL298W, YDL077C, YNR006W, YPL232W, YDR103W, YDR448W, YER114C, YFR021W, YBL085W, YDL225W, YNL047C, YDL019C, YML072C, YHR001W, YGL105W, YJL085W, YHR073W, YOL…	1907	75	4190	1.49407	0.18078	0.00945043	0.253551
GOTERM_BP_FAT	GO:0032774~RNA biosynthetic process	129	5.4917	0.000158121	YFL036W, YML062C, YLR430W, YJR093C, YPL190C, YPR190C, YNL039W, YNL236W, YDR005C, YKL059C, YMR270C, YCR052W, YBL103C, YBL008W, YLR321C, YGR116W, YAL021C, YDR303C, YMR091C, YPL007C, YPR025C, YPL202C, YLR357W, YOL145C, YDR301W, YNL216W, YBR049C, YMR227C, YML043C, YBR245C, YJR140C, YDR362C, YPL042C, YDR311W, YML114C, YIL128W, YBR154C, YBL093C, YNL139C, YNR052C, YLR277C, YIL036W, YLR403W, YOR151C, YDR…	2138	230	4870	1.27757	0.318618	0.00616851	0.277625
GOTERM_BP_FAT	GO:0006351~transcription, DNA-dependent	128	5.44913	0.00015915	YFL036W, YML062C, YLR430W, YJR093C, YPL190C, YPR190C, YNL039W, YNL236W, YDR005C, YKL059C, YMR270C, YCR052W, YBL103C, YBL008W, YLR321C, YGR116W, YAL021C, YDR303C, YMR091C, YPL007C, YPR025C, YPL202C, YLR357W, YOL145C, YDR301W, YNL216W, YBR049C, YMR227C, YML043C, YBR245C, YJR140C, YDR362C, YPL042C, YDR311W, YML114C, YIL128W, YBR154C, YBL093C, YNL139C, YNR052C, YLR277C, YIL036W, YLR403W, YOR151C, YDR…	2138	228	4870	1.27878	0.320317	0.00611029	0.279429
GOTERM_BP_FAT	GO:0006875~cellular metal ion homeostasis	20	0.851426	0.000159653	YML016C, YBR295W, YLR220W, YGL006W, YMR021C, YDR436W, YLR047C, YKL064W, YJL093C, YDL128W, YLR138W, YKR050W, YBR127C, YEL031W, YDL100C, YBR036C, YJL129C, YMR105C, YGL155W, YOL027C	2138	23	4870	1.98072	0.321146	0.00603405	0.280311
GOTERM_BP_FAT	GO:0055065~metal ion homeostasis	20	0.851426	0.000159653	YML016C, YBR295W, YLR220W, YGL006W, YMR021C, YDR436W, YLR047C, YKL064W, YJL093C, YDL128W, YLR138W, YKR050W, YBR127C, YEL031W, YDL100C, YBR036C, YJL129C, YMR105C, YGL155W, YOL027C	2138	23	4870	1.98072	0.321146	0.00603405	0.280311
GOTERM_MF_FAT	GO:0043138~3'-5' DNA helicase activity	17	0.723712	0.000163908	YIR002C, YOR141C, YGL150C, YNL059C, YFL039C, YBR202W, YPL235W, YJL092W, YEL032W, YLR085C, YPR019W, YGL201C, YDR190C, YLR274W, YJL081C, YBL023C, YMR190C	1907	18	4190	2.0751	0.18927	0.00949193	0.266779
GOTERM_BP_FAT	GO:0030163~protein catabolic process	194	8.25883	0.00016884	YKL124W, YLR373C, YML029W, YPL154C, YNL123W, YMR067C, YDR313C, YMR089C, YML013W, YDR219C, YCL044C, YFL007W, YPR024W, YHR111W, YLR224W, YOL013C, YKL103C, YNR051C, YOR249C, YGL197W, YMR304W, YNL064C, YLL040C, YGR086C, YML092C, YFL025C, YDR409W, YOR191W, YOR362C, YML111W, YGR048W, YOR259C, YFR052W, YHR027C, YLR207W, YBR058C, YMR140W, YER021W, YLR024C, YOL060C, YBR212W, YIL017C, YMR171C, YDR069C, YDR…	2138	364	4870	1.21401	0.336111	0.00628234	0.296418
GOTERM_BP_FAT	GO:0031328~positive regulation of cellular biosynthetic process	113	4.81056	0.00016968	YER125W, YKR001C, YHR205W, YNL103W, YHL020C, YLR182W, YPL240C, YNL330C, YNL236W, YPL202C, YBR020W, YML091C, YNL216W, YLR176C, YMR021C, YDL056W, YBR245C, YDR258C, YGR270W, YGL123W, YHR006W, YBR112C, YGL133W, YER111C, YPL089C, YOL148C, YDR463W, YPL126W, YIR033W, YGL178W, YBR289W, YDR448W, YDR145W, YDR217C, YKL020C, YDR169C, YNL257C, YAL056W, YDL080C, YDL140C, YDR421W, YDR324C, YOR290C, YLR055C, YKR…	2138	198	4870	1.29997	0.337463	0.00621814	0.297891
GOTERM_BP_FAT	GO:0009891~positive regulation of biosynthetic process	113	4.81056	0.00016968	YER125W, YKR001C, YHR205W, YNL103W, YHL020C, YLR182W, YPL240C, YNL330C, YNL236W, YPL202C, YBR020W, YML091C, YNL216W, YLR176C, YMR021C, YDL056W, YBR245C, YDR258C, YGR270W, YGL123W, YHR006W, YBR112C, YGL133W, YER111C, YPL089C, YOL148C, YDR463W, YPL126W, YIR033W, YGL178W, YBR289W, YDR448W, YDR145W, YDR217C, YKL020C, YDR169C, YNL257C, YAL056W, YDL080C, YDL140C, YDR421W, YDR324C, YOR290C, YLR055C, YKR…	2138	198	4870	1.29997	0.337463	0.00621814	0.297891
GOTERM_BP_FAT	GO:0010557~positive regulation of macromolecule biosynthetic process	111	4.72542	0.00017019	YER125W, YKR001C, YHR205W, YNL103W, YHL020C, YLR182W, YPL240C, YNL330C, YNL236W, YPL202C, YBR020W, YML091C, YNL216W, YLR176C, YMR021C, YDL056W, YBR245C, YDR258C, YGR270W, YGL123W, YHR006W, YBR112C, YGL133W, YER111C, YPL089C, YOL148C, YDR463W, YPL126W, YIR033W, YGL178W, YBR289W, YDR448W, YDR145W, YDR217C, YDR169C, YKL020C, YNL257C, YAL056W, YDL080C, YDL140C, YDR421W, YDR324C, YOR290C, YLR055C, YKR…	2138	194	4870	1.30329	0.338282	0.00614398	0.298785
GOTERM_BP_FAT	GO:0006403~RNA localization	79	3.36313	0.000187251	YFR002W, YML062C, YDR395W, YLR048W, YER125W, YMR153W, YML031W, YLL013C, YPR080W, YHR069C, YKL205W, YOR001W, YMR047C, YDR432W, YGL172W, YDR381W, YGR128C, YMR273C, YOR046C, YDL084W, YNL271C, YIL143C, YER105C, YNL073W, YMR308C, YBL079W, YDL116W, YKR095W, YBR170C, YKL068W, YPL169C, YOR098C, YGL241W, YGL123W, YNL302C, YMR080C, YNL139C, YDR192C, YIL115C, YDR457W, YER110C, YGL097W, YKR082W, YDR335W, YJL…	2138	131	4870	1.37365	0.365116	0.0066588	0.32869
GOTERM_BP_FAT	GO:0045184~establishment of protein localization	277	11.7923	0.000205493	YKL124W, YFR002W, YDR395W, YLR373C, YMR153W, YKR001C, YLR039C, YMR047C, YDR313C, YLR330W, YHL020C, YKL176C, YMR089C, YML013W, YPL240C, YBR097W, YLR163C, YKL134C, YOR046C, YKL195W, YOL062C, YNL026W, YDL116W, YOR299W, YKL068W, YIL068C, YDR258C, YPL125W, YGR261C, YNL064C, YDR192C, YLR026C, YER110C, YLL040C, YLR189C, YMR026C, YFL045C, YPL195W, YNL275W, YFL025C, YGL206C, YNR006W, YFL039C, YGR048W, YPL…	2138	540	4870	1.16844	0.392606	0.00719971	0.360657
GOTERM_CC_FAT	GO:0005795~Golgi stack	16	0.681141	0.000226559	YOR320C, YPR159W, YEL036C, YJR031C, YJL183W, YDR245W, YJR040W, YGL038C, YOR070C, YAR042W, YAL002W, YGR170W, YOL018C, YPL050C, YEL022W, YML115C	1850	18	4595	2.20781	0.136557	0.00407022	0.337601
GOTERM_BP_FAT	GO:0006406~mRNA export from nucleus	45	1.91571	0.000243411	YFR002W, YML062C, YDR395W, YMR153W, YML031W, YMR047C, YDR432W, YJR042W, YGL172W, YDR381W, YDR159W, YKL057C, YKR002W, YJL041W, YMR273C, YGR119C, YGL092W, YGR218W, YOR046C, YDL084W, YCL011C, YIL143C, YER105C, YML103C, YBL079W, YMR308C, YGL122C, YDL116W, YIL149C, YKR095W, YKL068W, YPL169C, YNL189W, YOR098C, YBR034C, YLR335W, YNL139C, YDL088C, YPL226W, YDR192C, YIL115C, YMR129W, YER107C, YJL061W, YKR…	2138	67	4870	1.52989	0.445998	0.00840147	0.427072
GOTERM_MF_FAT	GO:0008289~lipid binding	56	2.38399	0.000245245	YGR223C, YER125W, YOR069W, YGL023C, YHR107C, YPR097W, YDR313C, YKR031C, YMR231W, YBR200W, YJR125C, YPL045W, YDL113C, YHR161C, YOR132W, YLR396C, YAR042W, YAL002W, YIL105C, YPL115C, YMR004W, YDR229W, YLR371W, YLR026C, YLR148W, YPL145C, YOL078W, YER008C, YML104C, YNL298W, YDL077C, YNR006W, YBR086C, YPL232W, YDR103W, YBL105C, YDR448W, YER114C, YFR021W, YBL085W, YDL225W, YNL047C, YDL019C, YML072C, YHR…	1907	85	4190	1.44755	0.269446	0.0135574	0.398915
GOTERM_MF_FAT	GO:0060589~nucleoside-triphosphatase regulator activity	79	3.36313	0.000260216	YDR214W, YNL272C, YOL112W, YDR137W, YJR031C, YLR039C, YLR425W, YOR370C, YPL070W, YOL081W, YCR067C, YNL077W, YPR041W, YDL240W, YDR389W, YEL022W, YFL016C, YDL234C, YHL007C, YDR379W, YGR070W, YOR127W, YGL161C, YDR407C, YBR169C, YOR070C, YBR140C, YDL100C, YMR192W, YNL064C, YFL047W, YMR161W, YPL115C, YPR181C, YKL073W, YLR371W, YER093C, YGL097W, YLR347C, YPR032W, YCL014W, YML097C, YDL077C, YNL298W, YPL…	1907	128	4190	1.35606	0.283316	0.0137841	0.423219
GOTERM_CC_FAT	GO:0030117~membrane coat	30	1.27714	0.00026795	YLR116W, YPL195W, YGL206C, YFR051C, YPR029C, YKL176C, YJR125C, YJR005W, YPL259C, YBL037W, YJL207C, YNL287W, YOL062C, YER122C, YHR098C, YHL019C, YDR238C, YNL049C, YDL195W, YHR161C, YPL085W, YDR153C, YIL109C, YGR261C, YGL137W, YDR358W, YPR181C, YLR208W, YDL145C, YKL135C	1850	43	4595	1.73287	0.159413	0.00468237	0.399163
GOTERM_CC_FAT	GO:0048475~coated membrane	30	1.27714	0.00026795	YLR116W, YPL195W, YGL206C, YFR051C, YPR029C, YKL176C, YJR125C, YJR005W, YPL259C, YBL037W, YJL207C, YNL287W, YOL062C, YER122C, YHR098C, YHL019C, YDR238C, YNL049C, YDL195W, YHR161C, YPL085W, YDR153C, YIL109C, YGR261C, YGL137W, YDR358W, YPR181C, YLR208W, YDL145C, YKL135C	1850	43	4595	1.73287	0.159413	0.00468237	0.399163
GOTERM_CC_FAT	GO:0000785~chromatin	73	3.10771	0.000286527	YIL084C, YGL113W, YLR117C, YPR085C, YHR205W, YPL139C, YNL021W, YNL330C, YJL109C, YGR128C, YDR181C, YAL011W, YKR048C, YGR002C, YOL068C, YOR244W, YBR231C, YDR334W, YLR442C, YNL059C, YKL033W, YLR032W, YDR359C, YPR179C, YOR344C, YMR093W, YHR099W, YIL122W, YCR065W, YGL194C, YLR399C, YER111C, YGL131C, YGL097W, YOR141C, YLR347C, YGL150C, YBR095C, YDR409W, YPL126W, YFL039C, YDR485C, YIL112W, YPL235W, YHR…	1850	130	4595	1.39474	0.169474	0.00487482	0.426782
GOTERM_BP_FAT	GO:0033365~protein localization in organelle	89	3.78885	0.000291796	YFR002W, YDR395W, YOR069W, YLR378C, YMR153W, YKR001C, YML031W, YMR047C, YMR203W, YMR089C, YGL172W, YPL240C, YNR017W, YKR048C, YJR045C, YBR097W, YLR163C, YKL134C, YMR091C, YJL157C, YKL195W, YOR310C, YGR046W, YDR292C, YDR372C, YER017C, YNL026W, YER105C, YLR259C, YMR308C, YBL079W, YLL024C, YNL161W, YDL116W, YKR095W, YOR230W, YKL068W, YDR258C, YOR098C, YPL125W, YDR189W, YGL241W, YPL243W, YNL064C, YDR…	2138	152	4870	1.33373	0.507372	0.00992228	0.51176
GOTERM_BP_FAT	GO:0030010~establishment of cell polarity	68	2.89485	0.000303336	YIR006C, YPR122W, YHR107C, YIL035C, YLR330W, YJR092W, YBR200W, YPR055W, YMR273C, YJL095W, YGL155W, YKR054C, YOR061W, YCR047C, YHL007C, YFL023W, YCR057C, YNL271C, YMR014W, YGL216W, YDR379W, YOR299W, YGR070W, YLR313C, YOR127W, YDR166C, YIL068C, YML109W, YBR102C, YLR166C, YNL116W, YPL115C, YLR371W, YNL084C, YER008C, YDR420W, YDR129C, YPR032W, YCL014W, YNL298W, YFL039C, YOR181W, YPR165W, YOR326W, YLR…	2138	111	4870	1.39543	0.520976	0.0101702	0.531949
GOTERM_BP_FAT	GO:0015031~protein transport	258	10.9834	0.000304037	YKL124W, YFR002W, YDR395W, YLR373C, YMR153W, YKR001C, YLR039C, YMR047C, YLR330W, YKL176C, YMR089C, YML013W, YPL240C, YBR097W, YLR163C, YKL134C, YOR046C, YKL195W, YOL062C, YNL026W, YDL116W, YOR299W, YKL068W, YIL068C, YDR258C, YPL125W, YGR261C, YNL064C, YDR192C, YLR026C, YER110C, YLL040C, YLR189C, YMR026C, YFL045C, YPL195W, YNL275W, YFL025C, YGL206C, YNR006W, YFL039C, YGR048W, YPL232W, YGR009C, YKL…	2138	502	4870	1.17068	0.52179	0.0100547	0.533174
GOTERM_CC_FAT	GO:0005774~vacuolar membrane	70	2.97999	0.000317453	YKL175W, YLR220W, YJL100W, YGL023C, YHR205W, YDR313C, YML018C, YMR231W, YJR138W, YDL185W, YJR001W, YPL045W, YLR034C, YOR273C, YLL024C, YLL051C, YKL064W, YNL325C, YLR396C, YDR119W, YAL002W, YOR291W, YLR240W, YDR135C, YLL048C, YPR036W, YFL048C, YDR229W, YNR013C, YJR066W, YLL028W, YLR148W, YOR270C, YPL180W, YOR316C, YGL006W, YER123W, YDL077C, YJR033C, YLR447C, YJL012C, YFL004W, YOR326W, YPL232W, YDR…	1850	124	4595	1.40214	0.185957	0.00526154	0.472744
GOTERM_CC_FAT	GO:0030120~vesicle coat	25	1.06428	0.000317961	YOL062C, YER122C, YHR098C, YHL019C, YGL206C, YFR051C, YPR029C, YDR238C, YKL176C, YDL195W, YNL049C, YPL085W, YDR153C, YIL109C, YGL137W, YJR125C, YJR005W, YPR181C, YPL259C, YLR208W, YBL037W, YDL145C, YNL287W, YKL135C, YJL207C	1850	34	4595	1.82631	0.186225	0.00513854	0.4735
GOTERM_BP_FAT	GO:0009890~negative regulation of biosynthetic process	129	5.4917	0.000333865	YIL084C, YHR119W, YGL227W, YHL020C, YNL330C, YOL081W, YNL236W, YDR005C, YNL262W, YDR181C, YML102W, YMR273C, YGR116W, YAL021C, YDR110W, YOR209C, YPR025C, YKL022C, YGR122W, YDR464W, YBR231C, YNL216W, YMR070W, YBR195C, YLR176C, YKL204W, YBR245C, YML109W, YEL056W, YPR179C, YHL027W, YPL042C, YDR311W, YGL201C, YMR247C, YBR112C, YMR080C, YGL133W, YKL038W, YNL206C, YDR216W, YJL080C, YJL090C, YOR279C, YDR…	2138	233	4870	1.26112	0.555183	0.0108875	0.585338
GOTERM_BP_FAT	GO:0044257~cellular protein catabolic process	186	7.91826	0.000349409	YKL124W, YLR373C, YER125W, YML029W, YER143W, YPL154C, YGL227W, YDR313C, YMR067C, YML013W, YER144C, YOR138C, YDR219C, YCL044C, YJL020C, YPR024W, YKR087C, YNR069C, YHR111W, YLR224W, YDL234C, YPL020C, YOL013C, YBL022C, YEL037C, YKL103C, YNR051C, YKL022C, YOR249C, YDR161W, YHR204W, YOR157C, YBR286W, YGL197W, YMR304W, YDR479C, YNL064C, YJL047C, YDR358W, YDL122W, YDR427W, YLL040C, YDL147W, YGR086C, YML…	2138	351	4870	1.20706	0.571649	0.0112405	0.61251
GOTERM_CC_FAT	GO:0015629~actin cytoskeleton	53	2.25628	0.000355796	YNL138W, YIR006C, YJR092W, YJL020C, YJR125C, YNL020C, YNL271C, YOR239W, YGR032W, YCR009C, YHR161C, YNL094W, YLR429W, YNL106C, YJR090C, YNL084C, YGR198W, YDR129C, YCL014W, YBR234C, YNL298W, YFL039C, YIL002C, YOR181W, YOR326W, YLR319C, YIR003W, YCL034W, YLR342W, YOR008C, YIL095W, YHR023W, YFR024C-A, YLR337C, YBL007C, YDL029W, YNR035C, YJR065C, YPL174C, YBL047C, YKL129C, YDR153C, YHR114W, YOR109W, Y…	1850	89	4595	1.47911	0.20594	0.00560852	0.529703
GOTERM_MF_FAT	GO:0070035~purine NTP-dependent helicase activity	55	2.34142	0.000356419	YLR398C, YGL078C, YMR290C, YLR430W, YKR086W, YFL002C, YEL032W, YJL033W, YPR019W, YLR424W, YHR065C, YMR128W, YHR164C, YOR046C, YDL084W, YNR038W, YMR190C, YIL143C, YNL059C, YDR291W, YPL008W, YOR204W, YGL201C, YLR419W, YKR024C, YMR080C, YDR243C, YJL138C, YDR194C, YOR141C, YGL150C, YGR271W, YFL039C, YLL008W, YBR202W, YDL031W, YPL235W, YJL050W, YER171W, YLR085C, YBR142W, YDL160C, YPL029W, YJL081C, YLR…	1907	84	4190	1.43862	0.366375	0.0180863	0.579257
GOTERM_MF_FAT	GO:0008026~ATP-dependent helicase activity	55	2.34142	0.000356419	YLR398C, YGL078C, YMR290C, YLR430W, YKR086W, YFL002C, YEL032W, YJL033W, YPR019W, YLR424W, YHR065C, YMR128W, YHR164C, YOR046C, YDL084W, YNR038W, YMR190C, YIL143C, YNL059C, YDR291W, YPL008W, YOR204W, YGL201C, YLR419W, YKR024C, YMR080C, YDR243C, YJL138C, YDR194C, YOR141C, YGL150C, YGR271W, YFL039C, YLL008W, YBR202W, YDL031W, YPL235W, YJL050W, YER171W, YLR085C, YBR142W, YDL160C, YPL029W, YJL081C, YLR…	1907	84	4190	1.43862	0.366375	0.0180863	0.579257
GOTERM_BP_FAT	GO:0051301~cell division	184	7.83312	0.000361611	YAL053W, YGL028C, YBR059C, YMR153W, YKR001C, YDR137W, YHR107C, YMR313C, YLR330W, YOR373W, YJR092W, YMR200W, YJL013C, YOR353C, YDL240W, YKR048C, YHR111W, YDL017W, YCR047C, YHL007C, YKL022C, YAL040C, YOL062C, YOR249C, YMR036C, YDR182W, YNL278W, YNL161W, YMR014W, YOR299W, YOR127W, YLR313C, YIL068C, YHL027W, YAL016W, YJL074C, YDL155W, YLR381W, YMR192W, YFL047W, YFL008W, YPL115C, YAL020C, YLR371W, YJL…	2138	347	4870	1.20784	0.584148	0.0114787	0.633837
GOTERM_BP_FAT	GO:0007166~cell surface receptor linked signal transduction	38	1.61771	0.000369235	YDR420W, YJL080C, YDR168W, YER020W, YFL026W, YPR075C, YDR103W, YDL035C, YLR260W, YLR006C, YER118C, YJL157C, YGL089C, YHL007C, YOR208W, YNL271C, YNR031C, YDR379W, YLR248W, YOR127W, YLR362W, YGR014W, YIL147C, YOR171C, YHR005C, YOR212W, YER089C, YMR116C, YJL005W, YDL100C, YAL041W, YBL056W, YER075C, YJL128C, YDR264C, YBR260C, YDL159W, YNL323W	2138	55	4870	1.57377	0.591772	0.011568	0.64716
GOTERM_CC_FAT	GO:0031988~membrane-bounded vesicle	65	2.76713	0.000373358	YGR223C, YNL272C, YJR031C, YFR051C, YPR029C, YLR330W, YKL176C, YJR125C, YJR005W, YMR307W, YER005W, YNL287W, YJL207C, YEL065W, YOL062C, YMR237W, YHL047C, YOR299W, YMR162C, YJR134C, YNL192W, YNL049C, YDR189W, YPL085W, YBR102C, YIL109C, YOL158C, YHR050W, YIL048W, YML038C, YMR192W, YGL137W, YDR358W, YPR181C, YFL048C, YML067C, YHL017W, YDR027C, YDR270W, YOR322C, YGL206C, YDL137W, YDL058W, YAL042W, YJL…	1850	114	4595	1.41619	0.214929	0.00574489	0.555781
GOTERM_CC_FAT	GO:0016023~cytoplasmic membrane-bounded vesicle	65	2.76713	0.000373358	YGR223C, YNL272C, YJR031C, YFR051C, YPR029C, YLR330W, YKL176C, YJR125C, YJR005W, YMR307W, YER005W, YNL287W, YJL207C, YEL065W, YOL062C, YMR237W, YHL047C, YOR299W, YMR162C, YJR134C, YNL192W, YNL049C, YDR189W, YPL085W, YBR102C, YIL109C, YOL158C, YHR050W, YIL048W, YML038C, YMR192W, YGL137W, YDR358W, YPR181C, YFL048C, YML067C, YHL017W, YDR027C, YDR270W, YOR322C, YGL206C, YDL137W, YDL058W, YAL042W, YJL…	1850	114	4595	1.41619	0.214929	0.00574489	0.555781
GOTERM_BP_FAT	GO:0051276~chromosome organization	203	8.64198	0.000375999	YLR320W, YER051W, YCL016C, YDR004W, YNL262W, YDR181C, YBL008W, YLR321C, YGR116W, YDR303C, YDR110W, YHR164C, YKR054C, YOR249C, YPR031W, YBR231C, YBR195C, YDR096W, YBR245C, YPL008W, YEL056W, YFR013W, YFL008W, YOR033C, YGL133W, YLR234W, YJL080C, YJR089W, YGL178W, YOR191W, YDR485C, YFL039C, YIL112W, YDR206W, YLR150W, YDR448W, YML010W, YDR207C, YGR099W, YBR081C, YLR226W, YIL026C, YPR023C, YJL168C, YDR…	2138	387	4870	1.19483	0.598419	0.0116286	0.658978
GOTERM_MF_FAT	GO:0015082~di-, tri-valent inorganic cation transmembrane transporter activity	29	1.23457	0.000377216	YKL175W, YOR316C, YLR130C, YLR220W, YGL006W, YDR270W, YGL255W, YOL130W, YMR319C, YLL015W, YML123C, YKR052C, YMR058W, YEL065W, YBR295W, YFL041W, YPR124W, YHL047C, YDR205W, YKL064W, YNR039C, YDL128W, YHL040C, YBR207W, YMR243C, YHR050W, YOL158C, YGL167C, YFL050C	1907	38	4190	1.67679	0.383026	0.0184027	0.61296
GOTERM_BP_FAT	GO:0006368~RNA elongation from RNA polymerase II promoter	39	1.66028	0.000407814	YML062C, YOR151C, YLR418C, YPR133C, YCR093W, YLR033W, YML127W, YIL126W, YGR056W, YGL244W, YCR052W, YBL008W, YLR321C, YPR072W, YKR008W, YML010W, YGR116W, YDR303C, YAL021C, YMR091C, YDL084W, YLR357W, YFR037C, YOL145C, YIL038C, YMR033W, YOR038C, YER068W, YML069W, YJR140C, YER161C, YGL207W, YOR123C, YNL139C, YBR279W, YER164W, YNR052C, YNL068C, YOL006C	2138	57	4870	1.55852	0.628259	0.0124479	0.714549
GOTERM_BP_FAT	GO:0019941~modification-dependent protein catabolic process	131	5.57684	0.000414891	YKL124W, YER125W, YML029W, YER143W, YGL227W, YDR313C, YMR067C, YML013W, YER144C, YOR138C, YDR219C, YNR069C, YHR111W, YLR224W, YPL020C, YOL013C, YEL037C, YNR051C, YKL022C, YOR249C, YDR161W, YHR204W, YOR157C, YMR304W, YNL064C, YDR358W, YJL047C, YDL122W, YDR427W, YDL147W, YML092C, YFL025C, YDR409W, YMR223W, YOR191W, YOR362C, YML111W, YIL046W, YGR048W, YMR275C, YOR259C, YKL010C, YFR052W, YHR027C, YLR…	2138	238	4870	1.25376	0.634589	0.0125053	0.726905
GOTERM_BP_FAT	GO:0048590~non-developmental growth	26	1.10685	0.000426807	YDL188C, YMR238W, YNL298W, YFL039C, YPR165W, YOR326W, YDL134C, YMR200W, YER114C, YKR048C, YBL085W, YNL271C, YDR507C, YDR379W, YLR387C, YKL046C, YOR127W, YGR070W, YKR063C, YAL016W, YPL115C, YAL041W, YAL020C, YER155C, YLR371W, YGL190C	2138	34	4870	1.74187	0.645006	0.0127045	0.747709
GOTERM_BP_FAT	GO:0007117~budding cell bud growth	26	1.10685	0.000426807	YDL188C, YMR238W, YNL298W, YFL039C, YPR165W, YOR326W, YDL134C, YMR200W, YER114C, YKR048C, YBL085W, YNL271C, YDR507C, YDR379W, YLR387C, YKL046C, YOR127W, YGR070W, YKR063C, YAL016W, YPL115C, YAL041W, YAL020C, YER155C, YLR371W, YGL190C	2138	34	4870	1.74187	0.645006	0.0127045	0.747709
GOTERM_CC_FAT	GO:0005798~Golgi-associated vesicle	28	1.192	0.000427233	YDR270W, YGL206C, YFR051C, YJR031C, YPR029C, YDL137W, YLR330W, YPL259C, YER005W, YPL249C, YJL207C, YNL287W, YJL123C, YMR237W, YER122C, YHL019C, YOR299W, YJR134C, YMR162C, YDR238C, YDR170C, YIL048W, YGL137W, YMR192W, YML038C, YER113C, YDL145C, YKL135C	1850	40	4595	1.73865	0.241874	0.00641899	0.635741
GOTERM_BP_FAT	GO:0006508~proteolysis	196	8.34398	0.000427356	YKL124W, YML029W, YPL154C, YNL123W, YCL057W, YMR067C, YDR313C, YMR089C, YML013W, YDR219C, YCL044C, YPR024W, YLR163C, YHR111W, YKL134C, YLR224W, YOL013C, YKL103C, YNR051C, YIL015W, YOR249C, YOR027W, YMR304W, YGL091C, YNL064C, YML092C, YFL025C, YDR409W, YPL126W, YOR191W, YOR362C, YML111W, YGR048W, YOR259C, YHR113W, YBR281C, YFR052W, YHR027C, YLR207W, YNL238W, YBR058C, YER021W, YLR024C, YJR126C, YIL…	2138	373	4870	1.19693	0.645479	0.0125665	0.748667
GOTERM_BP_FAT	GO:0050657~nucleic acid transport	68	2.89485	0.000435574	YFR002W, YML062C, YDR395W, YLR048W, YER125W, YMR153W, YML031W, YPR080W, YKL205W, YMR047C, YDR432W, YGL172W, YDR381W, YGR128C, YMR273C, YOR046C, YDL084W, YIL143C, YER105C, YNL073W, YMR308C, YBL079W, YDL116W, YKR095W, YBR170C, YKL068W, YPL169C, YOR098C, YGL241W, YGL123W, YNL302C, YNL139C, YDR192C, YIL115C, YDR457W, YER110C, YGL097W, YKR082W, YDR335W, YJL039C, YMR125W, YJR042W, YBR118W, YDL160C, YDR…	2138	112	4870	1.38297	0.65248	0.0126534	0.763013
GOTERM_BP_FAT	GO:0051236~establishment of RNA localization	68	2.89485	0.000435574	YFR002W, YML062C, YDR395W, YLR048W, YER125W, YMR153W, YML031W, YPR080W, YKL205W, YMR047C, YDR432W, YGL172W, YDR381W, YGR128C, YMR273C, YOR046C, YDL084W, YIL143C, YER105C, YNL073W, YMR308C, YBL079W, YDL116W, YKR095W, YBR170C, YKL068W, YPL169C, YOR098C, YGL241W, YGL123W, YNL302C, YNL139C, YDR192C, YIL115C, YDR457W, YER110C, YGL097W, YKR082W, YDR335W, YJL039C, YMR125W, YJR042W, YBR118W, YDL160C, YDR…	2138	112	4870	1.38297	0.65248	0.0126534	0.763013
GOTERM_BP_FAT	GO:0050658~RNA transport	68	2.89485	0.000435574	YFR002W, YML062C, YDR395W, YLR048W, YER125W, YMR153W, YML031W, YPR080W, YKL205W, YMR047C, YDR432W, YGL172W, YDR381W, YGR128C, YMR273C, YOR046C, YDL084W, YIL143C, YER105C, YNL073W, YMR308C, YBL079W, YDL116W, YKR095W, YBR170C, YKL068W, YPL169C, YOR098C, YGL241W, YGL123W, YNL302C, YNL139C, YDR192C, YIL115C, YDR457W, YER110C, YGL097W, YKR082W, YDR335W, YJL039C, YMR125W, YJR042W, YBR118W, YDL160C, YDR…	2138	112	4870	1.38297	0.65248	0.0126534	0.763013
GOTERM_MF_FAT	GO:0008238~exopeptidase activity	21	0.893997	0.000438157	YOR219C, YBR139W, YBL091C, YJR126C, YOL057W, YHR132C, YGL203C, YLR244C, YBR286W, YHR113W, YIL137C, YJL172W, YBR281C, YHR047C, YMR297W, YFR006W, YLL029W, YHR028C, YNL045W, YKL103C, YKL157W	1907	25	4190	1.84562	0.429341	0.0205621	0.711654
GOTERM_MF_FAT	GO:0030695~GTPase regulator activity	68	2.89485	0.000495018	YNL272C, YOL112W, YDR137W, YJR031C, YLR039C, YLR425W, YOR370C, YPL070W, YOL081W, YCR067C, YPR041W, YDL240W, YDR389W, YEL022W, YDL234C, YHL007C, YDR379W, YGR070W, YOR127W, YGL161C, YDR407C, YOR070C, YBR140C, YDL100C, YMR192W, YFL047W, YPL115C, YPR181C, YLR371W, YER093C, YGL097W, YLR347C, YCL014W, YPR032W, YML097C, YNL298W, YDL077C, YGL164C, YAL024C, YNL293W, YDL226C, YDR211W, YLR310C, YBL060W, YAL…	1907	109	4190	1.37071	0.469418	0.0223808	0.803659
GOTERM_BP_FAT	GO:0017038~protein import	77	3.27799	0.00049763	YFR002W, YDR395W, YMR153W, YML031W, YMR047C, YMR203W, YMR089C, YGL172W, YPL240C, YNR017W, YLR191W, YNL329C, YKR048C, YJR045C, YLR163C, YKL134C, YMR091C, YOL126C, YKL195W, YOR310C, YGR046W, YER017C, YNL026W, YER105C, YLR259C, YMR308C, YBL079W, YDL116W, YKR095W, YOR230W, YKL068W, YDR258C, YPL125W, YOR098C, YGL241W, YNL064C, YDR192C, YJL128C, YER110C, YKR082W, YDR335W, YHR024C, YMR026C, YLR347C, YDR…	2138	130	4870	1.34918	0.701072	0.0142728	0.871272
GOTERM_BP_FAT	GO:0031327~negative regulation of cellular biosynthetic process	127	5.40656	0.000547587	YIL084C, YHR119W, YGL227W, YHL020C, YNL330C, YOL081W, YNL236W, YDR005C, YNL262W, YDR181C, YML102W, YMR273C, YGR116W, YAL021C, YDR110W, YOR209C, YPR025C, YKL022C, YGR122W, YDR464W, YBR231C, YNL216W, YMR070W, YBR195C, YLR176C, YKL204W, YBR245C, YML109W, YEL056W, YPR179C, YHL027W, YPL042C, YDR311W, YGL201C, YMR247C, YBR112C, YMR080C, YGL133W, YKL038W, YNL206C, YDR216W, YJL080C, YJL090C, YOR279C, YDR…	2138	231	4870	1.25231	0.735208	0.0155115	0.95834
GOTERM_CC_FAT	GO:0022624~proteasome accessory complex	19	0.808855	0.000570462	YDL147W, YER021W, YDL020C, YFR010W, YPR108W, YDL097C, YDL007W, YOR259C, YOR117W, YKL145W, YFR052W, YHR027C, YOR261C, YIL075C, YDR394W, YFR004W, YGL048C, YBR272C, YDR427W	1850	24	4595	1.96633	0.309103	0.00836853	0.848027
GOTERM_CC_FAT	GO:0005838~proteasome regulatory particle	19	0.808855	0.000570462	YDL147W, YER021W, YDL020C, YFR010W, YPR108W, YDL097C, YDL007W, YOR259C, YOR117W, YKL145W, YFR052W, YHR027C, YOR261C, YIL075C, YDR394W, YFR004W, YGL048C, YBR272C, YDR427W	1850	24	4595	1.96633	0.309103	0.00836853	0.848027
GOTERM_BP_FAT	GO:0043632~modification-dependent macromolecule catabolic process	139	5.91741	0.000591865	YKL124W, YER125W, YML029W, YER143W, YHR069C, YGL227W, YDR313C, YMR067C, YML013W, YER144C, YOR138C, YDR219C, YNR069C, YHR111W, YLR224W, YPL020C, YOL013C, YEL037C, YNR051C, YKL022C, YOR249C, YDR161W, YHR204W, YOR157C, YMR304W, YNL064C, YJL047C, YDR358W, YDL122W, YDR427W, YDL147W, YML092C, YFL025C, YDR409W, YMR223W, YOR191W, YOR362C, YML111W, YIL046W, YGR048W, YMR275C, YOR259C, YKL010C, YCR035C, YFR…	2138	256	4870	1.23679	0.762192	0.0165624	1.03545
GOTERM_CC_FAT	GO:0016591~DNA-directed RNA polymerase II, holoenzyme	38	1.61771	0.000604301	YOL148C, YOR151C, YCR042C, YBR236C, YGL112C, YLR418C, YER171W, YER148W, YGR274C, YDR145W, YGL244W, YLR005W, YGR252W, YML010W, YMR005W, YAL021C, YPL254W, YIL021W, YPL082C, YPR025C, YBR198C, YKL028W, YOR194C, YGR186W, YIL143C, YDL140C, YOL145C, YMR227C, YLR055C, YGR097W, YDR311W, YKR062W, YGR005C, YOR123C, YML114C, YDL115C, YBR154C, YBR279W	1850	60	4595	1.57306	0.324097	0.00866679	0.89812
GOTERM_BP_FAT	GO:0000910~cytokinesis	68	2.89485	0.00061747	YGL028C, YIR006C, YPR122W, YHR107C, YLR330W, YNL154C, YJR092W, YPR055W, YMR200W, YOR353C, YCR047C, YNL020C, YHL007C, YFL023W, YCR057C, YNL271C, YMR014W, YOR299W, YLR313C, YDR166C, YIL068C, YNL192W, YBR102C, YHL027W, YBR214W, YLR166C, YNL084C, YER008C, YOR058C, YAR019C, YDR420W, YDR129C, YCL014W, YNL298W, YFL039C, YDR245W, YHR135C, YOR181W, YOR326W, YLR319C, YHR030C, YER114C, YNL166C, YBL085W, YIL…	2138	113	4870	1.37073	0.776522	0.017076	1.08002
GOTERM_CC_FAT	GO:0048471~perinuclear region of cytoplasm	13	0.553427	0.000638403	YDR213W, YGR142W, YBR212W, YMR125W, YBR170C, YNL189W, YOR129C, YLR150W, YDL226C, YGL173C, YLR228C, YNL064C, YGR218W	1850	14	4595	2.30637	0.338878	0.00895569	0.948577
GOTERM_CC_FAT	GO:0005730~nucleolus	135	5.74713	0.000662548	YGL078C, YMR290C, YLR367W, YHR069C, YIL035C, YDR432W, YPR137W, YDL060W, YJL033W, YMR270C, YGR103W, YJR041C, YMR128W, YDR110W, YER082C, YCR047C, YPR144C, YCR072C, YMR014W, YDR026C, YML043C, YPL093W, YER006W, YNL308C, YGL123W, YBR154C, YLR175W, YDR060W, YLR197W, YLR129W, YDR449C, YPL126W, YOR191W, YPL204W, YDL148C, YMR049C, YNL132W, YBR181C, YBR142W, YDR365C, YCR035C, YCL031C, YBL014C, YPL146C, YPL…	1850	269	4595	1.24651	0.349148	0.00909611	0.984288
GOTERM_BP_FAT	GO:0010033~response to organic substance	93	3.95913	0.000704489	YJL087C, YHL010C, YHR079C, YNR047W, YCR093W, YGL103W, YER020W, YOR363C, YFL026W, YPR075C, YLR182W, YHL020C, YKR031C, YOR113W, YOR304W, YNL154C, YBR200W, YHR084W, YKL209C, YJL095W, YNL127W, YJL157C, YGL089C, YHL007C, YAL040C, YOR219C, YDR372C, YOR208W, YMR029C, YIL015W, YNL271C, YNL161W, YDR379W, YML057W, YOR127W, YHR204W, YLR389C, YDL100C, YIL128W, YCR089W, YIL122W, YGL133W, YJL156C, YOR153W, YKL…	2138	163	4870	1.29962	0.819079	0.0192408	1.23134
GOTERM_MF_FAT	GO:0035091~phosphoinositide binding	41	1.74542	0.000705669	YER008C, YML104C, YGR223C, YER125W, YOR069W, YGL023C, YDL077C, YHR107C, YPR097W, YNR006W, YDR313C, YKR031C, YPL232W, YMR231W, YBR200W, YPL045W, YFR021W, YDL225W, YNL047C, YDL019C, YHR001W, YGL105W, YJL085W, YHR073W, YDL113C, YHR161C, YOR132W, YAR042W, YLR396C, YAL002W, YIL105C, YJR076C, YPL115C, YMR004W, YDR080W, YLR371W, YBR260C, YFR019W, YLR148W, YOL078W, YPL145C	1907	60	4190	1.5014	0.594881	0.0306774	1.14381
GOTERM_BP_FAT	GO:0043044~ATP-dependent chromatin remodeling	25	1.06428	0.000727847	YLR033W, YDR485C, YML127W, YBR289W, YIL126W, YGR056W, YOR304W, YLR085C, YCR052W, YLR321C, YKR008W, YAL011W, YDR303C, YMR091C, YGR002C, YJL176C, YFR037C, YLR357W, YBR231C, YDR334W, YOR290C, YMR033W, YBR245C, YPL016W, YLR399C	2138	33	4870	1.72563	0.829053	0.0196515	1.27192
GOTERM_BP_FAT	GO:0051029~rRNA transport	30	1.27714	0.000832848	YDR335W, YFR002W, YLR048W, YMR153W, YMR047C, YJR042W, YGL172W, YKL057C, YJL041W, YGR214W, YGR119C, YGL092W, YER105C, YML103C, YBL079W, YDL116W, YKL068W, YOR098C, YGL123W, YNL302C, YLR335W, YDL088C, YDR192C, YIL115C, YMR129W, YER107C, YGL097W, YJL061W, YKR082W, YMR235C	2138	42	4870	1.62702	0.867521	0.0222089	1.45414
GOTERM_BP_FAT	GO:0006407~rRNA export from nucleus	30	1.27714	0.000832848	YDR335W, YFR002W, YLR048W, YMR153W, YMR047C, YJR042W, YGL172W, YKL057C, YJL041W, YGR214W, YGR119C, YGL092W, YER105C, YML103C, YBL079W, YDL116W, YKL068W, YOR098C, YGL123W, YNL302C, YLR335W, YDL088C, YDR192C, YIL115C, YMR129W, YER107C, YGL097W, YJL061W, YKR082W, YMR235C	2138	42	4870	1.62702	0.867521	0.0222089	1.45414
GOTERM_MF_FAT	GO:0046915~transition metal ion transmembrane transporter activity	23	0.97914	0.00084427	YKL175W, YBR295W, YFL041W, YOR316C, YLR130C, YLR220W, YPR124W, YDR270W, YGL255W, YHL047C, YDR205W, YNR039C, YHL040C, YBR207W, YMR319C, YMR243C, YLL015W, YOL158C, YML123C, YKR052C, YGL167C, YMR058W, YEL065W	1907	29	4190	1.74258	0.660785	0.0353958	1.36702
GOTERM_BP_FAT	GO:0016044~membrane organization	142	6.04513	0.000869415	YGR223C, YER125W, YNR047W, YPL154C, YMR231W, YAL040C, YNL026W, YDL116W, YBL020W, YIL068C, YDR189W, YAR042W, YIL048W, YDL100C, YLR371W, YDR264C, YLR026C, YPL145C, YNL084C, YER008C, YLR189C, YGR086C, YOR165W, YPR185W, YOR322C, YPR125W, YGL206C, YFL039C, YHR135C, YPR165W, YFL004W, YJR042W, YPL232W, YGR009C, YOR034C, YPL019C, YNL032W, YPL032C, YOR043W, YGL180W, YFR021W, YKL203C, YNR016C, YNR035C, YKR…	2138	264	4870	1.2252	0.878776	0.0229213	1.51753
GOTERM_BP_FAT	GO:0051181~cofactor transport	36	1.53257	0.000895359	YER008C, YAL053W, YBR059C, YPR122W, YHR107C, YJL094C, YLR332W, YGL139W, YLR319C, YPL032C, YDL240W, YJR005W, YER118C, YBL037W, YPL249C, YDL225W, YPL221W, YFR024C-A, YGR260W, YOL062C, YBR132C, YKR090W, YKL092C, YIL006W, YNL278W, YNL233W, YOR127W, YIL068C, YJL085W, YHR161C, YBR102C, YCR028C, YGL233W, YJR076C, YLR166C, YFL047W	2138	53	4870	1.54721	0.886177	0.023344	1.56248
GOTERM_BP_FAT	GO:0051168~nuclear export	73	3.10771	0.000907643	YFR002W, YML062C, YDR395W, YLR048W, YER125W, YMR153W, YML031W, YPR080W, YKL205W, YMR047C, YDR432W, YJL010C, YGL172W, YDR381W, YGR128C, YMR273C, YOR046C, YCR047C, YDL084W, YCR072C, YLL034C, YIL143C, YER105C, YMR308C, YBL079W, YDL116W, YKR095W, YPR016C, YKL068W, YPL169C, YPL093W, YOR098C, YHR197W, YHR170W, YGL123W, YNL302C, YNL139C, YDR192C, YIL115C, YGL097W, YKR082W, YDR335W, YJR042W, YBR118W, YDR…	2138	124	4870	1.34098	0.889522	0.0234092	1.58375
GOTERM_BP_FAT	GO:0040007~growth	80	3.4057	0.000938089	YNL138W, YOL116W, YOL112W, YPL049C, YCR093W, YER020W, YDR432W, YER177W, YGL173C, YBR200W, YMR200W, YNL001W, YLR083C, YHR084W, YKR048C, YHR111W, YMR307W, YJL157C, YHL007C, YEL071W, YNL271C, YPL268W, YDR379W, YGR070W, YLR313C, YOR127W, YJR147W, YAL016W, YPL115C, YNL197C, YER027C, YDR477W, YAL020C, YNL068C, YLR371W, YDL159W, YGL190C, YDR470C, YOR270C, YHR082C, YDL188C, YMR238W, YBR095C, YNL298W, YFL…	2138	138	4870	1.32048	0.897395	0.0239311	1.63647
GOTERM_BP_FAT	GO:0006886~intracellular protein transport	171	7.27969	0.000969415	YKL124W, YFR002W, YDR395W, YLR378C, YMR153W, YKR001C, YLR039C, YML031W, YMR047C, YMR089C, YER157W, YKL176C, YPL240C, YNL329C, YLR163C, YBR097W, YKR048C, YMR091C, YKL134C, YCR032W, YOR046C, YOL126C, YKL195W, YOL062C, YNL026W, YER105C, YDL116W, YKR095W, YKL068W, YDR258C, YPL125W, YDR189W, YIL109C, YGR261C, YNL064C, YMR080C, YDR358W, YDR192C, YDR264C, YER110C, YLR026C, YMR026C, YPL195W, YFL045C, YPR…	2138	325	4870	1.19849	0.904911	0.0244636	1.69068
GOTERM_BP_FAT	GO:0016310~phosphorylation	116	4.93827	0.000984809	YDR283C, YHR079C, YNR047W, YLR096W, YOR233W, YBR059C, YBL088C, YIL035C, YHR205W, YOR065W, YBR097W, YJL095W, YBR039W, YDL017W, YMR208W, YHL007C, YBR020W, YFR033C, YNL161W, YOL045W, YNL307C, YIL147C, YNL183C, YPL042C, YER027C, YPR106W, YJL187C, YOR270C, YAR019C, YER123W, YNL298W, YJL141C, YPL204W, YHR135C, YKL101W, YBL105C, YMR054W, YGL180W, YDL025C, YIL095W, YLR226W, YPL153C, YDR466W, YOL113W, YPL…	2138	211	4870	1.25227	0.9084	0.0245918	1.71731
GOTERM_CC_FAT	GO:0010494~stress granule	14	0.595998	0.000985454	YGR250C, YBR212W, YKL204W, YOL123W, YOR361C, YGR162W, YDL167C, YER165W, YMR309C, YNL016W, YBR079C, YCL011C, YGR178C, YGL049C	1850	16	4595	2.17331	0.472121	0.013222	1.46072

## Sheet: H3K79me3
H3K79me3
Log genes
Category	Term	Count	%	PValue	Genes	List Total	Pop Hits	Pop Total	Fold Enrichment	Bonferroni	Benjamini	FDR
GOTERM_CC_FAT	GO:0030529~ribonucleoprotein complex	32	19.6319	0.000165883	YER127W, YNR022C, YBR065C, YDR087C, YDR041W, YDL051W, YBR122C, YJR022W, YNL007C, YMR193W, YKL122C, YOR150W, YKR057W, YPR096C, YJR007W, YDL092W, YJL177W, YGR072W, YDR478W, YLR287C-A, YNL227C, YDL136W, YAL025C, YHR052W, YLR275W, YDR339C, YGR076C, YKL180W, YOL149W, YJL124C, YMR188C, YKL082C	126	590	4595	1.97794	0.0426927	0.0426927	0.216998
GOTERM_CC_FAT	GO:0031974~membrane-enclosed lumen	40	24.5399	0.000199654	YER127W, YNR022C, YOL080C, YNR003C, YJL006C, YDR087C, YDR041W, YDR376W, YDL051W, YIL104C, YKL186C, YDR312W, YHR090C, YMR233W, YBR122C, YHR066W, YJR022W, YMR193W, YGL044C, YOR150W, YMR005W, YDL046W, YPL146C, YPR025C, YKL195W, YDR256C, YML015C, YBL059C-A, YLR193C, YOR123C, YAL025C, YHR052W, YDR339C, YGR076C, YBR279W, YAL059W, YKL109W, YJL124C, YKL082C, YMR188C	126	827	4595	1.76388	0.0511592	0.0259154	0.261122
GOTERM_CC_FAT	GO:0000776~kinetochore	9	5.52147	0.00032933	YGL061C, YPL269W, YKR037C, YKL049C, YOR073W, YBR211C, YER016W, YDR254W, YDR532C	126	65	4595	5.04945	0.0829818	0.0284631	0.430384
GOTERM_CC_FAT	GO:0043233~organelle lumen	37	22.6994	0.00064163	YER127W, YNR022C, YOL080C, YNR003C, YJL006C, YDR087C, YDR041W, YDR376W, YDL051W, YIL104C, YKL186C, YDR312W, YHR090C, YMR233W, YHR066W, YBR122C, YJR022W, YMR193W, YGL044C, YOR150W, YMR005W, YDL046W, YPL146C, YPR025C, YDR256C, YML015C, YOR123C, YAL025C, YHR052W, YDR339C, YGR076C, YBR279W, YAL059W, YKL109W, YJL124C, YKL082C, YMR188C	126	783	4595	1.72328	0.155325	0.0413227	0.836932
GOTERM_CC_FAT	GO:0070013~intracellular organelle lumen	37	22.6994	0.00064163	YER127W, YNR022C, YOL080C, YNR003C, YJL006C, YDR087C, YDR041W, YDR376W, YDL051W, YIL104C, YKL186C, YDR312W, YHR090C, YMR233W, YHR066W, YBR122C, YJR022W, YMR193W, YGL044C, YOR150W, YMR005W, YDL046W, YPL146C, YPR025C, YDR256C, YML015C, YOR123C, YAL025C, YHR052W, YDR339C, YGR076C, YBR279W, YAL059W, YKL109W, YJL124C, YKL082C, YMR188C	126	783	4595	1.72328	0.155325	0.0413227	0.836932
Q genes
Category	Term	Count	%	PValue	Genes	List Total	Pop Hits	Pop Total	Fold Enrichment	Bonferroni	Benjamini	FDR
GOTERM_BP_FAT	GO:0034605~cellular response to heat	22	9.82143	1.91775e-06	YNL274C, YFR053C, YHR104W, YKL051W, YDL057W, YHL021C, YJL068C, YIL066C, YJL057C, YLR258W, YBR117C, YIR036C, YGR019W, YDR085C, YIR038C, YMR250W, YJR019C, YJL045W, YLL056C, YIL117C, YFL030W, YER103W	179	181	4870	3.30689	0.00162685	0.00162685	0.0029667
GOTERM_BP_FAT	GO:0009266~response to temperature stimulus	24	10.7143	2.9424e-06	YKL062W, YNL274C, YFR053C, YHR104W, YKL051W, YDL057W, YHL021C, YJL068C, YIL066C, YJL057C, YLR258W, YBR117C, YJR104C, YIR036C, YGR019W, YDR085C, YIR038C, YMR250W, YJR019C, YJL045W, YLL056C, YIL117C, YFL030W, YER103W	179	217	4870	3.00904	0.00249499	0.00124827	0.00455177
GOTERM_BP_FAT	GO:0009408~response to heat	23	10.2679	3.4048e-06	YKL062W, YNL274C, YFR053C, YHR104W, YKL051W, YDL057W, YHL021C, YJL068C, YIL066C, YJL057C, YLR258W, YBR117C, YIR036C, YGR019W, YDR085C, YIR038C, YMR250W, YJR019C, YJL045W, YLL056C, YIL117C, YFL030W, YER103W	179	203	4870	3.08253	0.00288651	0.000963096	0.00526706
GOTERM_BP_FAT	GO:0016054~organic acid catabolic process	11	4.91071	1.95578e-05	YNL274C, YKR009C, YLR231C, YPR001W, YJR019C, YBR006W, YMR250W, YPR002W, YLR142W, YGL205W, YDR019C	179	54	4870	5.54211	0.0164676	0.00414257	0.0302514
GOTERM_BP_FAT	GO:0046395~carboxylic acid catabolic process	11	4.91071	1.95578e-05	YNL274C, YKR009C, YLR231C, YPR001W, YJR019C, YBR006W, YMR250W, YPR002W, YLR142W, YGL205W, YDR019C	179	54	4870	5.54211	0.0164676	0.00414257	0.0302514
GOTERM_BP_FAT	GO:0051186~cofactor metabolic process	20	8.92857	0.000127974	YOR278W, YIL003W, YLR231C, YPR001W, YHL047C, YGL018C, YDL119C, YGR256W, YEL041W, YNL191W, YNR056C, YKL132C, YBR117C, YFR047C, YAL054C, YIR038C, YNR058W, YJR019C, YJL045W, YDL144C	179	203	4870	2.68046	0.102962	0.021497	0.197792
GOTERM_MF_FAT	GO:0005275~amine transmembrane transporter activity	9	4.01786	0.000138941	YFL055W, YER119C, YHL036W, YNL003C, YNL270C, YOR161C, YOR130C, YNR056C, YLL061W	152	44	4190	5.63846	0.0462771	0.0462771	0.189124
GOTERM_BP_FAT	GO:0006979~response to oxidative stress	12	5.35714	0.000166445	YKL062W, YIL010W, YKL056C, YJR104C, YML028W, YHR104W, YBR006W, YMR250W, YBR046C, YCL033C, YIR037W, YER042W	179	82	4870	3.98147	0.131792	0.0232787	0.257179
GOTERM_MF_FAT	GO:0015171~amino acid transmembrane transporter activity	8	3.57143	0.000284592	YFL055W, YER119C, YHL036W, YNL003C, YNL270C, YOR130C, YNR056C, YLL061W	152	37	4190	5.96017	0.0924981	0.0473711	0.387027
GOTERM_BP_FAT	GO:0007039~vacuolar protein catabolic process	14	6.25	0.000297811	YOR173W, YFR053C, YHR104W, YER119C, YIL045W, YIR037W, YLR258W, YFR015C, YFL029C, YAL054C, YGR019W, YIR038C, YMR250W, YER103W	179	117	4870	3.2555	0.223438	0.0354809	0.45972
GOTERM_BP_FAT	GO:0009628~response to abiotic stimulus	26	11.6071	0.000629856	YNL274C, YFR053C, YML131W, YKL051W, YHR104W, YDL057W, YJL057C, YBR117C, YJR104C, YIR036C, YMR250W, YIR038C, YJL045W, YLL056C, YFL030W, YER103W, YOL128C, YKL062W, YHL021C, YJL068C, YIL066C, YLR258W, YGR019W, YDR085C, YJR019C, YIL117C	179	344	4870	2.05632	0.414281	0.0646781	0.969952
GOTERM_MF_FAT	GO:0008483~transaminase activity	6	2.67857	0.000911386	YMR085W, YGR019W, YNR058W, YFL030W, YDR019C, YMR084W	152	22	4190	7.51794	0.267231	0.0984515	1.23454
Common genes
Category	Term	Count	%	PValue	Genes	List Total	Pop Hits	Pop Total	Fold Enrichment	Bonferroni	Benjamini	FDR
GOTERM_MF_FAT	GO:0001882~nucleoside binding	372	18.2353	1.8116e-16	YHR079C, YNR047W, YMR290C, YOR233W, YBR059C, YER052C, YPL164C, YDR004W, YMR089C, YKL181W, YLR214W, YOR384W, YPR024W, YBR097W, YJL095W, YHR111W, YPL104W, YDL017W, YOR046C, YHR164C, YKR054C, YJR049C, YBL080C, YHL007C, YDR097C, YJL014W, YKL048C, YGL059W, YLR382C, YLL051C, YBR245C, YPL008W, YOL061W, YGR185C, YMR113W, YFR014C, YGR270W, YLR419W, YGL091C, YDL100C, YBL009W, YDL141W, YGL245W, YDR011W, YIL…	1633	701	4190	1.36161	2.68008e-13	2.68008e-13	3.55271e-13
GOTERM_MF_FAT	GO:0030554~adenyl nucleotide binding	367	17.9902	4.11171e-16	YHR079C, YNR047W, YMR290C, YOR233W, YBR059C, YER052C, YPL164C, YDR004W, YMR089C, YKL181W, YLR214W, YOR384W, YPR024W, YBR097W, YJL095W, YHR111W, YPL104W, YDL017W, YOR046C, YHR164C, YKR054C, YJR049C, YBL080C, YHL007C, YDR097C, YJL014W, YKL048C, YGL059W, YLR382C, YLL051C, YBR245C, YPL008W, YOL061W, YGR185C, YMR113W, YFR014C, YGR270W, YLR419W, YGL091C, YDL100C, YBL009W, YDL141W, YGL245W, YDR011W, YIL…	1633	693	4190	1.35882	5.36016e-13	2.68008e-13	7.21645e-13
GOTERM_MF_FAT	GO:0032559~adenyl ribonucleotide binding	348	17.0588	8.81586e-16	YHR079C, YNR047W, YMR290C, YOR233W, YBR059C, YER052C, YPL164C, YDR004W, YMR089C, YKL181W, YPR024W, YBR097W, YJL095W, YHR111W, YPL104W, YDL017W, YOR046C, YHR164C, YKR054C, YJR049C, YBL080C, YHL007C, YDR097C, YJL014W, YKL048C, YGL059W, YLR382C, YBR245C, YPL008W, YOL061W, YGR185C, YMR113W, YFR014C, YGR270W, YLR419W, YGL091C, YDL100C, YBL009W, YDL141W, YGL245W, YDR011W, YIL078W, YMR301C, YDR194C, YAR…	1633	653	4190	1.36739	1.07203e-12	3.57381e-13	1.43219e-12
GOTERM_MF_FAT	GO:0017076~purine nucleotide binding	407	19.951	8.96287e-16	YHR079C, YMR290C, YKR001C, YMR313C, YNL163C, YER052C, YPL164C, YDR004W, YMR089C, YKL181W, YLR214W, YOR384W, YBR097W, YOR046C, YDL017W, YKR054C, YHL007C, YDR097C, YKL048C, YGL059W, YLR382C, YBR245C, YPL008W, YOL061W, YGR185C, YML124C, YGR270W, YGL091C, YDL100C, YDL141W, YGL245W, YDR011W, YIL078W, YMR301C, YDR194C, YKL173W, YPL270W, YLR289W, YGR271W, YKL101W, YGR173W, YBR202W, YOR259C, YPL214C, YBR…	1633	787	4190	1.32693	1.07203e-12	2.68008e-13	1.43219e-12
GOTERM_MF_FAT	GO:0001883~purine nucleoside binding	367	17.9902	9.06814e-16	YHR079C, YNR047W, YMR290C, YOR233W, YBR059C, YER052C, YPL164C, YDR004W, YMR089C, YKL181W, YLR214W, YOR384W, YPR024W, YBR097W, YJL095W, YHR111W, YPL104W, YDL017W, YOR046C, YHR164C, YKR054C, YJR049C, YBL080C, YHL007C, YDR097C, YJL014W, YKL048C, YGL059W, YLR382C, YLL051C, YBR245C, YPL008W, YOL061W, YGR185C, YMR113W, YFR014C, YGR270W, YLR419W, YGL091C, YDL100C, YBL009W, YDL141W, YGL245W, YDR011W, YIL…	1633	696	4190	1.35296	1.07203e-12	2.14384e-13	1.43219e-12
GOTERM_MF_FAT	GO:0005524~ATP binding	347	17.0098	9.15611e-16	YHR079C, YNR047W, YMR290C, YOR233W, YBR059C, YER052C, YPL164C, YDR004W, YMR089C, YKL181W, YPR024W, YBR097W, YJL095W, YHR111W, YPL104W, YDL017W, YOR046C, YHR164C, YKR054C, YJR049C, YBL080C, YHL007C, YDR097C, YJL014W, YKL048C, YGL059W, YLR382C, YBR245C, YPL008W, YOL061W, YGR185C, YMR113W, YFR014C, YGR270W, YLR419W, YGL091C, YDL100C, YBL009W, YDL141W, YGL245W, YDR011W, YIL078W, YMR301C, YDR194C, YAR…	1633	651	4190	1.36765	1.07203e-12	1.78635e-13	1.43219e-12
GOTERM_MF_FAT	GO:0032555~purine ribonucleotide binding	388	19.0196	2.52218e-15	YHR079C, YMR290C, YKR001C, YMR313C, YNL163C, YER052C, YPL164C, YDR004W, YMR089C, YKL181W, YBR097W, YOR046C, YDL017W, YKR054C, YHL007C, YDR097C, YKL048C, YGL059W, YLR382C, YBR245C, YPL008W, YOL061W, YGR185C, YML124C, YGR270W, YGL091C, YDL100C, YDL141W, YGL245W, YDR011W, YMR301C, YIL078W, YDR194C, YKL173W, YPL270W, YLR289W, YGR271W, YKL101W, YGR173W, YBR202W, YOR259C, YPL214C, YBR142W, YPL029W, YKR…	1633	747	4190	1.33272	3.08209e-12	4.40314e-13	4.13003e-12
GOTERM_MF_FAT	GO:0032553~ribonucleotide binding	388	19.0196	2.52218e-15	YHR079C, YMR290C, YKR001C, YMR313C, YNL163C, YER052C, YPL164C, YDR004W, YMR089C, YKL181W, YBR097W, YOR046C, YDL017W, YKR054C, YHL007C, YDR097C, YKL048C, YGL059W, YLR382C, YBR245C, YPL008W, YOL061W, YGR185C, YML124C, YGR270W, YGL091C, YDL100C, YDL141W, YGL245W, YDR011W, YMR301C, YIL078W, YDR194C, YKL173W, YPL270W, YLR289W, YGR271W, YKL101W, YGR173W, YBR202W, YOR259C, YPL214C, YBR142W, YPL029W, YKR…	1633	747	4190	1.33272	3.08209e-12	4.40314e-13	4.13003e-12
GOTERM_MF_FAT	GO:0016887~ATPase activity	169	8.28431	5.64833e-14	YLR398C, YIR002C, YKL080W, YMR290C, YLR430W, YKR086W, YCR066W, YDR004W, YMR089C, YJL033W, YPR019W, YLR424W, YCR052W, YNL329C, YNL082W, YKR103W, YPR024W, YDR303C, YMR128W, YMR091C, YHR164C, YOR046C, YKR054C, YBL022C, YDR097C, YLR357W, YGL216W, YNL059C, YBR245C, YPL008W, YFR013W, YHR031C, YJL074C, YJR035W, YOR291W, YGR270W, YIL048W, YGL201C, YLL048C, YLR419W, YGL091C, YDL100C, YMR080C, YDR243C, YDR…	1633	278	4190	1.5598	6.8208e-11	8.52596e-12	9.14269e-11
GOTERM_MF_FAT	GO:0000166~nucleotide binding	447	21.9118	9.11849e-14	YHR079C, YIR009W, YMR290C, YKR001C, YMR313C, YER052C, YNL163C, YPL164C, YDR004W, YMR089C, YKL181W, YNL262W, YLR214W, YOR384W, YBR097W, YOR046C, YDL017W, YKR054C, YHL007C, YDR097C, YKL048C, YGL059W, YLR382C, YBR245C, YPL008W, YOL061W, YGR185C, YML124C, YGR270W, YGL091C, YDL100C, YDL141W, YGL245W, YDR011W, YIL078W, YMR301C, YDR194C, YKL173W, YPL270W, YDL102W, YLR289W, YGR271W, YGR173W, YKL101W, YBR…	1633	897	4190	1.27862	1.10017e-10	1.22241e-11	1.4746e-10
GOTERM_CC_FAT	GO:0012505~endomembrane system	184	9.01961	1.58193e-11	YJL087C, YFR002W, YHR012W, YDR395W, YBL102W, YPR183W, YMR290C, YML029W, YLR378C, YMR153W, YDR137W, YLR039C, YML031W, YKL205W, YPL227C, YAL009W, YMR047C, YHL020C, YJL002C, YKL176C, YML013W, YCR067C, YGL022W, YMR200W, YNL181W, YBR097W, YNL263C, YOR198C, YOR046C, YPL020C, YJL207C, YOL013C, YOL062C, YPR159W, YER105C, YEL002C, YNL216W, YDL116W, YJL073W, YBL020W, YKL068W, YEL042W, YPL125W, YAR042W, YIL…	1610	354	4595	1.48345	1.01402e-08	1.01402e-08	2.35753e-08
GOTERM_CC_FAT	GO:0005794~Golgi apparatus	132	6.47059	2.21563e-10	YOR320C, YBR164C, YBL102W, YER125W, YER031C, YDR137W, YLR039C, YER157W, YJR040W, YCR067C, YBR097W, YKL039W, YNL263C, YBR288C, YEL022W, YER005W, YJL207C, YPR159W, YIL085C, YEL036C, YGL257C, YOR299W, YJR134C, YEL042W, YDR407C, YDR189W, YNL183C, YJL186W, YAR042W, YIL109C, YAL002W, YIL048W, YGL225W, YLR078C, YGR261C, YDL100C, YML038C, YMR192W, YDR358W, YDR483W, YFL048C, YIL014W, YDR264C, YHL017W, YER…	1610	241	4595	1.56321	1.42022e-07	7.1011e-08	3.30191e-07
GOTERM_MF_FAT	GO:0042623~ATPase activity, coupled	123	6.02941	2.23841e-10	YLR398C, YIR002C, YKL080W, YLR430W, YKR086W, YMR290C, YCR066W, YDR004W, YJL033W, YPR019W, YLR424W, YCR052W, YPR024W, YKR103W, YDR303C, YMR128W, YMR091C, YHR164C, YOR046C, YBL022C, YLR357W, YGL216W, YNL059C, YBR245C, YPL008W, YHR031C, YJR035W, YOR291W, YIL048W, YLL048C, YGL201C, YLR419W, YDL100C, YDR243C, YMR080C, YDR011W, YOR270C, YMR301C, YDR194C, YPL270W, YDR270W, YJR033C, YGR271W, YBR202W, YDL…	1633	202	4190	1.56236	2.70176e-07	2.70176e-08	3.62139e-07
GOTERM_CC_FAT	GO:0030427~site of polarized growth	127	6.22549	1.61761e-09	YNL138W, YER125W, YAL053W, YOR233W, YBR059C, YHR107C, YER144C, YOR353C, YJL020C, YDL240W, YKR048C, YJL095W, YOR046C, YHL007C, YKL048C, YNL278W, YLR313C, YOR127W, YIL068C, YAL016W, YLR084C, YMR192W, YFL047W, YOL105C, YBR038W, YPL115C, YNR052C, YLR371W, YJL187C, YGL190C, YNL084C, YER008C, YAR019C, YDL117W, YDR409W, YBR234C, YNL298W, YIL129C, YKL101W, YDR103W, YBL105C, YLR319C, YIR003W, YER114C, YBR…	1610	235	4595	1.54239	1.03689e-06	3.45629e-07	2.41069e-06
GOTERM_MF_FAT	GO:0004386~helicase activity	71	3.48039	1.02991e-08	YLR398C, YIR002C, YKR086W, YMR290C, YLR430W, YFL002C, YAL019W, YBR073W, YEL032W, YJL033W, YOR304W, YPR019W, YLR424W, YHR065C, YMR128W, YHR164C, YOR046C, YDL084W, YNR038W, YMR190C, YIL143C, YDR334W, YNL059C, YLR032W, YDR021W, YDR291W, YBR245C, YPL008W, YHR031C, YOR204W, YJR035W, YGL201C, YLR419W, YKR024C, YMR080C, YDR243C, YJL138C, YDR194C, YOR141C, YGL150C, YHR169W, YOR191W, YGR271W, YIL126W, YBR…	1633	106	4190	1.71862	1.24309e-05	1.13009e-06	1.66622e-05
GOTERM_BP_FAT	GO:0030029~actin filament-based process	72	3.52941	1.33592e-08	YNL138W, YIR006C, YLR144C, YBR059C, YOL112W, YKR001C, YJR031C, YMR200W, YJL020C, YEL022W, YNL020C, YNL090W, YNL271C, YDR182W, YGR080W, YGR070W, YLR313C, YOR127W, YNL094W, YAL016W, YLR429W, YIL105C, YOL105C, YPL161C, YDL047W, YLR371W, YJL128C, YER093C, YNL084C, YGL190C, YOL078W, YPL242C, YHR016C, YDL188C, YDR129C, YBR234C, YOR326W, YBL105C, YNL293W, YDL226C, YKR055W, YCR088W, YCL034W, YDL134C, YIR…	1838	111	4870	1.71867	3.06589e-05	3.06589e-05	2.33377e-05
GOTERM_CC_FAT	GO:0070013~intracellular organelle lumen	344	16.8627	1.38319e-08	YFL036W, YNL177C, YMR290C, YGR084C, YOR084W, YPL154C, YCR079W, YDR432W, YPR190C, YHL020C, YDL060W, YNL236W, YDR005C, YMR270C, YDR181C, YGR116W, YGL070C, YAL021C, YLR163C, YKL134C, YPL104W, YPL007C, YPR070W, YNL025C, YGR134W, YOR180C, YPR031W, YDR301W, YNR046W, YNL278W, YLR382C, YDR026C, YLR439W, YDL056W, YEL056W, YDR362C, YML114C, YBR154C, YIL128W, YNL139C, YGL133W, YCL059C, YNR052C, YDR295C, YLR…	1610	783	4595	1.25388	8.86619e-06	2.21656e-06	2.06134e-05
GOTERM_CC_FAT	GO:0043233~organelle lumen	344	16.8627	1.38319e-08	YFL036W, YNL177C, YMR290C, YGR084C, YOR084W, YPL154C, YCR079W, YDR432W, YPR190C, YHL020C, YDL060W, YNL236W, YDR005C, YMR270C, YDR181C, YGR116W, YGL070C, YAL021C, YLR163C, YKL134C, YPL104W, YPL007C, YPR070W, YNL025C, YGR134W, YOR180C, YPR031W, YDR301W, YNR046W, YNL278W, YLR382C, YDR026C, YLR439W, YDL056W, YEL056W, YDR362C, YML114C, YBR154C, YIL128W, YNL139C, YGL133W, YCL059C, YNR052C, YDR295C, YLR…	1610	783	4595	1.25388	8.86619e-06	2.21656e-06	2.06134e-05
GOTERM_CC_FAT	GO:0005643~nuclear pore	44	2.15686	1.44816e-08	YDR335W, YFR002W, YDR395W, YJL039C, YLR347C, YMR153W, YML031W, YMR047C, YJR042W, YJR132W, YGL172W, YDR159W, YKL057C, YJL041W, YGR119C, YGL092W, YGR218W, YOR046C, YPL020C, YIL063C, YER105C, YML103C, YOR160W, YGL016W, YBL079W, YDL116W, YKL068W, YPL169C, YNL189W, YPL125W, YGL241W, YOL072W, YGL238W, YOR112W, YDL088C, YDR192C, YIL115C, YLR208W, YML107C, YMR129W, YER110C, YER107C, YJL061W, YKR082W	1610	61	4595	2.05865	9.28268e-06	1.85654e-06	2.15817e-05
GOTERM_CC_FAT	GO:0044431~Golgi apparatus part	89	4.36275	2.30333e-08	YOR320C, YBR164C, YNL267W, YBL102W, YLR220W, YDR137W, YJR031C, YFR051C, YLR039C, YPR029C, YER157W, YJR040W, YKL212W, YKL179C, YBR097W, YNL263C, YEL022W, YAL026C, YER005W, YNL287W, YJL207C, YOR219C, YMR237W, YPR159W, YEL036C, YOR299W, YCR094W, YJR134C, YMR162C, YEL042W, YDR407C, YNL049C, YPL085W, YAR042W, YIL109C, YOR070C, YAL002W, YIL048W, YML038C, YGL137W, YMR192W, YDR358W, YPR181C, YFL048C, YDR…	1610	156	4595	1.62826	1.47643e-05	2.46072e-06	3.43261e-05
GOTERM_CC_FAT	GO:0046930~pore complex	45	2.20588	3.28118e-08	YDR335W, YFR002W, YDR395W, YJL039C, YLR347C, YMR153W, YML031W, YMR047C, YJR042W, YMR203W, YJR132W, YGL172W, YDR159W, YKL057C, YJL041W, YGR119C, YGL092W, YGR218W, YOR046C, YPL020C, YIL063C, YER105C, YML103C, YOR160W, YGL016W, YBL079W, YDL116W, YKL068W, YPL169C, YNL189W, YPL125W, YGL241W, YOL072W, YGL238W, YOR112W, YDL088C, YDR192C, YIL115C, YLR208W, YML107C, YMR129W, YER110C, YER107C, YJL061W, YKR…	1610	64	4595	2.00674	2.10322e-05	3.00462e-06	4.88988e-05
GOTERM_MF_FAT	GO:0004672~protein kinase activity	84	4.11765	6.29591e-08	YDR283C, YCR073C, YHR079C, YNR047W, YLR096W, YOR233W, YPR161C, YBR059C, YBL088C, YER129W, YHR102W, YIL035C, YHR205W, YKL171W, YFL033C, YBR097W, YJL095W, YDL017W, YOR061W, YNL020C, YHL007C, YJR059W, YPR111W, YDR490C, YKL048C, YLR248W, YGL059W, YOL045W, YDL028C, YNL307C, YIL147C, YNL183C, YPR054W, YFR014C, YPL042C, YLR240W, YBL009W, YMR216C, YER027C, YDR477W, YJL128C, YLL019C, YPR106W, YKL166C, YJR…	1633	135	4190	1.59652	7.59888e-05	6.33262e-06	0.000101858
GOTERM_CC_FAT	GO:0009898~internal side of plasma membrane	79	3.87255	8.66197e-08	YFR002W, YER125W, YDR323C, YIR006C, YOR069W, YMR153W, YFR051C, YMR047C, YPR029C, YGL172W, YER157W, YMR231W, YNL329C, YJR005W, YCR032W, YBR288C, YOR046C, YHL002W, YNL287W, YDR292C, YNL090W, YER105C, YDL116W, YBR170C, YKL068W, YPL085W, YOR132W, YIL109C, YIL105C, YGR261C, YGL137W, YBR041W, YJL156C, YPR181C, YDR192C, YIL115C, YJR066W, YER093C, YNL084C, YLR148W, YOL078W, YGR198W, YKR082W, YPL180W, YPL…	1610	137	4595	1.64576	5.55217e-05	6.94038e-06	0.000129088
GOTERM_MF_FAT	GO:0004004~ATP-dependent RNA helicase activity	30	1.47059	1.13875e-07	YDR194C, YMR290C, YLR430W, YKR086W, YHR169W, YFL002C, YDL031W, YJL033W, YJL050W, YDL160C, YBR142W, YPL029W, YLR424W, YHR065C, YOR046C, YBR237W, YDL084W, YER172C, YNR038W, YER013W, YDR332W, YLR276C, YDR021W, YNR011C, YOR204W, YGL171W, YKR024C, YDR243C, YMR080C, YJL138C	1633	35	4190	2.19928	0.000137437	1.05728e-05	0.000184231
GOTERM_MF_FAT	GO:0008186~RNA-dependent ATPase activity	30	1.47059	1.13875e-07	YDR194C, YMR290C, YLR430W, YKR086W, YHR169W, YFL002C, YDL031W, YJL033W, YJL050W, YDL160C, YBR142W, YPL029W, YLR424W, YHR065C, YOR046C, YBR237W, YDL084W, YER172C, YNR038W, YER013W, YDR332W, YLR276C, YDR021W, YNR011C, YOR204W, YGL171W, YKR024C, YDR243C, YMR080C, YJL138C	1633	35	4190	2.19928	0.000137437	1.05728e-05	0.000184231
GOTERM_BP_FAT	GO:0030036~actin cytoskeleton organization	67	3.28431	1.1791e-07	YNL138W, YIR006C, YLR144C, YBR059C, YOL112W, YKR001C, YJR031C, YMR200W, YJL020C, YEL022W, YNL020C, YNL090W, YNL271C, YDR182W, YGR080W, YGR070W, YLR313C, YOR127W, YNL094W, YAL016W, YLR429W, YIL105C, YOL105C, YPL161C, YDL047W, YLR371W, YJL128C, YER093C, YNL084C, YGL190C, YOL078W, YPL242C, YDL188C, YHR016C, YDR129C, YBR234C, YBL105C, YNL293W, YDL226C, YKR055W, YCR088W, YLR319C, YDL134C, YCL034W, YOR…	1838	105	4870	1.69071	0.000270567	0.000135293	0.000205981
GOTERM_BP_FAT	GO:0006468~protein amino acid phosphorylation	83	4.06863	1.32086e-07	YDR283C, YCR073C, YHR079C, YNR047W, YLR096W, YOR233W, YPR161C, YBR059C, YBL088C, YER129W, YHR102W, YIL035C, YHR205W, YKL171W, YFL033C, YBR097W, YJL095W, YDL017W, YOR061W, YNL020C, YHL007C, YJR059W, YPR111W, YDR490C, YKL048C, YLR248W, YGL059W, YOL045W, YDL028C, YNL307C, YIL147C, YNL183C, YPR054W, YFR014C, YPL042C, YLR240W, YBL009W, YMR216C, YER027C, YDR477W, YJL128C, YLL019C, YPR106W, YKL166C, YJL…	1838	138	4870	1.59361	0.000303091	0.000101041	0.000230746
GOTERM_BP_FAT	GO:0006606~protein import into nucleus	42	2.05882	1.41595e-07	YDR335W, YFR002W, YDR395W, YLR347C, YMR153W, YML031W, YMR047C, YJR042W, YJR132W, YGL172W, YDR159W, YKL057C, YJL041W, YBR017C, YKR048C, YGR119C, YMR091C, YGL092W, YGR218W, YOR310C, YNR016C, YER105C, YML103C, YOR160W, YGL016W, YBL079W, YMR308C, YDL116W, YKL068W, YNL189W, YPL125W, YGL241W, YGL238W, YDL088C, YDR192C, YJL128C, YMR129W, YER110C, YER107C, YJL061W, YKR082W, YMR235C	1838	57	4870	1.95235	0.000324908	8.1237e-05	0.000247358
GOTERM_BP_FAT	GO:0051170~nuclear import	42	2.05882	1.41595e-07	YDR335W, YFR002W, YDR395W, YLR347C, YMR153W, YML031W, YMR047C, YJR042W, YJR132W, YGL172W, YDR159W, YKL057C, YJL041W, YBR017C, YKR048C, YGR119C, YMR091C, YGL092W, YGR218W, YOR310C, YNR016C, YER105C, YML103C, YOR160W, YGL016W, YBL079W, YMR308C, YDL116W, YKL068W, YNL189W, YPL125W, YGL241W, YGL238W, YDL088C, YDR192C, YJL128C, YMR129W, YER110C, YER107C, YJL061W, YKR082W, YMR235C	1838	57	4870	1.95235	0.000324908	8.1237e-05	0.000247358
GOTERM_MF_FAT	GO:0003724~RNA helicase activity	34	1.66667	1.68155e-07	YLR398C, YIR002C, YDR194C, YMR290C, YLR430W, YKR086W, YHR169W, YGR271W, YFL002C, YDL031W, YJL033W, YJL050W, YDL160C, YBR142W, YPL029W, YLR424W, YHR065C, YMR128W, YOR046C, YBR237W, YDL084W, YER172C, YNR038W, YER013W, YDR332W, YLR276C, YDR021W, YNR011C, YOR204W, YGL171W, YKR024C, YDR243C, YMR080C, YJL138C	1633	42	4190	2.0771	0.000202942	1.44972e-05	0.000272046
GOTERM_CC_FAT	GO:0043332~mating projection tip	65	3.18627	1.72775e-07	YNL138W, YNL272C, YIR006C, YPR122W, YHR102W, YHR107C, YBR200W, YDR348C, YPR055W, YJL020C, YOR353C, YKL209C, YJL095W, YHR158C, YJL157C, YNL020C, YDL126C, YHL007C, YNL271C, YGR080W, YIL068C, YBR102C, YAL016W, YLR166C, YOL105C, YNL106C, YPL115C, YNR052C, YDL159W, YNL084C, YER008C, YDR129C, YBR234C, YNL298W, YIL129C, YOR326W, YDR103W, YCR030C, YCR088W, YIR003W, YLR319C, YER114C, YOR008C, YER118C, YIL…	1610	108	4595	1.71771	0.000110743	1.23053e-05	0.000257483
GOTERM_BP_FAT	GO:0008104~protein localization	283	13.8725	2.55398e-07	YHR012W, YFR002W, YDR395W, YBL102W, YLR373C, YER031C, YDR323C, YMR153W, YKR001C, YLR039C, YMR047C, YHL020C, YKL176C, YMR089C, YML013W, YPL069C, YBR097W, YLR163C, YNL263C, YKL134C, YOR046C, YOL062C, YNL026W, YDL116W, YOR299W, YKL068W, YIL068C, YPL125W, YBL069W, YGR270W, YLR078C, YGR261C, YDL100C, YDR192C, YER110C, YLL040C, YER083C, YLR189C, YMR026C, YFL045C, YPL195W, YNL275W, YFL025C, YGL206C, YFL…	1838	597	4870	1.25602	0.000585967	0.000117221	0.000446163
GOTERM_BP_FAT	GO:0045184~establishment of protein localization	259	12.6961	2.72596e-07	YFR002W, YHR012W, YDR395W, YBL102W, YLR373C, YER031C, YDR323C, YMR153W, YKR001C, YLR039C, YMR047C, YHL020C, YKL176C, YMR089C, YML013W, YPL069C, YBR097W, YLR163C, YNL263C, YKL134C, YOR046C, YOL062C, YNL026W, YDL116W, YOR299W, YKL068W, YIL068C, YPL125W, YBL069W, YLR078C, YGR261C, YDR192C, YER110C, YLL040C, YER083C, YLR189C, YMR026C, YFL045C, YPL195W, YNL275W, YFL025C, YGL206C, YGR009C, YMR054W, YKL…	1838	540	4870	1.27084	0.000625413	0.000104263	0.000476208
GOTERM_BP_FAT	GO:0034504~protein localization in nucleus	43	2.10784	3.41305e-07	YDR335W, YFR002W, YDR395W, YLR347C, YMR153W, YML031W, YMR047C, YJR042W, YJR132W, YGL172W, YDR159W, YKL057C, YJL041W, YBR017C, YKR048C, YGR119C, YMR091C, YGL092W, YGR218W, YJL157C, YOR310C, YNR016C, YER105C, YML103C, YOR160W, YGL016W, YBL079W, YMR308C, YDL116W, YKL068W, YNL189W, YPL125W, YGL241W, YGL238W, YDL088C, YDR192C, YJL128C, YMR129W, YER110C, YER107C, YJL061W, YKR082W, YMR235C	1838	60	4870	1.89889	0.000782989	0.000111893	0.000596237
GOTERM_MF_FAT	GO:0004674~protein serine/threonine kinase activity	79	3.87255	4.28788e-07	YDR283C, YCR073C, YHR079C, YNR047W, YLR096W, YOR233W, YPR161C, YBR059C, YBL088C, YER129W, YHR102W, YIL035C, YHR205W, YKL171W, YFL033C, YBR097W, YJL095W, YDL017W, YOR061W, YNL020C, YHL007C, YJR059W, YPR111W, YDR490C, YKL048C, YLR248W, YOL045W, YDL028C, YNL307C, YNL183C, YPR054W, YFR014C, YPL042C, YBL009W, YMR216C, YER027C, YDR477W, YJL128C, YJR066W, YLL019C, YPR106W, YKL166C, YJL187C, YDL159W, YCR…	1633	129	4190	1.57132	0.000517413	3.45025e-05	0.000693707
GOTERM_BP_FAT	GO:0006609~mRNA-binding (hnRNP) protein import into nucleus	24	1.17647	4.98531e-07	YDR335W, YFR002W, YML103C, YER105C, YOR160W, YBL079W, YMR308C, YMR153W, YDL116W, YMR047C, YKL068W, YJR042W, YGL172W, YKL057C, YJL041W, YGR119C, YBR017C, YDL088C, YGL092W, YDR192C, YMR129W, YER107C, YJL061W, YKR082W	1838	27	4870	2.35522	0.00114348	0.000143006	0.000870899
GOTERM_CC_FAT	GO:0005635~nuclear envelope	73	3.57843	5.2385e-07	YJL087C, YFR002W, YDR410C, YDR395W, YMR290C, YMR153W, YML031W, YKL205W, YMR047C, YHL020C, YGL172W, YDR120C, YNL181W, YML075C, YOR046C, YPL020C, YER105C, YEL002C, YBL079W, YLR442C, YNL216W, YDL116W, YJL073W, YDR458C, YKL068W, YPL169C, YIL030C, YPL125W, YGL241W, YAR042W, YOL072W, YOR112W, YER027C, YDR192C, YDR477W, YKR044W, YIL115C, YER110C, YKR082W, YDR335W, YGL115W, YJL039C, YHR076W, YLR347C, YJR…	1610	128	4595	1.62769	0.000335732	3.35782e-05	0.000780681
GOTERM_CC_FAT	GO:0031981~nuclear lumen	244	11.9608	5.50306e-07	YMR290C, YDR432W, YPR190C, YHL020C, YDL060W, YNL236W, YDR005C, YMR270C, YDR181C, YGR116W, YAL021C, YGL070C, YPL007C, YPR070W, YNL025C, YGR134W, YPR031W, YNR046W, YDR301W, YNL278W, YDR026C, YDL056W, YEL056W, YDR362C, YML114C, YBR154C, YIL128W, YNL139C, YGL133W, YCL059C, YNR052C, YDR295C, YLR277C, YOR151C, YLR129W, YPL126W, YJL090C, YOR191W, YLR002C, YMR049C, YOL077C, YIL079C, YBR202W, YDR448W, YBR…	1610	545	4595	1.27777	0.000352684	3.20673e-05	0.000820107
GOTERM_CC_FAT	GO:0031974~membrane-enclosed lumen	351	17.2059	8.90501e-07	YFL036W, YNL177C, YMR290C, YGR084C, YOR084W, YPL154C, YCR079W, YDR432W, YCL057W, YPR190C, YHL020C, YDL060W, YNL236W, YDR005C, YMR270C, YDR181C, YGR116W, YGL070C, YAL021C, YLR163C, YKL134C, YPL104W, YPL007C, YPR070W, YNL025C, YGR134W, YOR180C, YPR031W, YDR301W, YNR046W, YNL278W, YLR382C, YDR026C, YLR439W, YDL056W, YEL056W, YDR362C, YML114C, YBR154C, YIL128W, YNL139C, YGL133W, YCL059C, YNR052C, YDR…	1610	827	4595	1.21133	0.000570649	4.75665e-05	0.00132709
GOTERM_BP_FAT	GO:0034613~cellular protein localization	181	8.87255	8.91557e-07	YBR164C, YFR002W, YLR008C, YDL149W, YDR395W, YLR378C, YMR153W, YKR001C, YLR039C, YML031W, YMR047C, YOL044W, YMR089C, YER157W, YKL176C, YNL330C, YNL329C, YLR163C, YBR097W, YKR048C, YMR091C, YBR288C, YKL134C, YCR032W, YOR046C, YOL062C, YNL026W, YER105C, YDL116W, YOL031C, YKL068W, YPL125W, YDR189W, YBL069W, YIL109C, YGR270W, YLR078C, YGR261C, YDL100C, YMR080C, YDR358W, YDR192C, YDR264C, YER110C, YER…	1838	362	4870	1.32481	0.00204403	0.000227321	0.00155748
GOTERM_BP_FAT	GO:0070727~cellular macromolecule localization	186	9.11765	1.22617e-06	YBR164C, YFR002W, YLR008C, YDL149W, YDR395W, YLR378C, YMR153W, YKR001C, YLR039C, YML031W, YMR047C, YOL044W, YMR089C, YER157W, YKL176C, YNL330C, YNL329C, YLR163C, YBR097W, YKR048C, YMR091C, YBR288C, YKL134C, YCR032W, YOR046C, YOL062C, YNL026W, YER105C, YDL116W, YOL031C, YKL068W, YPL125W, YDR189W, YBL069W, YIL109C, YGR270W, YLR078C, YGR261C, YDL100C, YMR080C, YDR358W, YDR192C, YDR264C, YER110C, YER…	1838	375	4870	1.31421	0.00281011	0.000281367	0.00214202
GOTERM_MF_FAT	GO:0030695~GTPase regulator activity	68	3.33333	1.22745e-06	YNL272C, YFL027C, YOL112W, YDR137W, YJR031C, YLR039C, YLR425W, YOR370C, YPL070W, YOL081W, YCR067C, YLR291C, YPR041W, YDL240W, YEL022W, YDL234C, YHL007C, YGR070W, YOR127W, YGL161C, YDR407C, YOR070C, YBR140C, YDL100C, YMR192W, YFL047W, YPL161C, YPL115C, YPR181C, YLR371W, YER093C, YGL097W, YPL242C, YLR347C, YMR055C, YCL014W, YPR032W, YML097C, YNL298W, YDL077C, YAL024C, YNL293W, YDL226C, YDR211W, YLR…	1633	109	4190	1.6007	0.00148044	9.25919e-05	0.0019858
GOTERM_BP_FAT	GO:0051056~regulation of small GTPase mediated signal transduction	35	1.71569	1.3677e-06	YPL242C, YFL027C, YMR055C, YCL014W, YOL112W, YJR031C, YLR425W, YOL081W, YLR310C, YDL226C, YNL293W, YAL024C, YBL060W, YEL022W, YPL249C, YDL234C, YOR371C, YAL056W, YHL029C, YKL092C, YGR070W, YDR407C, YDR170C, YDR189W, YOR070C, YBR140C, YMR192W, YAL041W, YPR095C, YER155C, YLR371W, YER093C, YMR218C, YOL078W, YGR100W	1838	47	4870	1.97312	0.00313396	0.000285312	0.00238926
GOTERM_CC_FAT	GO:0044463~cell projection part	65	3.18627	1.63846e-06	YNL138W, YNL272C, YIR006C, YPR122W, YHR102W, YHR107C, YBR200W, YDR348C, YPR055W, YJL020C, YOR353C, YKL209C, YJL095W, YHR158C, YJL157C, YNL020C, YDL126C, YHL007C, YNL271C, YGR080W, YIL068C, YBR102C, YAL016W, YLR166C, YOL105C, YNL106C, YPL115C, YNR052C, YDL159W, YNL084C, YER008C, YDR129C, YBR234C, YNL298W, YIL129C, YOR326W, YDR103W, YCR030C, YCR088W, YIR003W, YLR319C, YER114C, YOR008C, YER118C, YIL…	1610	113	4595	1.6417	0.0010497	8.07855e-05	0.00244174
GOTERM_MF_FAT	GO:0060589~nucleoside-triphosphatase regulator activity	77	3.77451	1.66551e-06	YLR008C, YNL272C, YFL027C, YOL112W, YDR137W, YJR031C, YLR039C, YLR425W, YOR370C, YPL070W, YOL081W, YCR067C, YLR291C, YPR041W, YDL240W, YEL022W, YFL016C, YDL234C, YHL007C, YGR070W, YOL031C, YOR127W, YGL161C, YDR407C, YOR070C, YBR140C, YDL100C, YMR192W, YFL047W, YMR161W, YPL161C, YPL115C, YPR181C, YKL073W, YLR371W, YER093C, YGL097W, YPL242C, YLR347C, YMR055C, YPR032W, YCL014W, YML097C, YDL077C, YNL…	1633	128	4190	1.54351	0.00200825	0.000118244	0.00269449
GOTERM_CC_FAT	GO:0044448~cell cortex part	64	3.13725	1.79108e-06	YNL138W, YIR006C, YOL112W, YHR107C, YBR200W, YPR055W, YJL020C, YNL020C, YNL271C, YKL048C, YGR080W, YGR032W, YOR127W, YLR313C, YIL068C, YDL146W, YNL094W, YBR102C, YLR429W, YLR166C, YNL106C, YJR090C, YNL084C, YGR198W, YER008C, YPL242C, YHR016C, YDR129C, YCL014W, YDR409W, YBR234C, YNL298W, YIL002C, YKL101W, YNL293W, YCR088W, YLR319C, YIR003W, YCL034W, YLR342W, YOR122C, YOR008C, YNL166C, YIL095W, YLR…	1610	111	4595	1.64557	0.00114742	8.20025e-05	0.00266918
GOTERM_CC_FAT	GO:0005933~cellular bud	100	4.90196	2.13615e-06	YER125W, YAL053W, YOR233W, YBR059C, YHR107C, YER144C, YOR353C, YDL240W, YKR048C, YOR046C, YKL048C, YNL278W, YLR313C, YOR127W, YIL068C, YAL016W, YLR084C, YMR192W, YFL047W, YBR038W, YLR371W, YJL187C, YGL190C, YER008C, YAR019C, YDL117W, YPR032W, YDR409W, YNL298W, YIL129C, YKL101W, YBL105C, YAL024C, YLR319C, YER114C, YBR017C, YFR024C-A, YKR100C, YKR090W, YML072C, YJL085W, YBR023C, YOR014W, YIL159W, Y…	1610	194	4595	1.47115	0.00136833	9.12806e-05	0.00318341
GOTERM_BP_FAT	GO:0006608~snRNP protein import into nucleus	22	1.07843	2.58323e-06	YDR335W, YFR002W, YML103C, YER105C, YBL079W, YMR153W, YDL116W, YMR047C, YKL068W, YJR042W, YGL172W, YKL057C, YJL041W, YGR119C, YDL088C, YGL092W, YDR192C, YMR129W, YER107C, YJL061W, YOR310C, YKR082W	1838	25	4870	2.33166	0.00591099	0.000493922	0.00451265
GOTERM_CC_FAT	GO:0005938~cell cortex	73	3.57843	3.64307e-06	YNL138W, YIR006C, YOR233W, YOL112W, YHR107C, YBR200W, YPR055W, YJL020C, YKR054C, YNL020C, YNL271C, YKL048C, YGR032W, YGR080W, YOR127W, YLR313C, YIL068C, YDL146W, YNL094W, YBR102C, YLR429W, YLR166C, YNL106C, YJR090C, YNL084C, YGR198W, YER008C, YPL242C, YHR016C, YDR129C, YCL014W, YBR234C, YDR409W, YNL298W, YIL002C, YKL101W, YNL293W, YCR088W, YCL034W, YIR003W, YLR319C, YLR342W, YOR122C, YOR008C, YNL…	1610	133	4595	1.5665	0.00233249	0.00014594	0.00542907
GOTERM_BP_FAT	GO:0015031~protein transport	237	11.6176	4.51858e-06	YFR002W, YHR012W, YDR395W, YBL102W, YLR373C, YER031C, YMR153W, YKR001C, YLR039C, YMR047C, YKL176C, YMR089C, YML013W, YPL069C, YBR097W, YLR163C, YNL263C, YKL134C, YOR046C, YOL062C, YNL026W, YDL116W, YOR299W, YKL068W, YIL068C, YPL125W, YBL069W, YLR078C, YGR261C, YDR192C, YER110C, YLL040C, YER083C, YLR189C, YFL045C, YPL195W, YMR026C, YNL275W, YFL025C, YGL206C, YGR009C, YKL057C, YBR017C, YGR119C, YPL…	1838	502	4870	1.25092	0.0103166	0.000797387	0.00789338
GOTERM_BP_FAT	GO:0051031~tRNA transport	27	1.32353	4.52554e-06	YDR335W, YFR002W, YER125W, YMR153W, YKL205W, YMR047C, YJR042W, YGL172W, YGR128C, YKL057C, YJL041W, YGR119C, YGL092W, YER105C, YML103C, YNL073W, YOR160W, YBL079W, YDL116W, YKL068W, YOR112W, YDL088C, YDR192C, YMR129W, YJL061W, YER107C, YKR082W	1838	34	4870	2.10411	0.0103324	0.000741592	0.00790553
GOTERM_BP_FAT	GO:0006999~nuclear pore organization	27	1.32353	4.52554e-06	YDR335W, YFR002W, YJL039C, YLR347C, YMR153W, YML031W, YMR047C, YJR042W, YGL172W, YKL057C, YJL041W, YGR119C, YGL092W, YER105C, YML103C, YBL079W, YDL116W, YKL068W, YNL189W, YDL088C, YDR192C, YLR208W, YIL115C, YMR129W, YJL061W, YER107C, YKR082W	1838	34	4870	2.10411	0.0103324	0.000741592	0.00790553
GOTERM_CC_FAT	GO:0005937~mating projection	66	3.23529	4.99218e-06	YNL138W, YNL272C, YIR006C, YPR122W, YHR102W, YHR107C, YBR200W, YDR348C, YPR055W, YJL020C, YOR353C, YKL209C, YJL095W, YHR158C, YJL157C, YNL020C, YDL126C, YHL007C, YNL271C, YGR080W, YLR313C, YIL068C, YBR102C, YAL016W, YLR166C, YOL105C, YNL106C, YPL115C, YNR052C, YDL159W, YNL084C, YER008C, YDR129C, YBR234C, YNL298W, YIL129C, YOR326W, YDR103W, YCR030C, YCR088W, YIR003W, YLR319C, YER114C, YOR008C, YER…	1610	118	4595	1.59633	0.00319488	0.000188217	0.00743949
GOTERM_CC_FAT	GO:0042995~cell projection	66	3.23529	4.99218e-06	YNL138W, YNL272C, YIR006C, YPR122W, YHR102W, YHR107C, YBR200W, YDR348C, YPR055W, YJL020C, YOR353C, YKL209C, YJL095W, YHR158C, YJL157C, YNL020C, YDL126C, YHL007C, YNL271C, YGR080W, YLR313C, YIL068C, YBR102C, YAL016W, YLR166C, YOL105C, YNL106C, YPL115C, YNR052C, YDL159W, YNL084C, YER008C, YDR129C, YBR234C, YNL298W, YIL129C, YOR326W, YDR103W, YCR030C, YCR088W, YIR003W, YLR319C, YER114C, YOR008C, YER…	1610	118	4595	1.59633	0.00319488	0.000188217	0.00743949
GOTERM_BP_FAT	GO:0051030~snRNA transport	21	1.02941	5.81901e-06	YDR335W, YFR002W, YML103C, YER105C, YBL079W, YMR153W, YDL116W, YMR047C, YKL068W, YJR042W, YGL172W, YKL057C, YJL041W, YGR119C, YDL088C, YGL092W, YDR192C, YMR129W, YER107C, YJL061W, YKR082W	1838	24	4870	2.31842	0.0132659	0.000889914	0.0101649
GOTERM_BP_FAT	GO:0006610~ribosomal protein import into nucleus	21	1.02941	5.81901e-06	YDR335W, YFR002W, YML103C, YER105C, YBL079W, YMR153W, YDL116W, YMR047C, YKL068W, YJR042W, YGL172W, YKL057C, YJL041W, YGR119C, YDL088C, YGL092W, YDR192C, YMR129W, YER107C, YJL061W, YKR082W	1838	24	4870	2.31842	0.0132659	0.000889914	0.0101649
GOTERM_BP_FAT	GO:0006408~snRNA export from nucleus	21	1.02941	5.81901e-06	YDR335W, YFR002W, YML103C, YER105C, YBL079W, YMR153W, YDL116W, YMR047C, YKL068W, YJR042W, YGL172W, YKL057C, YJL041W, YGR119C, YDL088C, YGL092W, YDR192C, YMR129W, YER107C, YJL061W, YKR082W	1838	24	4870	2.31842	0.0132659	0.000889914	0.0101649
GOTERM_BP_FAT	GO:0046578~regulation of Ras protein signal transduction	29	1.42157	6.69462e-06	YFL027C, YCL014W, YMR055C, YOL112W, YJR031C, YLR425W, YOL081W, YDL226C, YNL293W, YBL060W, YEL022W, YPL249C, YDL234C, YOR371C, YAL056W, YHL029C, YGR070W, YDR407C, YDR170C, YDR189W, YOR070C, YBR140C, YMR192W, YPR095C, YAL041W, YLR371W, YMR218C, YOL078W, YGR100W	1838	38	4870	2.02208	0.0152468	0.000959802	0.0116944
GOTERM_MF_FAT	GO:0016875~ligase activity, forming carbon-oxygen bonds	30	1.47059	6.98393e-06	YDR283C, YIL078W, YDR341C, YPR033C, YPL190C, YBR121C, YBL076C, YGR264C, YLR060W, YDR268W, YPL104W, YOR168W, YGR094W, YNL073W, YNL040W, YOL097C, YLR382C, YNL247W, YLL018C, YGR185C, YFL022C, YPL040C, YHR019C, YDR023W, YOR335C, YHR020W, YPL160W, YGL245W, YHR091C, YGR171C	1633	39	4190	1.97372	0.0083942	0.000468203	0.0112983
GOTERM_MF_FAT	GO:0016876~ligase activity, forming aminoacyl-tRNA and related compounds	30	1.47059	6.98393e-06	YDR283C, YIL078W, YDR341C, YPR033C, YPL190C, YBR121C, YBL076C, YGR264C, YLR060W, YDR268W, YPL104W, YOR168W, YGR094W, YNL073W, YNL040W, YOL097C, YLR382C, YNL247W, YLL018C, YGR185C, YFL022C, YPL040C, YHR019C, YDR023W, YOR335C, YHR020W, YPL160W, YGL245W, YHR091C, YGR171C	1633	39	4190	1.97372	0.0083942	0.000468203	0.0112983
GOTERM_CC_FAT	GO:0005935~cellular bud neck	80	3.92157	7.04343e-06	YNL272C, YOR233W, YBR059C, YOL112W, YPR122W, YHR107C, YER144C, YBR200W, YPR055W, YDR348C, YDL240W, YKR048C, YHR158C, YCR017C, YNL271C, YKL048C, YNL278W, YDL028C, YLR313C, YOR127W, YIL068C, YDL146W, YBR102C, YAL016W, YLR084C, YMR192W, YLR166C, YFL047W, YBR038W, YJL128C, YLR371W, YJR090C, YJL187C, YGL190C, YER008C, YPL242C, YAR019C, YDL117W, YPL116W, YBR133C, YCL014W, YDR409W, YOR326W, YKL101W, YCR…	1610	151	4595	1.51207	0.00450468	0.000250794	0.0104962
GOTERM_BP_FAT	GO:0006409~tRNA export from nucleus	25	1.22549	7.38091e-06	YDR335W, YFR002W, YML103C, YER105C, YER125W, YBL079W, YMR153W, YDL116W, YKL205W, YMR047C, YKL068W, YJR042W, YGL172W, YGR128C, YOR112W, YKL057C, YJL041W, YGR119C, YDL088C, YGL092W, YDR192C, YMR129W, YER107C, YJL061W, YKR082W	1838	31	4870	2.13679	0.0167966	0.00099593	0.0128932
GOTERM_BP_FAT	GO:0006886~intracellular protein transport	161	7.89216	7.94917e-06	YBR164C, YFR002W, YLR008C, YDL149W, YDR395W, YLR378C, YMR153W, YKR001C, YLR039C, YML031W, YMR047C, YOL044W, YMR089C, YER157W, YKL176C, YNL329C, YLR163C, YBR097W, YKR048C, YMR091C, YBR288C, YKL134C, YCR032W, YOR046C, YOL062C, YNL026W, YER105C, YDL116W, YOL031C, YKL068W, YPL125W, YBL069W, YDR189W, YIL109C, YLR078C, YGR261C, YMR080C, YDR358W, YDR192C, YDR264C, YER110C, YER083C, YHR171W, YPL195W, YFL…	1838	325	4870	1.31258	0.018078	0.00101301	0.0138858
GOTERM_BP_FAT	GO:0034621~cellular macromolecular complex subunit organization	206	10.098	7.98245e-06	YFR002W, YDR395W, YMR290C, YMR153W, YMR047C, YDR432W, YDR004W, YFL007W, YBL008W, YGR116W, YDR303C, YOR046C, YPL215W, YMR098C, YDR301W, YDL116W, YKL068W, YBR245C, YPL125W, YML124C, YGL246C, YML114C, YHR165C, YDR192C, YEL015W, YER110C, YLR277C, YKL173W, YIL129C, YOL077C, YBR202W, YBR142W, YJL180C, YKL018W, YKL057C, YCL031C, YGR119C, YHR027C, YBR081C, YDR375C, YBR143C, YGR245C, YOR206W, YHR115C, YNL…	1838	431	4870	1.26641	0.018153	0.000963735	0.0139439
GOTERM_BP_FAT	GO:0043039~tRNA aminoacylation	31	1.51961	8.86459e-06	YIL078W, YDR341C, YPR033C, YBR121C, YBL076C, YGR264C, YLR060W, YDR268W, YPL104W, YOR168W, YGR094W, YBL080C, YNL073W, YNL040W, YMR293C, YOL097C, YLR382C, YNL247W, YGL105W, YLL018C, YGR185C, YFL022C, YPL040C, YHR019C, YDR023W, YOR335C, YHR020W, YPL160W, YGL245W, YHR091C, YGR171C	1838	42	4870	1.95567	0.0201388	0.0010167	0.0154847
GOTERM_BP_FAT	GO:0043038~amino acid activation	31	1.51961	8.86459e-06	YIL078W, YDR341C, YPR033C, YBR121C, YBL076C, YGR264C, YLR060W, YDR268W, YPL104W, YOR168W, YGR094W, YBL080C, YNL073W, YNL040W, YMR293C, YOL097C, YLR382C, YNL247W, YGL105W, YLL018C, YGR185C, YFL022C, YPL040C, YHR019C, YDR023W, YOR335C, YHR020W, YPL160W, YGL245W, YHR091C, YGR171C	1838	42	4870	1.95567	0.0201388	0.0010167	0.0154847
GOTERM_BP_FAT	GO:0007163~establishment or maintenance of cell polarity	71	3.48039	9.53966e-06	YDR093W, YIR006C, YPR122W, YHR107C, YIL035C, YBR200W, YPR055W, YJL095W, YGL155W, YKR054C, YOR061W, YCR047C, YHL007C, YCR057C, YNL090W, YNL271C, YKL048C, YGR080W, YGL216W, YOR299W, YGR070W, YLR313C, YOR127W, YIL068C, YML109W, YBR102C, YAR042W, YOL072W, YLR084C, YLR166C, YER166W, YNL116W, YPL161C, YPL115C, YLR371W, YNL084C, YPL145C, YER008C, YDR129C, YPR032W, YCL014W, YNL298W, YOR326W, YKR055W, YCR…	1838	123	4870	1.52945	0.0216557	0.00104201	0.0166639
GOTERM_MF_FAT	GO:0008094~DNA-dependent ATPase activity	44	2.15686	1.28541e-05	YOL094C, YOR141C, YLR430W, YCR066W, YGL150C, YML127W, YIL126W, YDR004W, YBR114W, YBR073W, YHR120W, YBR202W, YGR056W, YEL032W, YPL235W, YOR304W, YER171W, YPR019W, YCR052W, YLR274W, YER173W, YDR303C, YMR091C, YHR164C, YPL082C, YMR190C, YLR357W, YIL143C, YFR037C, YDR334W, YNL059C, YOR290C, YLR032W, YPL008W, YGL163C, YHR031C, YJL092W, YJR035W, YOR217W, YDR190C, YGL201C, YFR038W, YER164W, YBL023C	1633	66	4190	1.71055	0.0153953	0.000816246	0.0207938
GOTERM_BP_FAT	GO:0000902~cell morphogenesis	84	4.11765	1.29619e-05	YDR093W, YMR212C, YIR006C, YPR122W, YHR107C, YHR102W, YIL035C, YKR031C, YBR200W, YPR055W, YOR353C, YJL095W, YGL155W, YHR158C, YOR061W, YKR054C, YCR047C, YHL007C, YCR057C, YNL090W, YNL271C, YKL048C, YGR080W, YGL216W, YOR299W, YGR070W, YLR313C, YOR127W, YIL068C, YML109W, YBR102C, YAR042W, YOL072W, YLR084C, YLR166C, YCR089W, YER166W, YNL116W, YPL161C, YPL115C, YLR371W, YJL187C, YDR141C, YNL084C, YPL…	1838	152	4870	1.46426	0.0293096	0.00135125	0.0226411
GOTERM_CC_FAT	GO:0044459~plasma membrane part	94	4.60784	1.30514e-05	YFR002W, YLR373C, YER125W, YDR323C, YIR006C, YOR069W, YMR153W, YFR051C, YMR047C, YPR029C, YGL172W, YER157W, YMR231W, YPR194C, YNL329C, YKL209C, YJR005W, YCR032W, YJL062W, YBR288C, YOR046C, YHL002W, YNL287W, YCR017C, YDR292C, YOL062C, YNL090W, YNL271C, YER105C, YGR032W, YDL116W, YKL068W, YBR170C, YPL085W, YOR132W, YIL109C, YIL105C, YGR261C, YGL137W, YJL156C, YBR041W, YPR181C, YDR192C, YIL115C, YJR…	1610	186	4595	1.44236	0.00833112	0.00044022	0.0194485
GOTERM_BP_FAT	GO:0019954~asexual reproduction	53	2.59804	1.34826e-05	YIR006C, YPR122W, YMR313C, YHR107C, YMR200W, YPR055W, YKR048C, YHR111W, YNL271C, YKL048C, YGR080W, YGR070W, YOR127W, YLR313C, YIL068C, YNL192W, YBR102C, YAL016W, YLR166C, YPL115C, YLR371W, YAL020C, YNL084C, YGL190C, YER008C, YDL188C, YDR129C, YCL014W, YNL298W, YIL129C, YDR245W, YOR326W, YLR319C, YDL134C, YKR089C, YER114C, YOR122C, YLR337C, YBL007C, YKL092C, YDR507C, YLR387C, YKL046C, YJL085W, YKR…	1838	86	4870	1.6329	0.030469	0.00134443	0.0235506
GOTERM_BP_FAT	GO:0007114~cell budding	53	2.59804	1.34826e-05	YIR006C, YPR122W, YMR313C, YHR107C, YMR200W, YPR055W, YKR048C, YHR111W, YNL271C, YKL048C, YGR080W, YGR070W, YOR127W, YLR313C, YIL068C, YNL192W, YBR102C, YAL016W, YLR166C, YPL115C, YLR371W, YAL020C, YNL084C, YGL190C, YER008C, YDL188C, YDR129C, YCL014W, YNL298W, YIL129C, YDR245W, YOR326W, YLR319C, YDL134C, YKR089C, YER114C, YOR122C, YLR337C, YBL007C, YKL092C, YDR507C, YLR387C, YKL046C, YJL085W, YKR…	1838	86	4870	1.6329	0.030469	0.00134443	0.0235506
GOTERM_MF_FAT	GO:0004812~aminoacyl-tRNA ligase activity	29	1.42157	1.35585e-05	YDR283C, YIL078W, YDR341C, YPR033C, YPL190C, YBR121C, YBL076C, YGR264C, YLR060W, YDR268W, YPL104W, YOR168W, YGR094W, YNL073W, YOL097C, YLR382C, YNL247W, YLL018C, YGR185C, YFL022C, YPL040C, YHR019C, YDR023W, YOR335C, YHR020W, YPL160W, YGL245W, YHR091C, YGR171C	1633	38	4190	1.95813	0.0162321	0.000817929	0.0219333
GOTERM_BP_FAT	GO:0051028~mRNA transport	51	2.5	1.41959e-05	YFR002W, YDR395W, YMR153W, YML031W, YMR047C, YDR432W, YGL172W, YOR046C, YDL084W, YER105C, YIL143C, YBL079W, YMR308C, YDL116W, YBR170C, YKL068W, YPL169C, YGL241W, YOL072W, YNL139C, YDR192C, YLR016C, YIL115C, YER110C, YDR457W, YKR082W, YJL039C, YMR125W, YJR042W, YDL160C, YDR159W, YKL057C, YKR002W, YJL041W, YGR119C, YER165W, YGL092W, YGR218W, YCL011C, YML103C, YGL122C, YPL178W, YNL189W, YBR034C, YDL…	1838	82	4870	1.64793	0.0320548	0.00135657	0.0247964
GOTERM_MF_FAT	GO:0008026~ATP-dependent helicase activity	53	2.59804	1.45582e-05	YLR398C, YMR290C, YLR430W, YKR086W, YFL002C, YJL033W, YEL032W, YPR019W, YLR424W, YHR065C, YMR128W, YHR164C, YOR046C, YDL084W, YNR038W, YMR190C, YIL143C, YNL059C, YDR021W, YDR291W, YPL008W, YHR031C, YOR204W, YGL201C, YLR419W, YKR024C, YMR080C, YDR243C, YJL138C, YDR194C, YOR141C, YHR169W, YGL150C, YGR271W, YBR202W, YDL031W, YPL235W, YJL050W, YER171W, YBR142W, YDL160C, YPL029W, YLR274W, YBR237W, YER…	1633	84	4190	1.61892	0.0174184	0.000836406	0.0235502
GOTERM_MF_FAT	GO:0070035~purine NTP-dependent helicase activity	53	2.59804	1.45582e-05	YLR398C, YMR290C, YLR430W, YKR086W, YFL002C, YJL033W, YEL032W, YPR019W, YLR424W, YHR065C, YMR128W, YHR164C, YOR046C, YDL084W, YNR038W, YMR190C, YIL143C, YNL059C, YDR021W, YDR291W, YPL008W, YHR031C, YOR204W, YGL201C, YLR419W, YKR024C, YMR080C, YDR243C, YJL138C, YDR194C, YOR141C, YHR169W, YGL150C, YGR271W, YBR202W, YDL031W, YPL235W, YJL050W, YER171W, YBR142W, YDL160C, YPL029W, YLR274W, YBR237W, YER…	1633	84	4190	1.61892	0.0174184	0.000836406	0.0235502
GOTERM_BP_FAT	GO:0043933~macromolecular complex subunit organization	241	11.8137	1.67047e-05	YFR002W, YDR395W, YMR290C, YMR153W, YMR047C, YDR432W, YDR004W, YMR089C, YFL007W, YBL008W, YGR116W, YDR303C, YOR046C, YPL007C, YPL202C, YPL215W, YMR098C, YNL026W, YDR301W, YDL116W, YKL068W, YBR245C, YPL125W, YML124C, YDR362C, YGL246C, YML114C, YHR165C, YDR192C, YEL015W, YER110C, YLR277C, YDR216W, YKL173W, YIL129C, YOL077C, YPL132W, YBR202W, YBR142W, YJL180C, YKL018W, YKL057C, YCL031C, YFR052W, YGR…	1838	519	4870	1.23036	0.0376119	0.00153232	0.029178
GOTERM_MF_FAT	GO:0008237~metallopeptidase activity	31	1.51961	1.84316e-05	YHR024C, YPR122W, YDR101C, YIL108W, YDR430C, YCL057W, YLR244C, YMR089C, YOL098C, YHR113W, YBR281C, YPR024W, YJR117W, YLR163C, YKR087C, YKL134C, YER017C, YKR038C, YJR126C, YOL057W, YHR132C, YBR074W, YBL045C, YBR286W, YLR389C, YIL137C, YHR047C, YOR256C, YNL045W, YFR044C, YKL157W	1633	42	4190	1.89383	0.0220015	0.00101072	0.0298152
GOTERM_BP_FAT	GO:0016192~vesicle-mediated transport	181	8.87255	1.86142e-05	YBR164C, YHR012W, YBL102W, YFL027C, YDR323C, YER031C, YAL053W, YER125W, YLR096W, YGL023C, YKR001C, YDR137W, YLR039C, YER157W, YKL176C, YMR231W, YCR067C, YMR266W, YBR097W, YNL263C, YBR288C, YEL022W, YDL234C, YJL207C, YOL062C, YOR299W, YIL068C, YDR407C, YDR189W, YAR042W, YIL109C, YAL002W, YIL048W, YGL225W, YLR078C, YGR261C, YMR192W, YDL100C, YDR358W, YFL048C, YLR371W, YDR264C, YER083C, YPL145C, YLL…	1838	376	4870	1.27548	0.0418204	0.00164173	0.0325129
GOTERM_BP_FAT	GO:0006607~NLS-bearing substrate import into nucleus	21	1.02941	1.87621e-05	YDR335W, YFR002W, YML103C, YER105C, YBL079W, YMR153W, YDL116W, YMR047C, YKL068W, YJR042W, YGL172W, YKL057C, YJL041W, YGR119C, YDL088C, YGL092W, YDR192C, YMR129W, YER107C, YJL061W, YKR082W	1838	25	4870	2.22568	0.0421455	0.00159352	0.0327711
GOTERM_BP_FAT	GO:0051325~interphase	64	3.13725	2.02298e-05	YCR042C, YIL035C, YML127W, YNL330C, YEL032W, YDL064W, YGR056W, YER148W, YFR040W, YNL262W, YPR019W, YGL173C, YER167W, YCR052W, YDR303C, YAL021C, YOR061W, YPL020C, YIL153W, YJR059W, YFR037C, YMR036C, YLL003W, YCR094W, YGL060W, YDL132W, YJR140C, YML114C, YDL155W, YGL201C, YJL098W, YDL047W, YCR065W, YJR090C, YJR066W, YJL187C, YCR008W, YOR372C, YDL188C, YPL116W, YBR133C, YIL126W, YKL101W, YKR072C, YIL…	1838	110	4870	1.5416	0.0453666	0.00165676	0.0353343
GOTERM_BP_FAT	GO:0046907~intracellular transport	277	13.5784	2.13463e-05	YFR002W, YHR012W, YDR395W, YBL102W, YDR323C, YMR153W, YKR001C, YLR039C, YMR047C, YDR432W, YKL176C, YMR089C, YBR097W, YLR163C, YNL263C, YKL134C, YOR046C, YOR334W, YKR054C, YOL062C, YNL026W, YDL116W, YOR299W, YKL068W, YIL068C, YDR407C, YPL125W, YBL069W, YML124C, YLR078C, YGR261C, YMR192W, YDL100C, YNL139C, YDR192C, YFL048C, YER110C, YLL040C, YPL145C, YER083C, YMR026C, YFL045C, YPL195W, YNL275W, YPR…	1838	608	4870	1.20715	0.0478096	0.00168789	0.0372841
GOTERM_BP_FAT	GO:0044265~cellular macromolecule catabolic process	222	10.8824	2.28638e-05	YLR373C, YML029W, YPL154C, YML013W, YDR219C, YCL044C, YPR024W, YAL021C, YHR111W, YLR224W, YPR070W, YOL013C, YDR097C, YOR249C, YDR131C, YFR014C, YGL197W, YMR304W, YOR033C, YNR052C, YEL015W, YLL040C, YDL102W, YML092C, YFL025C, YDR409W, YOR191W, YML111W, YDR206W, YIL079C, YLR352W, YOR259C, YGR255C, YPL029W, YFR052W, YHR027C, YLR207W, YHR166C, YBR058C, YER021W, YLR024C, YBR212W, YIL017C, YOL090W, YMR…	1838	475	4870	1.23835	0.0511201	0.00174757	0.0399341
GOTERM_BP_FAT	GO:0006611~protein export from nucleus	27	1.32353	2.61241e-05	YDR335W, YFR002W, YMR153W, YMR047C, YJR042W, YGL172W, YDR159W, YKL057C, YJL041W, YGR119C, YGR218W, YGL092W, YIL063C, YER105C, YML103C, YGL016W, YBL079W, YDL116W, YKL068W, YNL189W, YGL238W, YDL088C, YDR192C, YMR129W, YJL061W, YER107C, YKR082W	1838	36	4870	1.98721	0.0581937	0.00193218	0.0456274
GOTERM_BP_FAT	GO:0006796~phosphate metabolic process	141	6.91176	2.77411e-05	YDR283C, YCR073C, YKL080W, YHR079C, YNR047W, YLR096W, YOR233W, YBL088C, YBR059C, YCR079W, YIL035C, YHR205W, YOR065W, YBR097W, YJL095W, YDL017W, YHL007C, YBR020W, YMR036C, YKL048C, YDR182W, YGL059W, YCR026C, YOL045W, YNL307C, YIL147C, YNR032W, YNL183C, YBR125C, YPL042C, YFR014C, YAL016W, YBL009W, YER027C, YGR123C, YPR106W, YNR013C, YJL187C, YGL190C, YGL083W, YGL115W, YOR270C, YDL188C, YAR019C, YER…	1838	284	4870	1.31548	0.0616824	0.00198761	0.0484509
GOTERM_BP_FAT	GO:0051603~proteolysis involved in cellular protein catabolic process	125	6.12745	2.78459e-05	YER125W, YML029W, YCR066W, YPL154C, YGL227W, YML013W, YER144C, YOR138C, YDR219C, YCL044C, YPR024W, YKR087C, YNR069C, YHR111W, YLR224W, YPL020C, YOL013C, YBL022C, YEL037C, YKL022C, YOR249C, YDR131C, YJL073W, YDR161W, YOR157C, YMR304W, YDR358W, YJL047C, YDL122W, YDR427W, YHR171W, YML092C, YFL025C, YDR409W, YMR223W, YPL072W, YOR191W, YML111W, YIL046W, YLR352W, YMR264W, YMR275C, YOR259C, YHR134W, YKL…	1838	247	4870	1.3409	0.061908	0.00193471	0.0486339
GOTERM_MF_FAT	GO:0005099~Ras GTPase activator activity	24	1.17647	2.81115e-05	YPL242C, YHL029C, YFL027C, YKL092C, YMR055C, YOL112W, YNL298W, YOR127W, YOL081W, YNL293W, YOR070C, YJL201W, YBR140C, YMR192W, YFL047W, YDL240W, YPL115C, YER155C, YPL249C, YDL234C, YBR260C, YHL007C, YMR235C, YGR100W	1633	30	4190	2.05266	0.0333619	0.00147418	0.0454702
GOTERM_BP_FAT	GO:0006418~tRNA aminoacylation for protein translation	28	1.37255	2.94671e-05	YIL078W, YDR341C, YPR033C, YBR121C, YBL076C, YGR264C, YLR060W, YDR268W, YPL104W, YOR168W, YGR094W, YNL073W, YOL097C, YLR382C, YNL247W, YGL105W, YLL018C, YGR185C, YFL022C, YPL040C, YDR023W, YHR019C, YOR335C, YHR020W, YPL160W, YGL245W, YHR091C, YGR171C	1838	38	4870	1.95235	0.0653919	0.00198708	0.0514647
GOTERM_BP_FAT	GO:0030010~establishment of cell polarity	64	3.13725	2.9809e-05	YIR006C, YPR122W, YHR107C, YIL035C, YBR200W, YPR055W, YJL095W, YGL155W, YKR054C, YOR061W, YCR047C, YHL007C, YCR057C, YNL090W, YNL271C, YKL048C, YGR080W, YGL216W, YOR299W, YGR070W, YLR313C, YOR127W, YIL068C, YML109W, YBR102C, YOL072W, YLR084C, YLR166C, YNL116W, YPL161C, YPL115C, YLR371W, YNL084C, YER008C, YDR129C, YPR032W, YCL014W, YNL298W, YOR326W, YKR055W, YCR088W, YLR319C, YER114C, YOR122C, YGR…	1838	111	4870	1.52771	0.066125	0.00195274	0.0520617
GOTERM_BP_FAT	GO:0006793~phosphorus metabolic process	143	7.0098	2.99667e-05	YDR283C, YCR073C, YKL080W, YHR079C, YNR047W, YLR096W, YOR233W, YBL088C, YBR059C, YCR079W, YIL035C, YHR205W, YOR065W, YBR097W, YJL095W, YDL017W, YHL007C, YBR020W, YMR036C, YKL048C, YDR182W, YGL059W, YCR026C, YOL045W, YNL307C, YIL147C, YNR032W, YNL183C, YBR125C, YPL042C, YFR014C, YAL016W, YBL009W, YER027C, YGR123C, YNR013C, YPR106W, YJL187C, YGL190C, YGL083W, YGL115W, YOR270C, YDL188C, YAR019C, YER…	1838	289	4870	1.31106	0.0664629	0.00190858	0.0523369
GOTERM_BP_FAT	GO:0009057~macromolecule catabolic process	230	11.2745	3.0615e-05	YLR373C, YML029W, YNL123W, YPL154C, YMR089C, YML013W, YDR219C, YCL044C, YFL007W, YPR024W, YAL021C, YHR111W, YLR224W, YPR070W, YOL013C, YDR097C, YOR249C, YDR131C, YFR014C, YGL197W, YMR304W, YOR033C, YNR052C, YEL015W, YLL040C, YDL102W, YML092C, YFL025C, YDR409W, YOR191W, YML111W, YDR206W, YIL079C, YLR352W, YOR259C, YGR255C, YPL029W, YFR052W, YHR027C, YLR207W, YHR166C, YBR058C, YER021W, YLR024C, YBR…	1838	496	4870	1.22865	0.0678508	0.00189718	0.0534689
GOTERM_CC_FAT	GO:0005654~nucleoplasm	143	7.0098	3.19872e-05	YHR119W, YPL190C, YIL035C, YHL020C, YPR190C, YNL330C, YLR183C, YNL236W, YDR005C, YPR019W, YMR270C, YGR103W, YDR181C, YGR116W, YAL021C, YGL070C, YGR002C, YPL007C, YPR070W, YNL025C, YGR134W, YPR031W, YOL145C, YDR301W, YNL278W, YOR340C, YDL056W, YDR359C, YPR179C, YEL056W, YPL042C, YDR362C, YML114C, YHR099W, YGL201C, YIL128W, YBR154C, YBR112C, YBL093C, YGL133W, YNL139C, YNR052C, YDR295C, YLR277C, YOL…	1610	310	4595	1.31654	0.0202953	0.00102468	0.0476593
GOTERM_BP_FAT	GO:0051329~interphase of mitotic cell cycle	61	2.9902	3.4898e-05	YCR042C, YIL035C, YML127W, YNL330C, YEL032W, YDL064W, YGR056W, YFR040W, YPR019W, YGL173C, YER167W, YCR052W, YDR303C, YAL021C, YOR061W, YPL020C, YIL153W, YJR059W, YFR037C, YMR036C, YLL003W, YCR094W, YGL060W, YDL132W, YJR140C, YDL155W, YGL201C, YJL098W, YDL047W, YCR065W, YJR090C, YJR066W, YJL187C, YCR008W, YOR372C, YDL188C, YPL116W, YBR133C, YIL126W, YKL101W, YKR072C, YIL046W, YBR202W, YLR310C, YBL…	1838	105	4870	1.5393	0.0769689	0.00210547	0.0609471
GOTERM_BP_FAT	GO:0006508~proteolysis	178	8.72549	4.15001e-05	YER125W, YDR144C, YML029W, YCR066W, YNL123W, YPL154C, YGL227W, YCL057W, YMR089C, YML013W, YMR154C, YER144C, YOR138C, YDR219C, YOR197W, YCL044C, YPR024W, YLR163C, YKR087C, YNR069C, YHR111W, YKL134C, YLR224W, YPL020C, YOL013C, YBL022C, YEL037C, YKL022C, YOR249C, YDR131C, YJL073W, YHR132C, YDR161W, YOR157C, YLR389C, YBR286W, YMR304W, YGL091C, YJL047C, YDR358W, YDL122W, YNL045W, YDR427W, YHR171W, YML…	1838	373	4870	1.26443	0.0908497	0.00243919	0.0724733
GOTERM_BP_FAT	GO:0007015~actin filament organization	41	2.0098	4.58358e-05	YPL242C, YDL188C, YHR016C, YDR129C, YOL112W, YBR234C, YBL105C, YNL293W, YDL226C, YKR055W, YLR319C, YDL134C, YCL034W, YOR043W, YOR122C, YIL095W, YNL020C, YKL203C, YLR337C, YBL007C, YNL047C, YLR370C, YDL029W, YNL090W, YNL271C, YJR065C, YGR080W, YGR070W, YOR127W, YLR313C, YHR114W, YLR429W, YAL016W, YIL159W, YIL105C, YNL243W, YJL128C, YLR371W, YMR092C, YNL084C, YGL190C	1838	64	4870	1.69741	0.0998515	0.00262643	0.080042
GOTERM_BP_FAT	GO:0070647~protein modification by small protein conjugation or removal	74	3.62745	6.61661e-05	YBL084C, YNL172W, YER125W, YGL141W, YCR066W, YLR127C, YKL034W, YNL186W, YDL165W, YDL064W, YOR124C, YER144C, YOR138C, YDL013W, YPL020C, YKL022C, YGL211W, YIL156W, YGR184C, YOR249C, YDR131C, YIL038C, YPR180W, YLR032W, YDL190C, YDL132W, YPL084W, YMR304W, YMR247C, YNL116W, YMR080C, YAR007C, YJR090C, YDL122W, YDR457W, YHR171W, YDR409W, YFR010W, YMR223W, YPL072W, YGR003W, YLR394W, YML111W, YIL046W, YBR…	1838	135	4870	1.45238	0.140888	0.00369696	0.115525
GOTERM_BP_FAT	GO:0006486~protein amino acid glycosylation	45	2.20588	6.89986e-05	YOR320C, YOR336W, YPR183W, YJL183W, YPL227C, YBR199W, YDR245W, YJL002C, YGL022W, YKL035W, YBR110W, YPL053C, YBR015C, YGR199W, YER005W, YJR143C, YDR221W, YML115C, YNL048W, YOR085W, YIL085C, YEL036C, YGL257C, YEL002C, YBL020W, YER003C, YNL080C, YOR002W, YNL219C, YEL042W, YGL027C, YGL065C, YJL186W, YEL031W, YNR030W, YDL095W, YMR013C, YGL225W, YAL023C, YPL050C, YGL167C, YNR059W, YDR483W, YIL014W, YML…	1838	73	4870	1.63333	0.146455	0.00376331	0.120468
GOTERM_BP_FAT	GO:0070085~glycosylation	45	2.20588	6.89986e-05	YOR320C, YOR336W, YPR183W, YJL183W, YPL227C, YBR199W, YDR245W, YJL002C, YGL022W, YKL035W, YBR110W, YPL053C, YBR015C, YGR199W, YER005W, YJR143C, YDR221W, YML115C, YNL048W, YOR085W, YIL085C, YEL036C, YGL257C, YEL002C, YBL020W, YER003C, YNL080C, YOR002W, YNL219C, YEL042W, YGL027C, YGL065C, YJL186W, YEL031W, YNR030W, YDL095W, YMR013C, YGL225W, YAL023C, YPL050C, YGL167C, YNR059W, YDR483W, YIL014W, YML…	1838	73	4870	1.63333	0.146455	0.00376331	0.120468
GOTERM_BP_FAT	GO:0043413~biopolymer glycosylation	45	2.20588	6.89986e-05	YOR320C, YOR336W, YPR183W, YJL183W, YPL227C, YBR199W, YDR245W, YJL002C, YGL022W, YKL035W, YBR110W, YPL053C, YBR015C, YGR199W, YER005W, YJR143C, YDR221W, YML115C, YNL048W, YOR085W, YIL085C, YEL036C, YGL257C, YEL002C, YBL020W, YER003C, YNL080C, YOR002W, YNL219C, YEL042W, YGL027C, YGL065C, YJL186W, YEL031W, YNR030W, YDL095W, YMR013C, YGL225W, YAL023C, YPL050C, YGL167C, YNR059W, YDR483W, YIL014W, YML…	1838	73	4870	1.63333	0.146455	0.00376331	0.120468
GOTERM_BP_FAT	GO:0007010~cytoskeleton organization	112	5.4902	7.18393e-05	YNL138W, YLR144C, YBR059C, YKR001C, YML031W, YMR200W, YJL020C, YEL022W, YKR054C, YML085C, YIL153W, YKL022C, YOR249C, YDR182W, YGL216W, YOR127W, YLR313C, YNL094W, YAL016W, YOL105C, YCR065W, YLR371W, YAL020C, YER093C, YGL190C, YOL078W, YNL084C, YDL188C, YDR168W, YBR234C, YPR131C, YBL105C, YLR319C, YPL152W, YBL034C, YOR043W, YIL095W, YHR166C, YGL116W, YKL203C, YGR245C, YLR370C, YNR035C, YNL047C, YHR…	1838	221	4870	1.34279	0.152002	0.00382701	0.125424
GOTERM_CC_FAT	GO:0015629~actin cytoskeleton	50	2.45098	7.43375e-05	YNL138W, YIR006C, YJL020C, YNL020C, YNL271C, YKL048C, YGR080W, YGR032W, YDL146W, YNL094W, YLR429W, YNL106C, YJR090C, YNL084C, YGR198W, YPL242C, YHR016C, YDR129C, YCL014W, YBR234C, YNL298W, YIL002C, YOR326W, YCR088W, YLR319C, YIR003W, YCL034W, YLR342W, YOR122C, YOR008C, YIL095W, YFR024C-A, YLR337C, YBL007C, YLR370C, YDL029W, YNR035C, YJR065C, YPL174C, YBL047C, YKL129C, YHR114W, YOR109W, YIL159W, Y…	1610	89	4595	1.60339	0.0465346	0.00226657	0.110726
GOTERM_BP_FAT	GO:0043632~modification-dependent macromolecule catabolic process	127	6.22549	7.72029e-05	YER125W, YML029W, YCR066W, YGL227W, YML013W, YER144C, YOR138C, YDR219C, YNR069C, YHR111W, YLR224W, YPL020C, YOL013C, YEL037C, YKL022C, YOR249C, YDR131C, YJL073W, YDR161W, YOL115W, YOR157C, YMR304W, YDR358W, YJL047C, YDL122W, YDR427W, YHR171W, YML092C, YFL025C, YDR409W, YMR223W, YPL072W, YOR191W, YML111W, YIL046W, YIL079C, YLR352W, YMR264W, YMR275C, YOR259C, YHR134W, YKL010C, YCR035C, YFR052W, YHR…	1838	256	4870	1.31446	0.162377	0.00401889	0.134783
GOTERM_CC_FAT	GO:0030864~cortical actin cytoskeleton	40	1.96078	7.94553e-05	YNL138W, YHR016C, YDR129C, YIR006C, YBR234C, YNL298W, YIL002C, YCR088W, YLR319C, YIR003W, YCL034W, YJL020C, YLR342W, YOR122C, YOR008C, YIL095W, YNL020C, YLR337C, YFR024C-A, YBL007C, YNR035C, YDL029W, YNL271C, YJR065C, YGR080W, YGR032W, YBL047C, YDL146W, YNL094W, YKL129C, YHR114W, YOR109W, YLR429W, YMR109W, YNL243W, YNL106C, YBR260C, YMR092C, YNL084C, YGR198W	1610	67	4595	1.7039	0.0496575	0.00231245	0.118345
GOTERM_CC_FAT	GO:0030863~cortical cytoskeleton	40	1.96078	7.94553e-05	YNL138W, YHR016C, YDR129C, YIR006C, YBR234C, YNL298W, YIL002C, YCR088W, YLR319C, YIR003W, YCL034W, YJL020C, YLR342W, YOR122C, YOR008C, YIL095W, YNL020C, YLR337C, YFR024C-A, YBL007C, YNR035C, YDL029W, YNL271C, YJR065C, YGR080W, YGR032W, YBL047C, YDL146W, YNL094W, YKL129C, YHR114W, YOR109W, YLR429W, YMR109W, YNL243W, YNL106C, YBR260C, YMR092C, YNL084C, YGR198W	1610	67	4595	1.7039	0.0496575	0.00231245	0.118345
GOTERM_MF_FAT	GO:0016879~ligase activity, forming carbon-nitrogen bonds	73	3.57843	8.50305e-05	YBL084C, YNL172W, YHR074W, YER125W, YGL141W, YCR066W, YLR127C, YKL034W, YJL101C, YDL165W, YDL064W, YPL149W, YDR219C, YDL013W, YJL130C, YOL013C, YKL022C, YBL080C, YDR242W, YGR184C, YOR249C, YDR131C, YIL038C, YML088W, YLR032W, YBL039C, YDL190C, YIL030C, YDL132W, YMR113W, YGR061C, YMR247C, YNL116W, YJL047C, YJR090C, YJL046W, YDL141W, YDR457W, YOR241W, YDR409W, YML096W, YGR003W, YLR394W, YIL046W, YBR…	1633	130	4190	1.44081	0.0975447	0.00426738	0.137477
GOTERM_BP_FAT	GO:0019941~modification-dependent protein catabolic process	119	5.83333	8.78114e-05	YER125W, YML029W, YCR066W, YGL227W, YML013W, YER144C, YDR219C, YOR138C, YNR069C, YHR111W, YLR224W, YPL020C, YOL013C, YEL037C, YKL022C, YOR249C, YDR131C, YJL073W, YDR161W, YOR157C, YMR304W, YDR358W, YJL047C, YDL122W, YDR427W, YHR171W, YML092C, YFL025C, YDR409W, YMR223W, YPL072W, YOR191W, YML111W, YIL046W, YLR352W, YMR264W, YMR275C, YOR259C, YHR134W, YKL010C, YFR052W, YHR027C, YLR207W, YJL197W, YHR…	1838	238	4870	1.32481	0.182526	0.00446856	0.15329
GOTERM_BP_FAT	GO:0007242~intracellular signaling cascade	90	4.41176	9.68688e-05	YNL138W, YBR164C, YDR283C, YNL267W, YCR073C, YER031C, YOR360C, YOL081W, YJR138W, YBR200W, YMR028W, YDL240W, YER173W, YBR097W, YJL095W, YGL155W, YMR190C, YHL007C, YNL090W, YNL271C, YDR490C, YGR070W, YLR313C, YOR127W, YIL147C, YLR094C, YDR006C, YLR240W, YIL105C, YJL005W, YFL047W, YOL105C, YPL161C, YDL047W, YPL115C, YJL128C, YLR371W, YJR066W, YER093C, YKL166C, YOL078W, YER008C, YPL242C, YPL180W, YDR…	1838	172	4870	1.38643	0.199345	0.00482148	0.169089
GOTERM_CC_FAT	GO:0000151~ubiquitin ligase complex	36	1.76471	0.000108212	YBL084C, YNL172W, YER125W, YML029W, YLR127C, YGR003W, YIL046W, YML111W, YBR114W, YML013W, YMR264W, YDR219C, YMR275C, YDL013W, YLR207W, YLR224W, YFL009W, YHR166C, YDR118W, YOL013C, YGL116W, YDL126C, YKL022C, YOR249C, YDR131C, YDR306C, YML088W, YBR170C, YDL190C, YIL030C, YDL132W, YJL047C, YJR090C, YJL149W, YLL036C, YGL003C	1610	59	4595	1.74145	0.0670163	0.00301144	0.161145
GOTERM_BP_FAT	GO:0051169~nuclear transport	79	3.87255	0.00011892	YFR002W, YDR395W, YLR048W, YER125W, YMR153W, YKR092C, YML031W, YKL205W, YMR047C, YDR432W, YJL010C, YGL172W, YGR128C, YKR048C, YMR091C, YOR046C, YCR047C, YDL084W, YOR310C, YCR072C, YLL034C, YIL143C, YER105C, YMR308C, YBL079W, YDL116W, YPR016C, YKL068W, YPL169C, YPL093W, YPL125W, YGL241W, YHR197W, YHR170W, YOL072W, YOR112W, YNL139C, YDR192C, YJL128C, YLR016C, YIL115C, YDR457W, YER110C, YGL097W, YKR…	1838	148	4870	1.41432	0.238859	0.00579035	0.207542
GOTERM_BP_FAT	GO:0006913~nucleocytoplasmic transport	79	3.87255	0.00011892	YFR002W, YDR395W, YLR048W, YER125W, YMR153W, YKR092C, YML031W, YKL205W, YMR047C, YDR432W, YJL010C, YGL172W, YGR128C, YKR048C, YMR091C, YOR046C, YCR047C, YDL084W, YOR310C, YCR072C, YLL034C, YIL143C, YER105C, YMR308C, YBL079W, YDL116W, YPR016C, YKL068W, YPL169C, YPL093W, YPL125W, YGL241W, YHR197W, YHR170W, YOL072W, YOR112W, YNL139C, YDR192C, YJL128C, YLR016C, YIL115C, YDR457W, YER110C, YGL097W, YKR…	1838	148	4870	1.41432	0.238859	0.00579035	0.207542
GOTERM_BP_FAT	GO:0006511~ubiquitin-dependent protein catabolic process	95	4.65686	0.000149577	YBL084C, YNL172W, YER125W, YML029W, YGL141W, YMR276W, YCL039W, YGL227W, YLR127C, YNL186W, YKL034W, YML013W, YGR253C, YDL007W, YOR124C, YER144C, YDR219C, YPR103W, YLR224W, YEL037C, YOL013C, YKL022C, YDL126C, YIL156W, YOR249C, YDR131C, YDR306C, YDR330W, YKL213C, YGL094C, YML088W, YJL073W, YDR161W, YBR170C, YDL190C, YIL030C, YDL132W, YOR157C, YBL058W, YPL176C, YPL084W, YMR304W, YMR161W, YDR358W, YJL…	1838	185	4870	1.36062	0.290578	0.00712666	0.26098
GOTERM_CC_FAT	GO:0000131~incipient cellular bud site	31	1.51961	0.000151083	YER008C, YOL112W, YNL298W, YHR102W, YIL129C, YOR326W, YAR014C, YNL293W, YER144C, YBR200W, YPR055W, YOR353C, YPL249C, YLR337C, YHL007C, YBL061C, YKR100C, YKR090W, YNL271C, YNL233W, YLR313C, YIL068C, YBR023C, YBR102C, YNL243W, YMR192W, YLR166C, YAL041W, YHR149C, YBR079C, YAL029C	1610	49	4595	1.80562	0.0923092	0.00402735	0.22492
GOTERM_BP_FAT	GO:0006403~RNA localization	71	3.48039	0.000151883	YFR002W, YDR395W, YLR048W, YER125W, YMR153W, YML031W, YKL205W, YOR001W, YMR047C, YDR432W, YGL172W, YGR128C, YOR046C, YDL084W, YNL271C, YIL143C, YER105C, YNL073W, YMR308C, YBL079W, YDL116W, YBR170C, YKL068W, YPL169C, YGL241W, YOL072W, YOR112W, YMR080C, YNL139C, YDR192C, YLR016C, YIL115C, YDR457W, YER110C, YGL097W, YKR082W, YDR335W, YJL039C, YJL080C, YMR125W, YJR042W, YJL050W, YDL160C, YDR159W, YKL…	1838	131	4870	1.43605	0.294323	0.00708898	0.264998
GOTERM_MF_FAT	GO:0005083~small GTPase regulator activity	47	2.30392	0.000156921	YPL242C, YFL027C, YLR347C, YMR055C, YCL014W, YPR032W, YOL112W, YNL298W, YDL077C, YJR031C, YLR425W, YOR370C, YOL081W, YAL024C, YNL293W, YDL226C, YLR310C, YJL201W, YBL060W, YDL240W, YEL022W, YPL249C, YDL234C, YHL007C, YHL029C, YKL092C, YGR070W, YOR127W, YGL161C, YNL189W, YDR407C, YDR170C, YOR070C, YBR140C, YMR116C, YMR192W, YFL047W, YPL115C, YAL041W, YPR095C, YDR080W, YLR371W, YER155C, YBR260C, YMR…	1633	77	4190	1.56616	0.17256	0.0075481	0.25357
GOTERM_MF_FAT	GO:0005543~phospholipid binding	46	2.2549	0.000160148	YER008C, YML104C, YGR223C, YDR323C, YER125W, YOR069W, YGL023C, YNL298W, YDL077C, YHR107C, YPR097W, YDR103W, YKR031C, YDR448W, YMR231W, YBR200W, YER114C, YPL045W, YFR021W, YNL047C, YDL019C, YML072C, YGL105W, YJL085W, YJL178C, YHR073W, YDL113C, YOR132W, YAR042W, YLR396C, YAL002W, YNL243W, YIL105C, YJR076C, YOR086C, YPL115C, YMR004W, YDR080W, YLR371W, YDR229W, YBR260C, YKR078W, YFR019W, YLR148W, YOL…	1633	75	4190	1.57371	0.175777	0.00740759	0.258779
GOTERM_BP_FAT	GO:0050658~RNA transport	62	3.03922	0.000199331	YFR002W, YDR395W, YLR048W, YER125W, YMR153W, YML031W, YKL205W, YMR047C, YDR432W, YGL172W, YGR128C, YOR046C, YDL084W, YIL143C, YER105C, YNL073W, YMR308C, YBL079W, YDL116W, YBR170C, YKL068W, YPL169C, YGL241W, YOL072W, YOR112W, YNL139C, YDR192C, YLR016C, YIL115C, YDR457W, YER110C, YGL097W, YKR082W, YDR335W, YJL039C, YMR125W, YJR042W, YDL160C, YDR159W, YKL057C, YKR002W, YJL041W, YER165W, YGR119C, YGR…	1838	112	4870	1.46675	0.367143	0.00910848	0.347648
GOTERM_BP_FAT	GO:0051236~establishment of RNA localization	62	3.03922	0.000199331	YFR002W, YDR395W, YLR048W, YER125W, YMR153W, YML031W, YKL205W, YMR047C, YDR432W, YGL172W, YGR128C, YOR046C, YDL084W, YIL143C, YER105C, YNL073W, YMR308C, YBL079W, YDL116W, YBR170C, YKL068W, YPL169C, YGL241W, YOL072W, YOR112W, YNL139C, YDR192C, YLR016C, YIL115C, YDR457W, YER110C, YGL097W, YKR082W, YDR335W, YJL039C, YMR125W, YJR042W, YDL160C, YDR159W, YKL057C, YKR002W, YJL041W, YER165W, YGR119C, YGR…	1838	112	4870	1.46675	0.367143	0.00910848	0.347648
GOTERM_BP_FAT	GO:0050657~nucleic acid transport	62	3.03922	0.000199331	YFR002W, YDR395W, YLR048W, YER125W, YMR153W, YML031W, YKL205W, YMR047C, YDR432W, YGL172W, YGR128C, YOR046C, YDL084W, YIL143C, YER105C, YNL073W, YMR308C, YBL079W, YDL116W, YBR170C, YKL068W, YPL169C, YGL241W, YOL072W, YOR112W, YNL139C, YDR192C, YLR016C, YIL115C, YDR457W, YER110C, YGL097W, YKR082W, YDR335W, YJL039C, YMR125W, YJR042W, YDL160C, YDR159W, YKL057C, YKR002W, YJL041W, YER165W, YGR119C, YGR…	1838	112	4870	1.46675	0.367143	0.00910848	0.347648
GOTERM_CC_FAT	GO:0030479~actin cortical patch	34	1.66667	0.000202744	YNL138W, YHR016C, YDR129C, YIR006C, YBR234C, YIL002C, YCR088W, YIR003W, YCL034W, YJL020C, YLR342W, YIL095W, YNL020C, YLR337C, YFR024C-A, YBL007C, YDL029W, YNR035C, YJR065C, YGR080W, YBL047C, YDL146W, YNL094W, YKL129C, YHR114W, YOR109W, YLR429W, YMR109W, YNL243W, YNL106C, YBR260C, YMR092C, YNL084C, YGR198W	1610	56	4595	1.73281	0.12188	0.0051854	0.301721
GOTERM_CC_FAT	GO:0044451~nucleoplasm part	125	6.12745	0.000238049	YHR119W, YPR190C, YNL330C, YLR183C, YNL236W, YDR005C, YPR019W, YMR270C, YDR181C, YGR116W, YAL021C, YGL070C, YGR002C, YPL007C, YPR070W, YNL025C, YGR134W, YPR031W, YDR301W, YOL145C, YNL278W, YOR340C, YDL056W, YDR359C, YEL056W, YPR179C, YPL042C, YDR362C, YML114C, YHR099W, YGL201C, YBR154C, YBR112C, YNL139C, YBL093C, YGL133W, YNR052C, YDR295C, YLR277C, YOL148C, YOR151C, YBR175W, YMR223W, YJL090C, YLR…	1610	275	4595	1.29729	0.141533	0.00585233	0.354173
GOTERM_BP_FAT	GO:0009101~glycoprotein biosynthetic process	46	2.2549	0.000243427	YOR320C, YOR336W, YPR183W, YJL183W, YPL227C, YBR199W, YDR245W, YJL002C, YGL022W, YKL035W, YLR020C, YBR110W, YPL053C, YBR015C, YGR199W, YJR143C, YER005W, YDR221W, YML115C, YNL048W, YOR085W, YIL085C, YEL036C, YGL257C, YEL002C, YBL020W, YER003C, YNL080C, YOR002W, YNL219C, YGL027C, YEL042W, YGL065C, YJL186W, YEL031W, YNR030W, YDL095W, YMR013C, YGL225W, YAL023C, YPL050C, YGL167C, YNR059W, YDR483W, YIL…	1838	78	4870	1.5626	0.428066	0.0108957	0.4244
GOTERM_CC_FAT	GO:0044432~endoplasmic reticulum part	90	4.41176	0.000254128	YDR410C, YML029W, YLR378C, YPL227C, YHR188C, YJL002C, YML013W, YGL142C, YCR067C, YKL212W, YGL022W, YMR200W, YNL263C, YJL062W, YML075C, YDR320C, YOL013C, YKL165C, YDL126C, YDR292C, YPR159W, YEL002C, YBR229C, YGR216C, YBL020W, YJL073W, YOL031C, YNL080C, YBR170C, YOR002W, YNL219C, YNL049C, YIL030C, YPL085W, YGR270W, YEL031W, YDL095W, YLR078C, YDL100C, YBR036C, YMR161W, YBR283C, YIL090W, YKL073W, YDR…	1610	188	4595	1.36629	0.150338	0.00601579	0.378054
GOTERM_MF_FAT	GO:0035091~phosphoinositide binding	38	1.86275	0.000281504	YER008C, YML104C, YGR223C, YDR323C, YER125W, YOR069W, YGL023C, YDL077C, YHR107C, YPR097W, YKR031C, YMR231W, YBR200W, YPL045W, YFR021W, YNL047C, YDL019C, YGL105W, YJL085W, YHR073W, YJL178C, YDL113C, YOR132W, YAR042W, YLR396C, YAL002W, YIL105C, YJR076C, YPL115C, YMR004W, YDR080W, YLR371W, YBR260C, YKR078W, YFR019W, YLR148W, YPL145C, YOL078W	1633	60	4190	1.62503	0.288103	0.0125072	0.454456
GOTERM_CC_FAT	GO:0031982~vesicle	67	3.28431	0.000311463	YGR223C, YNL272C, YDL149W, YGR284C, YJR031C, YFR051C, YPR029C, YER157W, YKL176C, YLR072W, YJR005W, YBR288C, YNL263C, YMR307W, YER005W, YNL287W, YJL207C, YMR237W, YOL062C, YML037C, YOR299W, YMR162C, YJR134C, YNL192W, YNL049C, YDR189W, YPL085W, YBR102C, YIL109C, YIL048W, YGR261C, YGL225W, YML038C, YMR192W, YGL137W, YDR358W, YPR181C, YFL048C, YHL017W, YML067C, YGL083W, YPL195W, YDR270W, YDR027C, YOR…	1610	133	4595	1.43775	0.181006	0.00710602	0.463164
GOTERM_CC_FAT	GO:0016585~chromatin remodeling complex	59	2.89216	0.000311697	YHR119W, YPR085C, YPL139C, YFR028C, YML127W, YNL021W, YNL330C, YGR056W, YOR304W, YLR183C, YCR052W, YNR023W, YAL011W, YDR303C, YMR091C, YGR002C, YJL076W, YOL068C, YJL176C, YLR357W, YFR037C, YLR442C, YDR334W, YKL033W, YNL059C, YPL138C, YBR245C, YDR359C, YPR179C, YFR013W, YHR099W, YGL133W, YDR295C, YGL131C, YOR141C, YBR175W, YGL150C, YBR095C, YPL126W, YBR289W, YIL126W, YPL235W, YDR448W, YKL018W, YAL…	1610	114	4595	1.47709	0.181129	0.00686698	0.463512
GOTERM_BP_FAT	GO:0006399~tRNA metabolic process	87	4.26471	0.000342847	YJL087C, YER125W, YLR430W, YLR316C, YBR055C, YKL205W, YOR001W, YMR047C, YBR121C, YGL172W, YER168C, YDR120C, YGR264C, YGL169W, YHR111W, YPL086C, YPL104W, YJL125C, YPL030W, YML014W, YBL080C, YGL211W, YBR061C, YNL073W, YNR046W, YOL141W, YOL097C, YLR401C, YLR382C, YKR079C, YLL018C, YOL021C, YOL115W, YGR185C, YHR062C, YNL221C, YGL091C, YHR020W, YJL098W, YCL017C, YBL024W, YDL112W, YDL047W, YPL160W, YAL…	1838	170	4870	1.35598	0.544777	0.0150201	0.597244
GOTERM_BP_FAT	GO:0009100~glycoprotein metabolic process	46	2.2549	0.000361645	YOR320C, YOR336W, YPR183W, YJL183W, YPL227C, YBR199W, YDR245W, YJL002C, YGL022W, YKL035W, YLR020C, YBR110W, YPL053C, YBR015C, YGR199W, YJR143C, YER005W, YDR221W, YML115C, YNL048W, YOR085W, YIL085C, YEL036C, YGL257C, YEL002C, YBL020W, YER003C, YNL080C, YOR002W, YNL219C, YGL027C, YEL042W, YGL065C, YJL186W, YEL031W, YNR030W, YDL095W, YMR013C, YGL225W, YAL023C, YPL050C, YGL167C, YNR059W, YDR483W, YIL…	1838	79	4870	1.54282	0.564006	0.0155407	0.629893
GOTERM_CC_FAT	GO:0031410~cytoplasmic vesicle	65	3.18627	0.000385789	YGR223C, YNL272C, YDL149W, YGR284C, YJR031C, YFR051C, YPR029C, YKL176C, YLR072W, YJR005W, YBR288C, YNL263C, YMR307W, YER005W, YNL287W, YJL207C, YMR237W, YOL062C, YML037C, YOR299W, YMR162C, YJR134C, YNL192W, YNL049C, YDR189W, YPL085W, YBR102C, YIL109C, YIL048W, YGR261C, YGL225W, YML038C, YMR192W, YGL137W, YDR358W, YPR181C, YFL048C, YHL017W, YML067C, YGL083W, YPL195W, YDR270W, YDR027C, YOR322C, YGL…	1610	129	4595	1.43808	0.219124	0.00821072	0.573395
GOTERM_BP_FAT	GO:0006887~exocytosis	31	1.51961	0.000408911	YER008C, YNL272C, YER031C, YDR323C, YLR096W, YPR032W, YKR031C, YNL293W, YMR231W, YPR055W, YBL106C, YPL249C, YDR122W, YDL019C, YJL085W, YIL068C, YDR164C, YHR073W, YDR189W, YKL129C, YBR102C, YLR396C, YAR042W, YMR109W, YGL233W, YNL243W, YLR166C, YPR095C, YGL167C, YLR148W, YPL145C	1838	48	4870	1.71121	0.608841	0.0172321	0.711941
GOTERM_CC_FAT	GO:0005934~cellular bud tip	40	1.96078	0.000423951	YER008C, YNL272C, YER125W, YOL112W, YOR231W, YOR326W, YCR030C, YAR014C, YNL293W, YBR200W, YHR030C, YPR055W, YBL060W, YBR017C, YOR046C, YHR158C, YPL249C, YCR017C, YKR100C, YKR090W, YNL271C, YNR031C, YLR313C, YIL068C, YBL047C, YDR164C, YBR102C, YAL016W, YDR496C, YGL233W, YNL243W, YLR084C, YMR192W, YLR166C, YAL041W, YHR149C, YLR371W, YJL128C, YAL029C, YGL190C	1610	71	4595	1.60791	0.238001	0.00872975	0.629948
GOTERM_BP_FAT	GO:0032268~regulation of cellular protein metabolic process	100	4.90196	0.000437326	YLR398C, YDR283C, YDR395W, YAL036C, YLR215C, YOL025W, YKL048C, YOL097C, YLL018C, YAL016W, YMR080C, YGL245W, YER110C, YGL190C, YDL188C, YIL078W, YDR194C, YOR151C, YFL045C, YLR289W, YJL090C, YGR271W, YBL076C, YDR206W, YDR103W, YDR448W, YDR211W, YDL160C, YER165W, YBR017C, YGR204W, YMR142C, YGR094W, YMR309C, YGR054W, YBR101C, YLR226W, YGL116W, YBR143C, YPR074C, YKL081W, YOR361C, YCR053W, YKL182W, YPL…	1838	201	4870	1.31822	0.633546	0.0180869	0.761236
GOTERM_MF_FAT	GO:0004221~ubiquitin thiolesterase activity	16	0.784314	0.000444898	YIL156W, YBR058C, YFR005C, YFR010W, YGL094C, YMR223W, YPL072W, YNL186W, YOR124C, YER144C, YBL067C, YMR304W, YDR069C, YER151C, YJL197W, YDL122W	1633	19	4190	2.1607	0.415566	0.0189997	0.717348
GOTERM_MF_FAT	GO:0005085~guanyl-nucleotide exchange factor activity	32	1.56863	0.00046037	YNL272C, YLR347C, YCL014W, YDR137W, YDL077C, YML097C, YJR031C, YLR039C, YLR425W, YDR211W, YLR310C, YAL024C, YBL060W, YLR291C, YEL022W, YGR070W, YOR260W, YBR131W, YGR083C, YNL189W, YDR407C, YDR170C, YNL297C, YDL100C, YAL041W, YPR095C, YDR080W, YER155C, YLR371W, YER093C, YMR218C, YGL097W	1633	49	4190	1.67564	0.426384	0.0189829	0.742208
GOTERM_BP_FAT	GO:0006406~mRNA export from nucleus	40	1.96078	0.000487432	YFR002W, YDR395W, YMR153W, YML031W, YMR047C, YDR432W, YJR042W, YGL172W, YDR159W, YKL057C, YKR002W, YJL041W, YGR119C, YGL092W, YGR218W, YOR046C, YDL084W, YCL011C, YIL143C, YER105C, YML103C, YBL079W, YMR308C, YGL122C, YDL116W, YKL068W, YPL169C, YNL189W, YBR034C, YOL072W, YNL139C, YDL088C, YPL226W, YDR192C, YLR016C, YIL115C, YMR129W, YER107C, YJL061W, YKR082W	1838	67	4870	1.58186	0.673371	0.0197826	0.848103
GOTERM_BP_FAT	GO:0006605~protein targeting	116	5.68627	0.000495612	YBR164C, YLR008C, YFR002W, YDR395W, YDL149W, YLR378C, YMR153W, YKR001C, YML031W, YOL044W, YMR047C, YMR089C, YNL329C, YKR048C, YBR097W, YLR163C, YKL134C, YMR091C, YNL026W, YER105C, YDL116W, YOL031C, YKL068W, YPL125W, YBL069W, YDR358W, YMR080C, YDR192C, YDR264C, YER110C, YER083C, YHR171W, YFL045C, YMR026C, YPR185W, YLR347C, YNL275W, YJR042W, YKL057C, YFR021W, YGR119C, YBR017C, YPL112C, YGR101W, YNR…	1838	239	4870	1.28601	0.679448	0.019762	0.862278
GOTERM_CC_FAT	GO:0044433~cytoplasmic vesicle part	28	1.37255	0.000512522	YDR027C, YDR270W, YGL206C, YFR051C, YPR029C, YKL176C, YKR027W, YJR005W, YJL029C, YPL259C, YBL037W, YDR484W, YJL207C, YNL287W, YOL062C, YMR237W, YHR098C, YOR299W, YDR238C, YNL049C, YDL195W, YPL085W, YIL109C, YGL137W, YPR181C, YLR208W, YDL145C, YKL135C	1610	45	4595	1.77585	0.280077	0.0102165	0.761087
GOTERM_BP_FAT	GO:0051640~organelle localization	62	3.03922	0.000515064	YFR002W, YER125W, YAL047C, YFR051C, YJL010C, YGL172W, YML085C, YKR054C, YCR047C, YCR072C, YLL034C, YNL271C, YDL116W, YGL216W, YDL028C, YPR016C, YPL169C, YPL093W, YHR170W, YHR197W, YML124C, YOR147W, YNL116W, YGR132C, YOR211C, YIL115C, YOL006C, YGL097W, YKR082W, YGR231C, YML104C, YBR234C, YPR131C, YOR326W, YJR042W, YDR091C, YMR275C, YIR003W, YDR159W, YKL057C, YNR053C, YJL041W, YGR218W, YGL092W, YJR…	1838	115	4870	1.42849	0.693451	0.0201794	0.895978
GOTERM_CC_FAT	GO:0030117~membrane coat	27	1.32353	0.000548872	YLR116W, YPL195W, YGL206C, YFR051C, YPR029C, YKL176C, YHR108W, YJR005W, YBR288C, YPL259C, YBL037W, YJL207C, YNL287W, YOL062C, YHR098C, YDR238C, YNL049C, YDL195W, YPL085W, YIL109C, YGR261C, YGL137W, YDR358W, YPR181C, YLR208W, YDL145C, YKL135C	1610	43	4595	1.79207	0.296666	0.0106077	0.81486
GOTERM_CC_FAT	GO:0048475~coated membrane	27	1.32353	0.000548872	YLR116W, YPL195W, YGL206C, YFR051C, YPR029C, YKL176C, YHR108W, YJR005W, YBR288C, YPL259C, YBL037W, YJL207C, YNL287W, YOL062C, YHR098C, YDR238C, YNL049C, YDL195W, YPL085W, YIL109C, YGR261C, YGL137W, YDR358W, YPR181C, YLR208W, YDL145C, YKL135C	1610	43	4595	1.79207	0.296666	0.0106077	0.81486
GOTERM_BP_FAT	GO:0051301~cell division	161	7.89216	0.000564915	YAL053W, YBR107C, YBR059C, YMR153W, YKR001C, YDR137W, YHR107C, YMR313C, YMR200W, YJL013C, YOR353C, YDL240W, YKR048C, YHR111W, YLR215C, YDL017W, YCR047C, YHL007C, YKL022C, YOL062C, YOR249C, YMR036C, YKL048C, YDR182W, YNL278W, YOR299W, YOR127W, YLR313C, YIL068C, YOL115W, YHL027W, YAL016W, YJL074C, YDL155W, YLR084C, YLR381W, YMR192W, YFL047W, YBR038W, YPL115C, YAL020C, YLR371W, YJL187C, YGL097W, YGL…	1838	347	4870	1.22936	0.726607	0.0217406	0.982293
GOTERM_MF_FAT	GO:0019783~small conjugating protein-specific protease activity	17	0.833333	0.000572431	YIL156W, YBR058C, YFR010W, YMR223W, YPL072W, YNL186W, YPL084W, YOR124C, YER144C, YBL067C, YMR304W, YDR069C, YER151C, YJL197W, YDL122W, YIL031W, YPL020C	1633	21	4190	2.0771	0.498987	0.0227741	0.922089
GOTERM_CC_FAT	GO:0016023~cytoplasmic membrane-bounded vesicle	58	2.84314	0.00061898	YGR223C, YNL272C, YGR284C, YJR031C, YFR051C, YPR029C, YKL176C, YJR005W, YNL263C, YMR307W, YER005W, YNL287W, YJL207C, YOL062C, YMR237W, YML037C, YOR299W, YMR162C, YJR134C, YNL192W, YNL049C, YDR189W, YPL085W, YBR102C, YIL109C, YIL048W, YML038C, YMR192W, YGL137W, YDR358W, YPR181C, YFL048C, YML067C, YHL017W, YGL083W, YDR027C, YDR270W, YOR322C, YGL206C, YKR027W, YAL042W, YHR108W, YJL029C, YPL259C, YBL…	1610	114	4595	1.45205	0.327592	0.0116053	0.918496
GOTERM_CC_FAT	GO:0031988~membrane-bounded vesicle	58	2.84314	0.00061898	YGR223C, YNL272C, YGR284C, YJR031C, YFR051C, YPR029C, YKL176C, YJR005W, YNL263C, YMR307W, YER005W, YNL287W, YJL207C, YOL062C, YMR237W, YML037C, YOR299W, YMR162C, YJR134C, YNL192W, YNL049C, YDR189W, YPL085W, YBR102C, YIL109C, YIL048W, YML038C, YMR192W, YGL137W, YDR358W, YPR181C, YFL048C, YML067C, YHL017W, YGL083W, YDR027C, YDR270W, YOR322C, YGL206C, YKR027W, YAL042W, YHR108W, YJL029C, YPL259C, YBL…	1610	114	4595	1.45205	0.327592	0.0116053	0.918496
GOTERM_BP_FAT	GO:0006997~nucleus organization	42	2.05882	0.000659368	YDR335W, YFR002W, YJL039C, YLR347C, YMR153W, YML031W, YAL009W, YHR004C, YMR047C, YFR028C, YJR042W, YGL172W, YGL173C, YKL057C, YJL041W, YGR119C, YGL092W, YJL076W, YKR054C, YML085C, YNR016C, YER105C, YML103C, YBL079W, YKR010C, YJL073W, YDL116W, YBL055C, YKL068W, YHR073W, YNL189W, YML124C, YJL034W, YDL088C, YDR192C, YLR208W, YIL115C, YMR129W, YDR457W, YER107C, YJL061W, YKR082W	1838	72	4870	1.54561	0.779917	0.0249136	1.14564
GOTERM_MF_FAT	GO:0008289~lipid binding	49	2.40196	0.000712513	YGR223C, YER125W, YDR323C, YGL023C, YOR069W, YPR097W, YHR107C, YKR031C, YMR231W, YBR200W, YNL087W, YPL045W, YDL113C, YOR132W, YLR396C, YAR042W, YAL002W, YIL105C, YPL115C, YMR004W, YDR229W, YLR371W, YKR078W, YPL145C, YOL078W, YLR148W, YML104C, YER008C, YDL077C, YNL298W, YBR086C, YDR103W, YDR448W, YBL105C, YER114C, YFR021W, YNL047C, YDL019C, YML072C, YGL105W, YJL085W, YHR073W, YJL178C, YNL243W, YJR…	1633	85	4190	1.47913	0.576969	0.0273704	1.14652
GOTERM_BP_FAT	GO:0000059~protein import into nucleus, docking	12	0.588235	0.000724978	YGL241W, YDR395W, YGL238W, YOR160W, YLR347C, YBL079W, YMR153W, YDL088C, YGR218W, YER110C, YJR132W, YPL125W	1838	13	4870	2.4458	0.810701	0.0269168	1.25896
GOTERM_BP_FAT	GO:0032313~regulation of Rab GTPase activity	12	0.588235	0.000724978	YNL293W, YOR070C, YHL029C, YFL027C, YMR192W, YMR055C, YOL112W, YPL249C, YDL234C, YDR407C, YMR218C, YGR100W	1838	13	4870	2.4458	0.810701	0.0269168	1.25896
GOTERM_BP_FAT	GO:0032483~regulation of Rab protein signal transduction	12	0.588235	0.000724978	YNL293W, YOR070C, YHL029C, YFL027C, YMR192W, YMR055C, YOL112W, YPL249C, YDL234C, YDR407C, YMR218C, YGR100W	1838	13	4870	2.4458	0.810701	0.0269168	1.25896
GOTERM_MF_FAT	GO:0005096~GTPase activator activity	34	1.66667	0.000753244	YPL242C, YFL027C, YMR055C, YOL112W, YNL298W, YOR370C, YPL070W, YOL081W, YNL293W, YDL226C, YCR067C, YJL201W, YPR041W, YDL240W, YLR452C, YPL249C, YDL234C, YIL063C, YHL007C, YHL029C, YKL092C, YOR127W, YOR070C, YBR140C, YMR192W, YFL047W, YPL161C, YPL115C, YPR088C, YPR181C, YER155C, YBR260C, YMR235C, YGR100W	1633	54	4190	1.61552	0.597278	0.028022	1.21168
GOTERM_BP_FAT	GO:0030163~protein catabolic process	167	8.18627	0.000841911	YLR373C, YER125W, YML029W, YCR066W, YNL123W, YPL154C, YGL227W, YMR089C, YML013W, YER144C, YOR138C, YDR219C, YCL044C, YFL007W, YJL020C, YPR024W, YKR087C, YNR069C, YHR111W, YLR224W, YDL234C, YPL020C, YOL013C, YBL022C, YEL037C, YKL022C, YOR249C, YDR131C, YJL073W, YDR161W, YOR157C, YFR014C, YBR286W, YGL197W, YMR304W, YDR479C, YJL047C, YDR358W, YDL122W, YNL045W, YDR427W, YLL040C, YHR171W, YML092C, YFL…	1838	364	4870	1.21562	0.855287	0.0306964	1.46061
GOTERM_CC_FAT	GO:0030135~coated vesicle	46	2.2549	0.000916311	YGR284C, YDR270W, YOR322C, YGL206C, YFR051C, YPR029C, YKL176C, YKR027W, YAL042W, YHR108W, YJR005W, YNL263C, YMR307W, YPL259C, YBL037W, YER005W, YNL287W, YJL207C, YOL062C, YMR237W, YHR098C, YML037C, YOR299W, YMR162C, YJR134C, YDR238C, YDL195W, YNL049C, YDR170C, YDR189W, YPL085W, YBR023C, YIL109C, YIL048W, YML038C, YGL137W, YER113C, YPR181C, YOL137W, YFL048C, YLR208W, YDL145C, YHL017W, YML067C, YKL…	1610	87	4595	1.50903	0.444355	0.0166491	1.3569
GOTERM_BP_FAT	GO:0051168~nuclear export	65	3.18627	0.000986684	YFR002W, YDR395W, YLR048W, YER125W, YMR153W, YML031W, YKL205W, YMR047C, YDR432W, YJL010C, YGL172W, YGR128C, YOR046C, YCR047C, YDL084W, YCR072C, YLL034C, YIL143C, YER105C, YMR308C, YBL079W, YDL116W, YPR016C, YKL068W, YPL169C, YPL093W, YHR197W, YHR170W, YOL072W, YOR112W, YNL139C, YDR192C, YLR016C, YIL115C, YGL097W, YKR082W, YDR335W, YJR042W, YDR091C, YDR159W, YKL057C, YNR053C, YKR002W, YJL041W, YGR…	1838	124	4870	1.38891	0.896228	0.0353223	1.70974
