# Supplementary material for: Distinct histone methylation and transcription profiles are established during the development of cellular quiescence in yeast
Source: BMC Genomics. 2017 Jan 26;18:107. doi: 10.1186/s12864-017-3509-9 (PMC5267397; doi:10.1186/s12864-017-3509-9)
Supplement: Additional file 4: Table S4. — Association of Rpb3-Myc with intergenic regions in growing and quiescent cells. (XLSX 139 kb) [file 12864_2017_3509_MOESM4_ESM.xlsx]

## Sheet: Sheet1
Table S4: Association of Rpb3-Myc with intergenic regions in growing and quiescent cells.
Log cells															Q cells
chr	start	end	GCR	IGR	other	dominant feature	IDs		SUTs* cover (%)	CUTs* cover (%)	RNA cover (%)	RNAP II Log peak cover (%)	RNAP II Q peak cover (%)		chr	start	end	GCR	IGR	other	dominant feature	IDs	SUTs* cover (%)	CUTs* cover (%)	RNA cover (%)	RNAP II Log peak cover (%)	RNAP II Q peak cover (%)
chr1	30086	30796	0	100	0	IGR	YAL063C_YAL062W		49.3	23.2	0	0	79.9		chr1	40639	48587	80	11	9	GCR	YAL054C_YAL053W	34.9	0	0	27.5	100
chr1	31022	31597	5	95	0	IGR	YAL063C_YAL062W		49.3	23.2	0	0	79.9		chr1	69917	71487	0	100	0	IGR	YAL039C_YAL038W	0	0	0	22.1	100
chr1	45534	47331	80	20	0	GCR	YAL054C_YAL053W		34.9	0	0	27.5	100		chr1	80408	82124	83	10	7	GCR	YAL034C_YAL033W	0	0	0	0	59.3
chr1	57000	57764	79	17	4	GCR	YAL046C_YAL044W-A		0	0	22.7	0	0		chr1	92584	92725	0	100	0	IGR	YAL029C_YAL028W	0	0	0	14.1	100
chr1	60497	61758	79	21	0	GCR	YAL043C_YAL042W		0	0	32.3	38.8	0		chr1	151556	151804	0	100	0	IGR	YAL001C_YAR002W	0	38.3	0	0	78.8
chr1	71199	74171	59	37	5	GCR	YAL037C-A_YAL037W		0	0	0	100	66.7		chr1	182478	182932	0	100	0	IGR	YAR023C_YAR027W	0	6.5	0	19.6	65.1
chr1	71199	74171	59	37	5	GCR	YAL039C_YAL038W		0	0	0	22.1	100		chr1	183303	183443	0	100	0	IGR	YAR023C_YAR027W	0	6.5	0	19.6	65.1
chr1	82488	82945	52	48	0	GCR	YAL034C_YAL033W		0	0	0	0	59.3		chr2	23925	28597	88	6	5	GCR	YBL101C_YBL100W-C	0	0	0	0	100
chr1	89040	92665	89	11	0	GCR	YAL029C_YAL028W		0	0	0	14.1	100		chr2	23925	28597	88	6	5	GCR	YBL103C_YBL102W	0	0	0	0	92.9
chr1	152111	152604	70	30	0	GCR	YAL001C_YAR002W		0	38.3	0	0	78.8		chr2	62748	63013	0	100	0	IGR	YBL086C_YBL085W	0	0	0	0	100
chr1	168855	171073	73	23	5	GCR	YAR014C_YAR015W		0	0	0	75	0		chr2	140448	141500	24	76	0	IGR	YBL042C_YBL041W	0	0	0	31	100
chr2	23655	24027	0	100	0	IGR	YBL103C_YBL102W		0	0	0	0	92.9		chr2	145854	146514	50	50	0	IGR	YBL039C_YBL038W	0	0	0	62.2	100
chr2	43348	47518	70	17	13	GCR	YBL093C_YBL092W		16.7	0	0	100	100		chr2	158161	160236	64	24	13	GCR	YBL033C_YBL032W	0	0	0	0	100
chr2	63698	64081	54	46	0	GCR	YBL086C_YBL085W		0	0	0	0	100		chr2	163874	166004	19	58	23	IGR	YBL029C-A_YBL029W	17	0	0	9.7	100
chr2	107213	107570	54	46	0	GCR	YBL061C_YBL060W		0	0	0	0	0		chr2	168211	168343	0	100	0	IGR	YBL028C_YBL027W	0	0	0	100	100
chr2	110859	114168	81	10	9	GCR	YBL057C_YBL056W		0	0	0	46.7	100		chr2	186468	192535	80	14	6	GCR	YBL017C_YBL016W	0	40.7	0	100	100
chr2	114694	117905	64	24	13	GCR	YBL055C_YBL054W		0	0	0	100	70.5		chr2	235739	237486	44	40	16	GCR	YBL003C_YBL002W	45.9	0	0	25.6	100
chr2	124123	125697	77	23	0	GCR	YBL051C_YBL050W		0	0	0	100	12.6		chr2	341540	342333	0	100	0	IGR	YBR053C_YBR054W	0	76.8	0	89.9	88.8
chr2	131706	132680	61	39	0	GCR	YBL047C_YBL046W		0	0	0	54.3	100		chr2	342635	342762	0	100	0	IGR	YBR053C_YBR054W	0	76.8	0	89.9	88.8
chr2	135485	135873	8	92	0	IGR	YBL045C_YBL044W		0	0	0	0	100		chr2	391088	393744	49	31	19	GCR	YBR077C_YBR078W	0	0	0	100	100
chr2	140160	140354	52	48	0	GCR	YBL042C_YBL041W		0	0	0	31	100		chr2	407053	407660	19	81	0	IGR	YBR082C_YBR083W	0	29.3	0	24	100
chr2	140877	146760	68	23	9	GCR	YBL039C_YBL038W		0	0	0	62.2	100		chr2	407891	409052	0	100	0	IGR	YBR082C_YBR083W	0	29.3	0	24	100
chr2	140877	146760	68	23	9	GCR	YBL040C_YBL039W-B		0	0	0	0	10.9		chr2	450232	453048	68	24	8	GCR	YBR105C_YBR106W	0	0	0	100	100
chr2	140877	146760	68	23	9	GCR	YBL042C_YBL041W		0	0	0	31	100		chr2	467087	467555	66	34	0	GCR	YBR112C_YBR114W	0	0	18.8	0	95.1
chr2	191164	194052	51	30	19	GCR	YBL017C_YBL016W		0	40.7	0	100	100		chr2	477252	479860	73	16	11	GCR	YBR117C_YBR118W	37.1	0	0	36.1	96
chr2	201431	201970	59	41	0	GCR	YBL014C_YBL013W		0	0	0	0	100		chr2	504332	504695	0	100	0	IGR	YBR133C_YBR135W	0	0	63.1	59.7	100
chr2	215674	217447	70	18	12	GCR	YBL006C_YBL005W		0	0	0	37.6	100		chr2	544381	545315	43	57	0	IGR	YBR150C_YBR151W	0	0	0	0	100
chr2	235607	236717	37	63	0	IGR	YBL003C_YBL002W		45.9	0	0	25.6	100		chr2	553248	555996	28	61	11	IGR	YBR157C_YBR158W	84.7	0	0	28	100
chr2	269898	271488	58	22	20	GCR	YBR015C_YBR016W		56.1	0	0	30.1	100		chr2	556124	556335	0	100	0	IGR	YBR157C_YBR158W	84.7	0	0	28	100
chr2	287595	288272	49	51	0	IGR	YBR023C_YBR024W		0	0	0	0	0		chr2	595522	595916	9	91	0	IGR	YBR182C-A_YBR183W	0	0	0	0	100
chr2	340833	344635	28	60	12	IGR	YBR053C_YBR054W		0	76.8	0	89.9	88.8		chr2	596081	597060	97	3	0	GCR	YBR182C-A_YBR183W	0	0	0	0	100
chr2	347595	348620	72	28	0	GCR	YBR055C_YBR056W		0	0	0	0	76.3		chr2	624885	625218	0	100	0	IGR	YBR201C-A_YBR202W	0	35.9	0	0	100
chr2	406059	407928	29	41	30	IGR	YBR082C_YBR083W		0	29.3	0	24	100		chr2	642272	643079	0	100	0	IGR	YBR208C_YBR210W	0	0	9.5	0	71.5
chr2	409157	409389	95	5	0	GCR	YBR082C_YBR083W		0	29.3	0	24	100		chr2	645242	645318	0	100	0	IGR	YBR208C_YBR210W	0	0	9.5	0	71.5
chr2	412807	415704	78	15	7	GCR	YBR084C-A_YBR085W		0	0	0	40.9	22.3		chr2	666200	667600	74	20	5	GCR	YBR221C_YBR221W-A	0	0	0	72.5	100
chr2	422430	424087	56	44	0	GCR	YBR086C_YBR087W		0	32.2	0	89.1	93.2		chr2	670449	670653	13	87	0	IGR	YBR223C_YBR225W	0	0	100	0	100
chr2	435415	436312	64	36	0	GCR	YBR095C_YBR096W		0	0	0	0	0		chr3	48206	53197	81	13	6	GCR	YCL043C_YCL039W	15.9	0	87.5	21.4	100
chr2	464431	466091	81	19	0	GCR	YBR112C_YBR114W		0	0	18.8	0	95.1		chr3	60771	61319	61	27	13	GCR	YCL035C_YCL034W	0	0	0	64.7	100
chr2	467082	468437	88	12	0	GCR	YBR112C_YBR114W		0	0	18.8	0	95.1		chr3	75260	79302	51	31	18	GCR	YCL025C_YCL024W	0	0	17.1	0	100
chr2	477170	479816	70	19	11	GCR	YBR117C_YBR118W		37.1	0	0	36.1	96		chr3	142475	143056	0	100	0	IGR	YCR015C_YCR016W	0	0	0	49.3	76.5
chr2	503998	505178	52	48	0	GCR	YBR133C_YBR135W		0	0	63.1	59.7	100		chr3	178184	178471	13	87	0	IGR	YCR031C_YCR032W	0	46.3	0	86.5	46.8
chr2	528149	528388	30	70	0	IGR	YBR141C_YBR142W		0	0	0	0	0		chr3	213514	213949	59	41	0	GCR	YCR047C_YCR051W	0	0	75.3	2.1	36.6
chr2	529772	532517	79	12	8	GCR	YBR143C_YBR145W		43.1	0	19.9	16.7	38.3		chr3	236277	236792	9	91	0	IGR	YCR067C_YCR068W	0	0	0	0	100
chr2	544360	545953	66	34	0	GCR	YBR150C_YBR151W		0	0	0	0	100		chr3	246697	247232	50	50	0	IGR	YCR073C_YCR073W-A	0	0	0	0	100
chr2	547280	550037	60	28	13	GCR	YBR154C_YBR155W		0	53.7	0	100	56.8		chr4	83296	83973	0	100	0	IGR	YDL211C_YDL210W	48.6	0	0	0	27.8
chr2	553742	555515	32	68	0	IGR	YBR157C_YBR158W		84.7	0	0	28	100		chr4	145241	148640	73	18	9	GCR	YDL174C_YDL173W	0	0	0	60.7	100
chr2	568002	569051	60	40	0	GCR	YBR164C_YBR165W		0	0	0	12	0		chr4	156072	156342	9	91	0	IGR	YDL171C_YDL170W	0	0	0	73.4	100
chr2	595919	596199	30	70	0	IGR	YBR182C-A_YBR183W		0	0	0	0	100		chr4	171679	172561	53	28	19	GCR	YDL160C_YDL159W-A	0	0	0	100	100
chr2	609621	611074	66	20	14	GCR	YBR193C_YBR194W		0	0	0	0	0		chr4	296381	296524	0	100	0	IGR	YDL090C_YDL089W	0	0	0	0	100
chr2	618247	619150	57	43	0	GCR	YBR198C_YBR199W		0	0	0	90.9	99.2		chr4	329681	335383	69	18	13	GCR	YDL067C_YDL066W	0	0	0	0	100
chr2	625407	626028	41	59	0	IGR	YBR201C-A_YBR202W		0	35.9	0	0	100		chr4	329681	335383	69	18	13	GCR	YDL072C_YDL070W	68.2	0	62.2	100	100
chr2	633560	633855	79	21	0	GCR	YBR204C_YBR205W		0	0	0	0	100		chr4	336937	337321	89	11	0	GCR	YDL065C_YDL064W	0	0	0	0	100
chr2	642263	642468	0	100	0	IGR	YBR208C_YBR210W		0	0	9.5	0	71.5		chr4	367712	369800	25	75	0	IGR	YDL048C_YDL047W	0	10.8	0	100	100
chr2	647254	647509	0	100	0	IGR	YBR211C_YBR212W		0	0	0	0	100		chr4	410178	410639	0	100	0	IGR	YDL024C_YDL022W	8.6	0	13.4	4.7	100
chr2	666064	666862	55	36	10	GCR	YBR221C_YBR221W-A		0	0	0	72.5	100		chr4	437289	439984	52	28	20	GCR	YDL007C-A_YDL007W	0	0	0	17.3	85.4
chr2	670350	670711	23	77	0	IGR	YBR223C_YBR225W		0	0	100	0	100		chr4	461069	461525	39	61	0	IGR	YDR006C_YDR007W	0	0	0	31.1	100
chr2	686122	686822	67	33	0	GCR	YBR234C_YBR235W		0	0	0	0	26.3		chr4	488909	489421	0	100	0	IGR	YDR022C_YDR023W	34.2	0	0	82.6	100
chr2	707326	708818	78	14	9	GCR	YBR243C_YBR244W		0	39.4	0	9.7	78.7		chr4	505409	505738	0	100	0	IGR	YDR032C_YDR033W	41.8	33.6	0	56.9	93.4
chr2	711516	711820	83	17	0	GCR	YBR245C_YBR246W		0	0	0	0	0		chr4	506155	506860	0	100	0	IGR	YDR032C_YDR033W	41.8	33.6	0	56.9	93.4
chr2	749119	749529	62	38	0	GCR	YBR273C_YBR274W		0	0	0	0	32		chr4	520357	522515	48	29	23	GCR	YDR034C-A_YDR034W-B	0	0	0	0	100
chr2	768368	770978	68	22	10	GCR	YBR283C_YBR284W		0	0	0	54.3	100		chr4	527565	540120	80	11	10	GCR	YDR040C_YDR041W	0	0	0	0	100
chr2	786441	787303	35	65	0	IGR	YBR291C_YBR293W		58.3	13.2	15.3	6.6	32.6		chr4	541202	546289	14	57	29	IGR	YDR043C_YDR044W	51.1	0	0	4.5	100
chr3	16449	17100	66	34	0	GCR	YCL064C_YCL063W		0	0	0	0	100		chr4	560822	563158	38	36	26	GCR	YDR054C_YDR055W	0	50.9	0	15.7	100
chr3	22704	24887	71	20	9	GCR	YCL057C-A_YCL057W		0	0	0	11.8	33.5		chr4	619830	620273	0	100	0	IGR	YDR088C_YDR089W	23.7	10.4	0	0	100
chr3	40347	40841	76	24	0	GCR	YCL049C_YCL048W-A		77.2	0	0	0	100		chr4	621014	621313	0	100	0	IGR	YDR088C_YDR089W	23.7	10.4	0	0	100
chr3	48077	52965	80	14	6	GCR	YCL043C_YCL039W		15.9	0	87.5	21.4	100		chr4	629515	629895	5	95	0	IGR	YDR091C_YDR092W	0	32.3	0	20.7	95.2
chr3	60090	62136	71	24	6	GCR	YCL035C_YCL034W		0	0	0	64.7	100		chr4	648028	649461	0	100	0	IGR	YDR098C_YDR099W	0	0	61.5	11.7	92
chr3	69837	69984	57	43	0	GCR	YCL029C_YCL028W		0	0	0	0	0		chr4	650623	650892	0	100	0	IGR	YDR098C_YDR099W	0	0	61.5	11.7	92
chr3	77801	77994	61	39	0	GCR	YCL025C_YCL024W		0	0	17.1	0	100		chr4	651078	651290	0	100	0	IGR	YDR098C_YDR099W	0	0	61.5	11.7	92
chr3	111474	112632	66	21	13	GCR	YCL002C_YCL001W		0	0	0	0	100		chr4	765065	765645	16	84	0	IGR	YDR151C_YDR152W	0	0	0	100	100
chr3	117924	118912	73	27	0	GCR	YCR002C_YCR003W		0	0	0	26.9	45		chr4	802726	803328	0	78	22	IGR	YDR170C_YDR170W-A	0	0	0	7.3	86.6
chr3	136651	139747	66	28	6	GCR	YCR011C_YCR012W		0	0	0	100	100		chr4	811211	812314	57	43	0	GCR	YDR173C_YDR174W	0	0	0	100	100
chr3	141774	143066	31	69	0	IGR	YCR015C_YCR016W		0	0	0	49.3	76.5		chr4	834978	836576	42	58	0	IGR	YDR186C_YDR188W	0	0	20.8	17.8	100
chr3	176307	179498	27	40	33	IGR	YCR031C_YCR032W		0	46.3	0	86.5	46.8		chr4	846825	848259	89	9	3	GCR	YDR194C_YDR194W-A	0	0	0	100	100
chr3	192688	193640	71	29	0	GCR	YCR035C_YCR036W		0	0	0	0	0		chr4	925611	930139	77	12	11	GCR	YDR231C_YDR232W	0	0	0	99.1	100
chr3	211196	211711	68	32	0	GCR	YCR047C_YCR051W		0	0	75.3	2.1	36.6		chr4	930157	931073	22	78	0	IGR	YDR233C_YDR234W	0	0	0	100	100
chr3	213657	215488	70	16	14	GCR	YCR047C_YCR051W		0	0	75.3	2.1	36.6		chr4	946047	946293	0	100	0	IGR	YDR240C_YDR242W	0	0	17.3	0	58.7
chr3	235730	236479	79	21	0	GCR	YCR067C_YCR068W		0	0	0	0	100		chr4	959417	960186	50	50	0	IGR	YDR249C_YDR251W	0	0	34	100	100
chr3	251005	253145	90	10	0	GCR	YCR077C_YCR079W		0	0	0	99.5	100		chr4	981010	981258	0	100	0	IGR	YDR261C_YDR262W	6.2	0	72.8	4.5	89.8
chr3	262221	262800	40	60	0	IGR	YCR084C_YCR086W		0	0	37.7	0	74.3		chr4	981817	983202	0	100	0	IGR	YDR261C_YDR262W	6.2	0	72.8	4.5	89.8
chr3	263631	264571	85	11	4	GCR	YCR087C-A_YCR088W		0	0	4	0	0		chr4	984840	986055	0	100	0	IGR	YDR261C_YDR262W	6.2	0	72.8	4.5	89.8
chr3	264960	265538	81	19	0	GCR	YCR087C-A_YCR088W		0	0	4	0	0		chr4	986775	987136	0	100	0	IGR	YDR261C_YDR262W	6.2	0	72.8	4.5	89.8
chr3	279791	282857	90	10	0	GCR	YCR092C_YCR093W		0	0	0	55.7	36.1		chr4	989281	989980	0	100	0	IGR	YDR261C_YDR262W	6.2	0	72.8	4.5	89.8
chr3	289191	289666	20	80	0	IGR	YCR095C_YCR095W-A		0	0	0	0	12.1		chr4	990112	990288	0	100	0	IGR	YDR261C_YDR262W	6.2	0	72.8	4.5	89.8
chr4	30192	30873	70	30	0	GCR	YDL238C_YDL237W		0	0	0	0	9.4		chr4	991744	992486	0	100	0	IGR	YDR261C_YDR262W	6.2	0	72.8	4.5	89.8
chr4	35457	37307	83	17	0	GCR	YDL234C_YDL233W		0	0	0	100	100		chr4	992576	994611	58	27	14	GCR	YDR261C_YDR262W	6.2	0	72.8	4.5	89.8
chr4	41805	42541	60	40	0	GCR	YDL231C_YDL230W		0	0	0	0	100		chr4	1189263	1189608	88	12	0	GCR	YDR357C_YDR358W	0	9.2	0	0	100
chr4	51592	52580	73	27	0	GCR	YDL226C_YDL225W		0	0	0	0	0		chr4	1232993	1239221	70	17	13	GCR	YDR379C-A_YDR380W	25.3	17.3	0	0	100
chr4	77669	78604	51	49	0	GCR	YDL213C_YDL212W		0	0	0	0	100		chr4	1232993	1239221	70	17	13	GCR	YDR381C-A_YDR382W	0	86.6	0	100	100
chr4	86950	88578	66	17	16	GCR	YDL209C_YDL208W		0	0	0	100	0		chr4	1240523	1243259	37	44	19	IGR	YDR384C_YDR385W	0	35.5	0	39.3	100
chr4	92933	94344	58	42	0	GCR	YDL205C_YDL204W		0	0	0	0	21.4		chr4	1333263	1334855	47	53	0	IGR	YDR435C_YDR436W	0	43.4	0	0	100
chr4	106579	107823	49	51	0	IGR	YDL197C_YDL195W		0	0	46.3	15.8	96.1		chr4	1434247	1435302	38	62	0	IGR	YDR490C_YDR492W	0	0	64.7	42	100
chr4	121352	122311	49	51	0	IGR	YDL190C_YDL189W		0	0	0	66.9	0		chr4	1488724	1491687	47	41	12	GCR	YDR524C-B_YDR525W-A	0	0	45.7	100	100
chr4	147400	149714	69	26	5	GCR	YDL174C_YDL173W		0	0	0	60.7	100		chr4	1488724	1491687	47	41	12	GCR	YDR524C_YDR524W-C	0	35.2	0	100	100
chr4	155241	156286	38	62	0	IGR	YDL171C_YDL170W		0	0	0	73.4	100		chr9	39679	41760	82	15	2	GCR	YIL160C_YIL159W	49.7	0	0	0	100
chr4	171321	172599	67	20	13	GCR	YDL160C_YDL159W-A		0	0	0	100	100		chr9	47433	48331	71	16	13	GCR	YIL157C_YIL156W-B	0	79.6	100	0	100
chr4	182582	183734	72	28	0	GCR	YDL153C_YDL150W		0	0	59.9	0	0		chr9	76810	77707	53	47	0	GCR	YIL145C_YIL144W	0	0	0	0	100
chr4	199450	201960	84	10	5	GCR	YDL144C_YDL143W		0	0	0	78.7	0		chr9	80416	83142	93	4	3	GCR	YIL143C_YIL142W	0	0	36.2	100	100
chr4	258201	259024	56	44	0	GCR	YDL113C_YDL112W		0	0	0	38.4	100		chr9	92847	97274	61	30	9	GCR	YIL134C-A_YIL134W	0	0	0	100	100
chr4	282326	283651	82	18	0	GCR	YDL100C_YDL099W		0	0	0	71.1	100		chr9	92847	97274	61	30	9	GCR	YIL137C_YIL136W	0	0	0	0	100
chr4	284812	287517	78	13	8	GCR	YDL097C_YDL095W		0	0	16.8	100	73.3		chr9	139467	139540	0	100	0	IGR	YIL119C_YIL118W	0	0	0	2.6	100
chr4	325131	326787	72	28	0	GCR	YDL074C_YDL073W		0	0	0	90.3	67.8		chr9	149984	150622	11	89	0	IGR	YIL114C_YIL113W	92.5	0	0	0	100
chr4	329398	333519	75	14	11	GCR	YDL072C_YDL070W		68.2	0	62.2	100	100		chr9	164629	166311	67	33	0	GCR	YIL107C_YIL106W	0	0	0	0	100
chr4	333649	335132	43	30	27	GCR	YDL067C_YDL066W		0	0	0	0	100		chr9	174416	178198	65	20	15	GCR	YIL101C_YIL099W	0	0	51	0	100
chr4	447658	448046	16	84	0	IGR	YDL002C_YDL001W		0	0	0	0	100		chr9	245860	254534	55	32	14	GCR	YIL055C_YIL053W	0	0	26.7	33.2	100
chr4	486293	486821	32	68	0	IGR	YDR020C_YDR021W		0	0	0	0	61.3		chr9	245860	254534	55	32	14	GCR	YIL057C_YIL056W	0	14.1	0	39.8	100
chr4	506116	510397	38	47	15	IGR	YDR032C_YDR033W		41.8	33.6	0	56.9	93.4		chr9	245860	254534	55	32	14	GCR	YIL061C_YIL060W	0	0	0	0	100
chr4	524608	527689	70	24	7	GCR	YDR036C_YDR037W		0	0	0	57.3	100		chr9	257585	259058	40	43	18	IGR	YIL051C_YIL050W	0	0	0	95.7	100
chr4	539728	540255	86	14	0	GCR	YDR040C_YDR041W		0	0	0	0	100		chr9	291600	291808	33	67	0	IGR	YIL033C_YIL031W	62	0	37.1	0	100
chr4	546587	553644	65	19	16	GCR	YDR043C_YDR044W		51.1	0	0	4.5	100		chr9	291925	292083	0	100	0	IGR	YIL033C_YIL031W	62	0	37.1	0	100
chr4	546587	553644	65	19	16	GCR	YDR046C_YDR047W		0	0	0	100	92.1		chr9	336655	336845	0	100	0	IGR	YIL009C-A_YIL009W	68.8	0	0	0	100
chr4	563155	565735	76	18	6	GCR	YDR054C_YDR055W		0	50.9	0	15.7	100		chr9	338035	338268	0	100	0	IGR	YIL009C-A_YIL009W	68.8	0	0	0	100
chr4	563155	565735	76	18	6	GCR	YDR056C_YDR057W		0	0	0	0	0		chr9	381852	384757	67	17	16	GCR	YIR017C_YIR018W	86.9	0	9.4	0	100
chr4	570485	573592	95	5	0	GCR	YDR059C_YDR060W		0	0	0	0	80		chr5	33098	34200	33	67	0	IGR	YEL063C_YEL062W	0	18.8	0	0	100
chr4	610049	610233	18	82	0	IGR	YDR081C_YDR082W		0	0	0	0	12.5		chr5	60998	61362	0	100	0	IGR	YEL050C_YEL049W	0	31.4	0	44	63
chr4	645139	645231	0	100	0	IGR	YDR098C_YDR099W		0	0	61.5	11.7	92		chr5	61550	62023	0	100	0	IGR	YEL050C_YEL049W	0	31.4	0	44	63
chr4	651169	651241	0	100	0	IGR	YDR098C_YDR099W		0	0	61.5	11.7	92		chr5	68843	70440	31	57	11	IGR	YEL046C_YEL044W	0	0	44.2	100	100
chr4	652303	653505	60	40	0	GCR	YDR098C_YDR099W		0	0	61.5	11.7	92		chr5	100008	101137	33	67	0	IGR	YEL029C_YEL027W	0	0	15.5	56.7	55.3
chr4	658236	658787	79	21	0	GCR	YDR101C_YDR103W		0	0	37.8	0	57.7		chr5	122051	123707	27	44	29	IGR	YEL017C-A_YEL017W	0	0	0	85	100
chr4	693252	693470	5	95	0	IGR	YDR120C_YDR121W		0	0	0	0	100		chr5	137983	141215	26	45	29	IGR	YEL009C_YEL007W	0	0	17.9	66.4	100
chr4	699917	700224	0	100	0	IGR	YDR123C_YDR124W		0	0	0	0	100		chr5	141572	141801	0	100	0	IGR	YEL009C_YEL007W	0	0	17.9	66.4	100
chr4	727171	728342	40	60	0	IGR	YDR135C_YDR137W		0	42	77.5	0	0		chr5	151772	151894	0	100	0	IGR	YEL001C_YER001W	26.8	50.1	0	6	88.2
chr4	746469	747014	51	49	0	GCR	YDR144C_YDR145W		0	0	0	0	66.4		chr5	152066	152461	0	100	0	IGR	YEL001C_YER001W	26.8	50.1	0	6	88.2
chr4	754876	755628	25	75	0	IGR	YDR148C_YDR150W		0	0	13	0	100		chr5	152690	152792	0	100	0	IGR	YEL001C_YER001W	26.8	50.1	0	6	88.2
chr4	784124	786854	72	24	4	GCR	YDR164C_YDR165W		0	57.6	0	0	9.9		chr5	225125	226349	44	56	0	IGR	YER036C_YER037W	0	0	0	100	100
chr4	801855	804084	17	44	40	IGR	YDR170C_YDR170W-A		0	0	0	7.3	86.6		chr5	285825	288897	35	65	0	IGR	YER065C_YER066W	15.9	0	0	0	76.5
chr4	811035	814272	71	18	11	GCR	YDR173C_YDR174W		0	0	0	100	100		chr5	318445	318843	41	50	8	IGR	YER078C_YER078W-A	0	0	0	0	100
chr4	811035	814272	71	18	11	GCR	YDR175C_YDR176W		0	0	0	0	0		chr5	348697	349895	52	46	3	GCR	YER094C_YER095W	0	0	0	58.3	100
chr4	827513	827820	78	22	0	GCR	YDR181C_YDR182W		0	0	0	0	0		chr5	420645	423312	52	32	15	GCR	YER130C_YER131W	0	11.1	0	81.5	100
chr4	836018	838661	72	15	12	GCR	YDR186C_YDR188W		0	0	20.8	17.8	100		chr5	441993	442389	0	100	0	IGR	YER137C_YER138W-A	0	0	69.6	3.7	100
chr4	840101	842258	78	12	10	GCR	YDR190C_YDR191W		0	0	0	17	0		chr5	443380	443598	0	100	0	IGR	YER137C_YER138W-A	0	0	69.6	3.7	100
chr4	923417	924928	35	65	0	IGR	YDR228C_YDR229W		26.3	0	0	75.9	22.4		chr5	445585	446591	0	100	0	IGR	YER137C_YER138W-A	0	0	69.6	3.7	100
chr4	926032	931689	68	23	9	GCR	YDR231C_YDR232W		0	0	0	99.1	100		chr5	446676	447508	0	100	0	IGR	YER137C_YER138W-A	0	0	69.6	3.7	100
chr4	926032	931689	68	23	9	GCR	YDR233C_YDR234W		0	0	0	100	100		chr5	447895	448092	0	100	0	IGR	YER137C_YER138W-A	0	0	69.6	3.7	100
chr4	936284	936515	0	100	0	IGR	YDR236C_YDR237W		0	0	0	0	0		chr5	448161	449098	0	100	0	IGR	YER137C_YER138W-A	0	0	69.6	3.7	100
chr4	945047	945719	16	84	0	IGR	YDR240C_YDR242W		0	0	17.3	0	58.7		chr5	449235	449478	2	98	0	IGR	YER137C_YER138W-A	0	0	69.6	3.7	100
chr4	959109	961698	69	31	0	GCR	YDR249C_YDR251W		0	0	34	100	100		chr5	462271	462861	47	53	0	IGR	YER145C_YER146W	0	0	23.6	19.8	100
chr4	978946	979295	75	25	0	GCR	YDR261C_YDR262W		6.2	0	72.8	4.5	89.8		chr5	464943	466496	65	23	12	GCR	YER147C_YER148W	0	0	21.7	89.6	100
chr4	992207	994250	41	45	14	IGR	YDR261C_YDR262W		6.2	0	72.8	4.5	89.8		chr5	467340	469837	29	36	35	IGR	YER149C_YER150W	0	0	0	0	100
chr4	997188	998803	70	30	0	GCR	YDR264C_YDR265W		0	0	0	14.3	81.5		chr5	503842	505338	0	100	0	IGR	YER163C_YER164W	58.7	0	0	100	100
chr4	1059412	1059980	62	38	0	GCR	YDR298C_YDR299W		0	0	0	0	0		chr5	522861	524197	62	38	0	GCR	YER168C_YER169W	9.3	0	0	40.9	100
chr4	1062912	1063017	0	100	0	IGR	YDR300C_YDR301W		0	0	0	0	0		chr5	551139	551747	0	100	0	IGR	YER180C-A_YER182W	0	0	23.1	0	100
chr4	1107966	1109002	63	20	17	GCR	YDR320C-A_YDR321W		0	0	60.6	15.3	0		chr5	552292	553391	72	21	7	GCR	YER180C-A_YER182W	0	0	23.1	0	100
chr4	1127833	1128027	80	20	0	GCR	YDR329C_YDR330W		0	0	0	0	100		chr5	558857	559461	1	99	0	IGR	YER184C_YER185W	3.6	0	0	0	100
chr4	1135122	1136354	59	41	0	GCR	YDR333C_YDR334W		0	0	0	100	32.8		chr6	2425	2674	76	24	0	GCR	YFL066C_YFL062W	0	0	33.4	0	100
chr4	1178011	1178635	26	74	0	IGR	YDR350C_YDR351W		0	0	0	0	55		chr6	3926	4920	0	100	0	IGR	YFL066C_YFL062W	0	0	33.4	0	100
chr4	1189240	1189606	89	11	0	GCR	YDR357C_YDR358W		0	9.2	0	0	100		chr6	5315	5459	0	100	0	IGR	YFL066C_YFL062W	0	0	33.4	0	100
chr4	1218801	1219264	67	33	0	GCR	YDR370C_YDR371W		0	0	0	0	0		chr6	74359	74657	23	77	0	IGR	YFL033C_YFL031W	0	0	40.9	100	100
chr4	1221476	1223361	66	32	2	GCR	YDR372C_YDR373W		0	0	0	95.6	100		chr6	89435	91237	65	35	0	GCR	YFL024C_YFL023W	66.6	0	0	100	100
chr4	1226317	1226703	57	43	0	GCR	YDR375C_YDR376W		0	0	0	0	30.2		chr6	95112	96389	33	67	0	IGR	YFL022C_YFL021W	0	11	21.5	20.3	100
chr4	1242680	1246457	77	15	9	GCR	YDR384C_YDR385W		0	35.5	0	39.3	100		chr6	104177	108664	66	23	11	GCR	YFL016C_YFL014W	0	28.4	53.9	13.5	100
chr4	1256768	1258919	47	30	24	GCR	YDR391C_YDR392W		0	0	0	18.8	0		chr6	233751	234114	0	100	0	IGR	YFR039C_YFR040W	0	0	0	74.5	100
chr4	1276804	1277925	58	42	0	GCR	YDR404C_YDR405W		0	0	0	100	100		chr6	255150	256098	0	100	0	IGR	YFR053C_YFR055W	19.9	14.6	9	14.9	27.6
chr4	1287788	1289186	57	23	20	GCR	YDR408C_YDR409W		0	0	0	33.9	100		chr7	84296	84547	0	100	0	IGR	YGL219C_YGL216W	0	0	14.2	0	100
chr4	1292453	1294943	77	12	11	GCR	YDR411C_YDR412W		0	0	0	100	0		chr7	164941	165777	18	82	0	IGR	YGL179C_YGL178W	23.1	27.7	0	30.9	100
chr4	1334080	1334567	0	100	0	IGR	YDR435C_YDR436W		0	43.4	0	0	100		chr7	185500	186078	3	97	0	IGR	YGL170C_YGL169W	0	0	0	0	100
chr4	1354402	1356276	62	27	10	GCR	YDR447C_YDR448W		0	0	0	94.1	42.7		chr7	196288	198594	25	75	0	IGR	YGL163C_YGL162W	77.6	0	0	0	100
chr4	1357203	1362350	67	23	10	GCR	YDR449C_YDR450W		0	32.3	0	38	81.1		chr7	229676	230255	4	96	0	IGR	YGL146C_YGL145W	0	0	0	0	100
chr4	1357203	1362350	67	23	10	GCR	YDR451C_YDR452W		0	0	0	0	100		chr7	310759	310910	0	100	0	IGR	YGL104C_YGL103W	0	0	0	45.1	56.2
chr4	1366056	1367609	44	42	13	GCR	YDR454C_YDR456W		0	62.3	17	0	100		chr7	395524	402195	58	29	14	GCR	YGL054C_YGL053W	0	0	0	10.1	100
chr4	1394392	1395259	37	63	0	IGR	YDR465C_YDR466W		0	0	0	0	0		chr7	395524	402195	58	29	14	GCR	YGL056C_YGL055W	0	0	0	47.6	100
chr4	1397615	1398954	66	19	16	GCR	YDR468C_YDR469W		0	0	0	0	100		chr7	411296	411378	0	100	0	IGR	YGL048C_YGL047W	0	0	0	100	100
chr4	1409059	1412646	55	35	10	GCR	YDR476C_YDR477W		63.5	0	0	38.5	59.1		chr7	431122	433664	68	24	9	GCR	YGL035C_YGL033W	60.9	0	14.3	0	71
chr4	1430947	1431380	85	15	0	GCR	YDR488C_YDR489W		0	0	0	0	0		chr7	434287	434503	0	100	0	IGR	YGL035C_YGL033W	60.9	0	14.3	0	71
chr4	1449649	1451276	66	26	8	GCR	YDR500C_YDR501W		46.5	0	0	74.3	100		chr7	472218	472737	16	84	0	IGR	YGL013C_YGL012W	0	0	0	22.8	100
chr4	1467991	1468780	57	43	0	GCR	YDR508C_YDR510W		0	0	13.5	33.5	100		chr7	482744	489927	55	33	12	GCR	YGL007C-A_YGL006W-A	32.2	33.1	15.8	79.9	100
chr4	1472944	1473033	62	38	0	GCR	YDR514C_YDR515W		0	0	0	0	0		chr7	494425	494696	66	34	0	GCR	YGL003C_YGL002W	0	0	0	0	100
chr9	25799	28616	11	89	0	IGR	YIL169C_YIL168W		10.2	0	0	68.1	78.3		chr7	535340	535414	0	100	0	IGR	YGR027C_YGR028W	0	3.3	68	22.6	99.6
chr9	54622	55916	86	14	0	GCR	YIL154C_YIL153W		0	0	0	0	100		chr7	535931	540712	0	100	0	IGR	YGR027C_YGR028W	0	3.3	68	22.6	99.6
chr9	67867	70251	62	27	11	GCR	YIL149C_YIL148W		0	0	0	65.8	65.8		chr7	540987	541061	0	100	0	IGR	YGR027C_YGR028W	0	3.3	68	22.6	99.6
chr9	76816	77449	74	26	0	GCR	YIL145C_YIL144W		0	0	0	0	100		chr7	541192	541270	0	100	0	IGR	YGR027C_YGR028W	0	3.3	68	22.6	99.6
chr9	92795	93186	0	100	0	IGR	YIL137C_YIL136W		0	0	0	0	100		chr7	546774	555565	81	16	3	GCR	YGR030C_YGR032W	0	0	48.9	10.3	100
chr9	102518	103165	59	41	0	GCR	YIL131C_YIL130W		0	0	0	14.1	0		chr7	546774	555565	81	16	3	GCR	YGR033C_YGR034W	0	0	0	100	100
chr9	116517	117826	77	14	9	GCR	YIL127C_YIL126W		0	0	0	0	0		chr7	583606	584064	63	37	0	GCR	YGR044C_YGR046W	0	0	36.2	0	100
chr9	137346	138220	61	39	0	GCR	YIL119C_YIL118W		0	0	0	2.6	100		chr7	584884	585409	98	2	0	GCR	YGR044C_YGR046W	0	0	36.2	0	100
chr9	139489	141924	68	25	7	GCR	YIL117C_YIL116W		0	0	0	17.7	72.8		chr7	700171	701355	0	100	0	IGR	YGR106C_YGR108W	17.1	28.1	11.7	42.7	59.4
chr9	139489	141924	68	25	7	GCR	YIL119C_YIL118W		0	0	0	2.6	100		chr7	706912	707482	0	100	0	IGR	YGR109C_YGR110W	3.2	0	64.5	0	68.5
chr9	142747	143696	81	19	0	GCR	YIL117C_YIL116W		0	0	0	17.7	72.8		chr7	711886	715829	34	46	20	IGR	YGR109C_YGR110W	3.2	0	64.5	0	68.5
chr9	159356	161368	64	36	0	GCR	YIL109C_YIL108W		0	0	0	78.5	100		chr7	732357	734092	54	28	18	GCR	YGR121C_YGR121W-A	18	13.6	0	100	100
chr9	166302	166484	38	62	0	IGR	YIL107C_YIL106W		0	0	0	0	100		chr7	738903	742210	52	31	17	GCR	YGR123C_YGR124W	26.3	32.9	0	69.9	100
chr9	190883	193576	84	14	2	GCR	YIL091C_YIL090W		0	0	0	0	0		chr7	765335	766724	20	80	0	IGR	YGR138C_YGR140W	0	0	18.6	88.5	100
chr9	211712	221529	78	12	10	GCR	YIL077C_YIL076W		0	0	0	0	0		chr7	856384	860351	30	48	22	IGR	YGR180C_YGR181W	17.8	0	0	12.4	100
chr9	211712	221529	78	12	10	GCR	YIL079C_YIL078W		0	52.1	0	65.9	0		chr7	878163	878820	5	95	0	IGR	YGR189C_YGR191W	23.4	15.9	5.6	54.4	65.5
chr9	241787	242086	48	52	0	IGR	YIL065C_YIL064W		0	0	0	0	100		chr7	893142	894697	65	35	0	GCR	YGR197C_YGR198W	0	0	0	85.5	100
chr9	248803	251741	60	40	0	GCR	YIL057C_YIL056W		0	14.1	0	39.8	100		chr7	939253	939737	0	100	0	IGR	YGR221C_YGR222W	0	0	0	100	100
chr9	254127	254381	0	100	0	IGR	YIL055C_YIL053W		0	0	26.7	33.2	100		chr7	951107	951728	0	100	0	IGR	YGR229C_YGR230W	0	0	0	26.8	100
chr9	264780	268244	81	12	6	GCR	YIL047C_YIL046W-A		0	0	0	43.3	100		chr7	976521	978822	56	33	11	GCR	YGR241C_YGR243W	0	0	18.8	16.2	100
chr9	285289	286022	49	51	0	IGR	YIL037C_YIL036W		0	0	0	0	100		chr7	991080	994439	70	27	3	GCR	YGR250C_YGR251W	30.3	43.6	0	53.8	96
chr9	292362	292724	25	75	0	IGR	YIL033C_YIL031W		62	0	37.1	0	100		chr7	1004377	1004584	0	100	0	IGR	YGR255C_YGR256W	0	0	0	0	100
chr9	310111	314323	68	18	15	GCR	YIL023C_YIL022W		0	0	0	21.5	100		chr7	1024541	1027748	60	22	18	GCR	YGR268C_YGR270W	0	0	43.2	100	100
chr9	326061	326127	37	63	0	IGR	YIL014C-A_YIL014W		0	0	0	0	100		chr7	1051859	1053209	29	71	0	IGR	YGR280C_YGR281W	0	0	0	0	100
chr9	369251	370372	59	41	0	GCR	YIR006C_YIR007W		0	0	0	41.9	78.2		chr7	1082320	1082920	68	32	0	GCR	YGR295C_YGR296W	0	0	0	11.8	100
chr9	403307	403584	67	33	0	GCR	YIR024C_YIR025W		0	0	0	0	0		chr7	1083872	1085052	16	84	0	IGR	YGR295C_YGR296W	0	0	0	11.8	100
chr9	416029	416403	75	25	0	GCR	YIR032C_YIR033W		0	0	0	0	0		chr8	26166	26819	89	11	0	GCR	YHL038C_YHL036W	0	0	55	0	87
chr9	422727	423516	67	33	0	GCR	YIR036C_YIR037W		0	0	65.3	0	100		chr8	98110	99102	46	31	23	GCR	YHL006C_YHL004W	32.9	0	92.4	100	100
chr5	13597	13768	28	72	0	IGR	YEL073C_YEL072W		47.9	12	0	0	9		chr8	125949	126056	0	100	0	IGR	YHR009C_YHR010W	0	0	0	97.3	76.8
chr5	33172	33896	41	59	0	IGR	YEL063C_YEL062W		0	18.8	0	0	100		chr8	204382	204510	0	100	0	IGR	YHR047C_YHR048W	79.3	0	0	0	27
chr5	43123	43762	80	20	0	GCR	YEL059C-A_YEL058W		0	0	49.3	0	100		chr8	271953	272068	0	100	0	IGR	YHR082C_YHR083W	46.8	0	0	0	95.4
chr5	55873	56700	43	57	0	IGR	YEL053C_YEL052W		0	0	0	0	0		chr8	335846	335930	0	100	0	IGR	YHR112C_YHR113W	58.1	0	0	0	100
chr5	60344	62264	26	74	0	IGR	YEL050C_YEL049W		0	31.4	0	44	63		chr8	375056	381839	54	29	17	GCR	YHR136C_YHR137W	0	0	0	0	100
chr5	98792	102977	30	47	23	IGR	YEL029C_YEL027W		0	0	15.5	56.7	55.3		chr8	375056	381839	54	29	17	GCR	YHR139C_YHR140W	64.1	0	22.7	0	100
chr5	121559	124017	51	30	20	GCR	YEL017C-A_YEL017W		0	0	0	85	100		chr8	388738	389475	0	100	0	IGR	YHR144C_YHR146W	0	0	22.7	10	100
chr5	138274	141210	29	49	22	IGR	YEL009C_YEL007W		0	0	17.9	66.4	100		chr8	396926	398258	76	24	0	GCR	YHR149C_YHR150W	0	0	0	0	95.1
chr5	141444	143584	79	21	0	GCR	YEL009C_YEL007W		0	0	17.9	66.4	100		chr8	422603	423568	40	49	11	IGR	YHR161C_YHR162W	0	0	0	60.1	100
chr5	153224	154128	67	33	0	GCR	YEL001C_YER001W		26.8	50.1	0	6	88.2		chr8	488375	488446	0	100	0	IGR	YHR193C_YHR194W	0	0	1	100	100
chr5	171734	173106	68	22	10	GCR	YER008C_YER009W		0	0	0	68.6	0		chr10	36280	36955	5	95	0	IGR	YJL212C_YJL210W	41.9	0	24.2	8.5	100
chr5	212564	213417	69	28	3	GCR	YER029C_YER030W		0	0	0	0	70.7		chr10	59118	59237	0	100	0	IGR	YJL200C_YJL198W	0	0	16.1	6.5	96.9
chr5	221963	226872	75	14	11	GCR	YER036C_YER037W		0	0	0	100	100		chr10	79445	80223	9	91	0	IGR	YJL187C_YJL186W	92	0	0	21.4	100
chr5	229319	229649	49	51	0	IGR	YER039C-A_YER040W		0	0	0	0	75.4		chr10	96797	100631	69	25	6	GCR	YJL173C_YJL172W	0	61.9	0	0	100
chr5	241109	241923	48	52	0	IGR	YER045C_YER046W		53.9	0	0	13.8	35.6		chr10	115624	116265	1	99	0	IGR	YJL162C_YJL161W	38.3	27.8	0	0	100
chr5	318227	318777	45	55	0	IGR	YER078C_YER078W-A		0	0	0	0	100		chr10	119936	120331	0	100	0	IGR	YJL160C_YJL159W	0	50.6	0	49.8	100
chr5	328301	329318	83	17	0	GCR	YER085C_YER086W		0	0	0	0	100		chr10	135493	138062	59	24	17	GCR	YJL151C_YJL149W	37.2	17.4	42.3	99.7	100
chr5	342688	343741	76	16	8	GCR	YER091C_YER092W		0	0	32.3	0	100		chr10	159127	160571	36	50	14	IGR	YJL133C-A_YJL133W	0	0	0	0.1	100
chr5	358774	359431	44	56	0	IGR	YER099C_YER100W		0	0	0	0	100		chr10	195275	196114	0	100	0	IGR	YJL116C_YJL115W	81.3	0	0	0	96
chr5	387080	387961	67	17	15	GCR	YER111C_YER112W		0	0	0	0	65.1		chr10	220699	221035	0	100	0	IGR	YJL109C_YJL106W	31.6	0	56.7	3.3	19.5
chr5	396240	398284	60	26	15	GCR	YER116C_YER117W		0	0	0	66.4	100		chr10	236410	236818	0	100	0	IGR	YJL101C_YJL100W	0	0	0	71.1	100
chr5	404019	404868	46	54	0	IGR	YER122C_YER123W		0	0	0	0	100		chr10	294802	295347	66	34	0	GCR	YJL077C_YJL076W	0	0	0	100	100
chr5	406505	410141	47	30	23	GCR	YER124C_YER125W		0	23.6	0	5.1	0		chr10	337888	338508	57	43	0	GCR	YJL052C-A_YJL052W	0	72.7	0	34.1	100
chr5	430281	430480	84	16	0	GCR	YER132C_YER133W		0	7.1	0	43.7	96.2		chr10	391306	391445	96	4	0	GCR	YJL029C_YJL028W	0	0	0	0	50.3
chr5	431079	434814	39	38	23	GCR	YER132C_YER133W		0	7.1	0	43.7	96.2		chr10	392101	392477	59	41	0	GCR	YJL027C_YJL026W	0	0	0	0	100
chr5	439275	440388	69	31	0	GCR	YER134C_YER136W		0	0	21.7	6	69.4		chr10	424441	425165	1	99	0	IGR	YJL006C_YJL005W	0	0	0	0	100
chr5	442957	443650	0	100	0	IGR	YER137C_YER138W-A		0	0	69.6	3.7	100		chr10	455864	456268	7	93	0	IGR	YJR009C_YJR010W	11.4	0	0	47.3	89.3
chr5	462218	463303	57	34	9	GCR	YER145C_YER146W		0	0	23.6	19.8	100		chr10	585234	586556	45	48	7	IGR	YJR085C_YJR086W	0	40.8	0	33.5	100
chr5	464779	466556	64	26	10	GCR	YER147C_YER148W		0	0	21.7	89.6	100		chr10	604149	608174	28	63	9	IGR	YJR094C_YJR094W-A	56.1	0	0	2.6	100
chr5	467629	468590	23	77	0	IGR	YER149C_YER150W		0	0	0	0	100		chr10	620395	621286	60	40	0	GCR	YJR102C_YJR103W	0	0	0	35.9	87.8
chr5	474457	476947	87	9	5	GCR	YER153C_YER154W		0	0	0	0	0		chr10	621694	623801	70	27	3	GCR	YJR104C_YJR105W	84.3	0	0	100	100
chr5	502977	505532	33	63	4	IGR	YER163C_YER164W		58.7	0	0	100	100		chr10	639211	640988	38	41	21	IGR	YJR113C_YJR115W	74.6	0	7.9	29.7	100
chr5	522517	524184	58	42	0	GCR	YER168C_YER169W		9.3	0	0	40.9	100		chr11	19541	26489	40	39	21	GCR	YKL218C_YKL217W	95	0	0	0	78.7
chr5	535805	536315	46	54	0	IGR	YER172C_YER173W		0	0	9	0	0		chr11	38426	39250	11	89	0	IGR	YKL211C_YKL210W	0	73.9	0	100	100
chr5	558753	559231	0	100	0	IGR	YER184C_YER185W		3.6	0	0	0	100		chr11	46562	46819	0	100	0	IGR	YKL209C_YKL208W	0	0	0	19.6	85.9
chr6	15947	17004	0	100	0	IGR	YFL056C_YFL055W		0	0	0	9.7	0		chr11	143476	143768	0	100	0	IGR	YKL164C_YKL163W	72.2	0	0	73.8	72.7
chr6	63621	65467	58	29	13	GCR	YFL034C-A_YFL034W		0	0	0	75.4	100		chr11	154035	154480	93	7	0	GCR	YKL159C_YKL157W	0	0	0	0	100
chr6	74041	77066	53	25	23	GCR	YFL033C_YFL031W		0	0	40.9	100	100		chr11	168760	172114	69	19	11	GCR	YKL148C_YKL146W	0	0	35.5	0	100
chr6	81623	84558	68	23	9	GCR	YFL027C_YFL026W		0	28.9	0	53.5	0		chr11	202707	202974	0	100	0	IGR	YKL128C_YKL127W	12.4	0	0	22.8	80.6
chr6	89247	91200	67	33	0	GCR	YFL024C_YFL023W		66.6	0	0	100	100		chr11	219724	220495	22	78	0	IGR	YKL119C_YKL117W	0	0	19.9	34	93.3
chr6	93092	95368	79	16	5	GCR	YFL022C_YFL021W		0	11	21.5	20.3	100		chr11	229945	234712	41	48	11	IGR	YKL110C_YKL109W	63.5	28	0	100	100
chr6	102855	104632	56	32	12	GCR	YFL018C_YFL017W-A		47.8	0	0	0	52.5		chr11	259107	259465	92	8	0	GCR	YKL096C-B_YKL096W-A	0	0	0	100	100
chr6	105091	106500	81	19	0	GCR	YFL016C_YFL014W		0	28.4	53.9	13.5	100		chr11	276692	278152	67	20	13	GCR	YKL087C_YKL086W	0	0	0	27.8	100
chr6	109662	110286	43	57	0	IGR	YFL013C_YFL012W		51.5	0	35.5	0	38.5		chr11	314231	323075	53	26	21	GCR	YKL063C_YKL062W	29.1	0	0	0	100
chr6	146500	147333	76	24	0	GCR	YFL002C_YFL001W		0	0	0	0	0		chr11	314231	323075	53	26	21	GCR	YKL065C_YKL064W	53.4	0	0	100	100
chr6	227921	229413	87	13	0	GCR	YFR037C_YFR038W		0	0	0	0	0		chr11	338425	341440	53	25	22	GCR	YKL052C_YKL051W	23.7	0	0	100	100
chr6	233395	237488	80	17	3	GCR	YFR039C_YFR040W		0	0	0	74.5	100		chr11	385083	385626	0	100	0	IGR	YKL029C_YKL028W	0	0	0	22.4	100
chr6	241018	241701	61	39	0	GCR	YFR044C_YFR045W		0	0	0	0	0		chr11	393553	394079	68	32	0	GCR	YKL023C-A_YKL023W	0	0	0	0	100
chr6	246000	246762	81	19	0	GCR	YFR047C_YFR048W		0	71.2	0	0	6.4		chr11	428992	429353	14	86	0	IGR	YKL008C_YKL007W	0	0	0	4	100
chr6	251154	253713	62	27	10	GCR	YFR051C_YFR052W		0	62.9	0	100	100		chr11	434574	435231	46	54	0	IGR	YKL005C_YKL004W	0	0	0	59.1	100
chr6	262667	265987	31	46	23	IGR	YFR053C_YFR055W		19.9	14.6	9	14.9	27.6		chr11	506845	507253	87	13	0	GCR	YKR031C_YKR034W	0	0	66.5	0	100
chr7	13977	16397	55	41	4	GCR	YGL257C_YGL256W		0	0	0	43.3	0		chr11	567045	569982	76	24	0	GCR	YKR066C_YKR067W	0	0	0	0	100
chr7	53494	53848	27	73	0	IGR	YGL237C_YGL234W		0	12.8	68.7	32	19.1		chr11	577720	578241	77	23	0	GCR	YKR072C_YKR074W	0	0	29.6	60.3	100
chr7	55346	59502	78	16	6	GCR	YGL237C_YGL234W		0	12.8	68.7	32	19.1		chr11	578621	582660	44	52	4	IGR	YKR072C_YKR074W	0	0	29.6	60.3	100
chr7	67550	67870	85	15	0	GCR	YGL229C_YGL228W		0	0	0	0	100		chr11	578621	582660	44	52	4	IGR	YKR075C_YKR076W	0	20.4	0	0	100
chr7	83971	84320	82	18	0	GCR	YGL219C_YGL216W		0	0	14.2	0	100		chr11	590014	590361	0	100	0	IGR	YKR079C_YKR080W	0	0	0	28.5	58.2
chr7	106818	107770	72	28	0	GCR	YGL206C_YGL205W		0	0	0	14.2	100		chr11	605235	608706	84	10	6	GCR	YKR089C_YKR090W	1	0	0	0	100
chr7	114420	117657	54	43	3	GCR	YGL203C_YGL202W		0	0	0	21.6	84.1		chr11	613818	613957	49	51	0	IGR	YKR092C_YKR093W	0	33	0	24.7	100
chr7	157809	157911	6	94	0	IGR	YGL183C_YGL181W		0	0	50.2	0	100		chr11	614493	616594	41	59	0	IGR	YKR092C_YKR093W	0	33	0	24.7	100
chr7	164295	166077	45	55	0	IGR	YGL179C_YGL178W		23.1	27.7	0	30.9	100		chr12	4950	6462	34	43	23	IGR	YLL067C_YLL066W-B	0	0	0	0	100
chr7	166522	169637	73	27	0	GCR	YGL179C_YGL178W		23.1	27.7	0	30.9	100		chr12	17725	17869	0	100	0	IGR	YLL062C_YLL061W	0	0	0	0	100
chr7	179309	180980	65	35	0	GCR	YGL173C_YGL172W		0	0	0	98	36.5		chr12	124274	125307	43	57	0	IGR	YLL013C_YLL012W	0	0	0	0	99.4
chr7	197980	200379	76	16	7	GCR	YGL161C_YGL160W		0	0	0	0	0		chr12	167999	168202	0	100	0	IGR	YLR010C_YLR011W	0	0	0	0	55.3
chr7	197980	200379	76	16	7	GCR	YGL163C_YGL162W		77.6	0	0	0	100		chr12	253148	253766	0	100	0	IGR	YLR055C_YLR056W	0	0	0	0	100
chr7	225435	229390	63	21	16	GCR	YGL150C_YGL148W		0	50.5	36.8	77.2	100		chr12	282918	283455	98	2	0	GCR	YLR074C_YLR075W	73.4	0	0	100	67.9
chr7	245109	245350	0	100	0	IGR	YGL140C_YGL139W		0	0	0	0	100		chr12	368260	371798	31	58	11	IGR	YLR108C_YLR109W	0	0	0	58.2	100
chr7	249803	250143	81	19	0	GCR	YGL138C_YGL137W		0	0	0	0	0		chr12	368260	371798	31	58	11	IGR	YLR110C_YLR113W	51.1	0	49.5	100	100
chr7	253967	256115	52	31	17	GCR	YGL136C_YGL135W		0	0	0	73.5	74		chr12	385610	391485	65	21	15	GCR	YLR121C_YLR125W	0	0	24.9	10.8	66.2
chr7	283574	284491	45	55	0	IGR	YGL120C_YGL119W		0	0	0	0	0		chr12	448622	451589	0	100	0	IGR	YLR154C_YLR154W-C	25.9	0	5.5	0	100
chr7	340927	343438	81	11	8	GCR	YGL091C_YGL090W		0	0	0	46.4	100		chr12	451787	453604	0	100	0	IGR	YLR154C_YLR154W-C	25.9	0	5.5	0	100
chr7	368500	369125	60	40	0	GCR	YGL075C_YGL073W		0	0	23.6	0	0		chr12	467671	476138	35	40	24	IGR	YLR155C_YLR156W	0	0	0	0	100
chr7	395578	397843	81	10	9	GCR	YGL056C_YGL055W		0	0	0	47.6	100		chr12	467671	476138	35	40	24	IGR	YLR157C_YLR157W-D	0	0	0	0	100
chr7	398027	401824	51	30	19	GCR	YGL054C_YGL053W		0	0	0	10.1	100		chr12	480876	491054	38	34	29	GCR	YLR158C_YLR159W	0	0	0	0	100
chr7	398027	401824	51	30	19	GCR	YGL056C_YGL055W		0	0	0	47.6	100		chr12	480876	491054	38	34	29	GCR	YLR160C_YLR161W	0	0	0	0	100
chr7	402127	402999	47	53	0	IGR	YGL054C_YGL053W		0	0	0	10.1	100		chr12	510577	513985	75	14	11	GCR	YLR176C_YLR177W	0	0	0	0	100
chr7	417251	417784	57	43	0	GCR	YGL044C_YGL043W		0	0	0	0	100		chr12	534042	534813	46	54	0	IGR	YLR189C_YLR190W	0	0	0	0	100
chr7	419095	420938	66	21	13	GCR	YGL040C_YGL039W		43.4	13.2	0	4.1	63.3		chr12	552136	552649	65	26	9	GCR	YLR203C_YLR204W	0	0	0	100	100
chr7	432804	433118	82	18	0	GCR	YGL035C_YGL033W		60.9	0	14.3	0	71		chr12	588622	589222	49	51	0	IGR	YLR225C_YLR226W	0	0	0	0	100
chr7	451975	452911	68	32	0	GCR	YGL023C_YGL022W		0	0	0	0	0		chr12	632811	636845	61	22	17	GCR	YLR247C_YLR248W	0	42.9	0	99.9	100
chr7	457858	458275	32	68	0	IGR	YGL020C_YGL019W		0	0	0	0	0		chr12	645030	647004	30	70	0	IGR	YLR254C_YLR256W	0	0	24.6	14.9	100
chr7	471966	472641	49	51	0	IGR	YGL013C_YGL012W		0	0	0	22.8	100		chr12	677457	681010	74	14	12	GCR	YLR266C_YLR267W	13.3	0	0	0	100
chr7	483712	486558	26	60	14	IGR	YGL007C-A_YGL006W-A		32.2	33.1	15.8	79.9	100		chr12	705686	707266	81	14	4	GCR	YLR284C_YLR285W	0	0	0	0	100
chr7	493914	494696	56	44	0	GCR	YGL003C_YGL002W		0	0	0	0	100		chr12	722876	725271	39	49	12	IGR	YLR295C_YLR297W	0	5.9	19.6	40.7	100
chr7	499550	500091	66	34	0	GCR	YGR002C_YGR003W		0	0	0	0	0		chr12	725786	726293	44	56	0	IGR	YLR298C_YLR299W	0	0	0	0	100
chr7	531828	532990	62	33	5	GCR	YGR024C_YGR026W		0	0	78.1	29.1	70.4		chr12	747082	747747	5	95	0	IGR	YLR307C-A_YLR308W	0	0	0	0	100
chr7	533301	536359	38	51	10	IGR	YGR027C_YGR028W		0	3.3	68	22.6	99.6		chr12	756958	759704	53	24	23	GCR	YLR312C_YLR312W-A	0	0	0	0	100
chr7	541395	542556	30	70	0	IGR	YGR027C_YGR028W		0	3.3	68	22.6	99.6		chr12	780426	784859	36	51	13	IGR	YLR325C_YLR326W	72.7	0	0	50.3	100
chr7	547263	548778	48	52	0	IGR	YGR030C_YGR032W		0	0	48.9	10.3	100		chr12	780426	784859	36	51	13	IGR	YLR327C_YLR328W	23.7	0	0	20.9	100
chr7	582969	584011	87	11	2	GCR	YGR044C_YGR046W		0	0	36.2	0	100		chr12	826505	830075	60	24	16	GCR	YLR348C_YLR350W	42.2	0	18	100	100
chr7	584434	585341	49	51	0	IGR	YGR044C_YGR046W		0	0	36.2	0	100		chr12	932588	932976	3	97	0	IGR	YLR406C-A_YLR407W	0	0	0	24.4	100
chr7	589453	591202	63	20	17	GCR	YGR047C_YGR048W		0	0	0	64.6	100		chr12	1010341	1014477	69	19	12	GCR	YLR437C_YLR438W	0	0	8.8	0	100
chr7	605122	606327	47	53	0	IGR	YGR057C_YGR058W		0	58.2	0	98.7	33.8		chr12	1010341	1014477	69	19	12	GCR	YLR438C-A_YLR439W	0	0	0	94.2	100
chr7	627091	627711	0	100	0	IGR	YGR068C_YGR070W		37.9	0	46.3	0	100		chr13	4755	6368	0	100	0	IGR	YML133C_YML132W	0	0	0	0	100
chr7	633981	634545	58	42	0	GCR	YGR071C_YGR072W		0	0	0	0	0		chr13	6979	7347	28	72	0	IGR	YML133C_YML132W	0	0	0	0	100
chr7	695048	697638	81	11	8	GCR	YGR102C_YGR103W		0	0	0	0	0		chr13	25886	26457	0	100	0	IGR	YML123C_YML121W	0	26.9	33.7	9.2	100
chr7	698420	700633	47	46	7	GCR	YGR104C_YGR105W		0	0	0	11.7	100		chr13	27842	31414	66	22	11	GCR	YML120C_YML119W	88.3	0	0	0	100
chr7	698420	700633	47	46	7	GCR	YGR106C_YGR108W		17.1	28.1	11.7	42.7	59.4		chr13	90241	92427	31	69	0	IGR	YML091C_YML088W	0	0	44.3	0	100
chr7	701994	703997	18	82	0	IGR	YGR106C_YGR108W		17.1	28.1	11.7	42.7	59.4		chr13	103537	108801	80	12	8	GCR	YML081C-A_YML081W	0	0	0	38.9	100
chr7	732490	734249	55	28	17	GCR	YGR121C_YGR121W-A		18	13.6	0	100	100		chr13	192403	195469	84	13	4	GCR	YML043C_YML042W	0	0	0	0	85.2
chr7	738076	742412	45	40	15	GCR	YGR123C_YGR124W		26.3	32.9	0	69.9	100		chr13	208979	209718	26	74	0	IGR	YML035C_YML034W	0	0	14.6	78.9	100
chr7	749644	750225	77	23	0	GCR	YGR128C_YGR129W		0	0	0	0	0		chr13	253013	254765	59	33	8	GCR	YML007C-A_YML007W	67	0	0	100	100
chr7	753678	754027	48	52	0	IGR	YGR130C_YGR131W		0	0	0	0	61.1		chr13	258849	259428	0	100	0	IGR	YML006C_YML005W	46.7	0	0	16.6	81.3
chr7	755585	757000	68	31	0	GCR	YGR132C_YGR133W		82.6	0	0	55.5	100		chr13	261113	262940	81	14	5	GCR	YML004C_YML003W	17.2	0	0	0	100
chr7	760716	767502	57	27	17	GCR	YGR138C_YGR140W		0	0	18.6	88.5	100		chr13	271410	273546	50	29	21	GCR	YMR001C-A_YMR002W	35.3	0	0	88.9	100
chr7	795366	795538	73	27	0	GCR	YGR152C_YGR153W		0	73.8	0	0	32.9		chr13	282320	285376	35	50	15	IGR	YMR008C_YMR009W	63.9	0	0	69.9	100
chr7	798030	800948	66	18	16	GCR	YGR154C_YGR155W		0	0	0	51.8	100		chr13	298456	298734	0	100	0	IGR	YMR013C_YMR014W	3.4	0	3.8	100	89.1
chr7	808887	809647	70	30	0	GCR	YGR161C_YGR161W-C		0	0	0	0	100		chr13	302141	307380	52	34	14	GCR	YMR016C_YMR017W	0	0	0	21.8	100
chr7	843387	844792	81	19	0	GCR	YGR172C_YGR173W		0	0	0	22.9	0		chr13	334751	335097	0	100	0	IGR	YMR031C_YMR032W	0	0	52.7	30.1	100
chr7	866747	868208	83	17	0	GCR	YGR185C_YGR186W		0	0	0	100	0		chr13	349378	351260	49	46	5	GCR	YMR039C_YMR040W	0	0	0	99	100
chr7	888622	890018	74	19	8	GCR	YGR194C_YGR195W		0	0	0	13.4	85.1		chr13	374869	375163	0	100	0	IGR	YMR049C_YMR052W	8.7	5	58.1	3.7	84.7
chr7	893877	896852	81	19	0	GCR	YGR197C_YGR198W		0	0	0	85.5	100		chr13	375255	376527	0	100	0	IGR	YMR049C_YMR052W	8.7	5	58.1	3.7	84.7
chr7	919482	919716	0	100	0	IGR	YGR213C_YGR214W		0	12.4	0	31.1	60.2		chr13	376754	376914	0	100	0	IGR	YMR049C_YMR052W	8.7	5	58.1	3.7	84.7
chr7	938789	940279	38	62	0	IGR	YGR221C_YGR222W		0	0	0	100	100		chr13	376950	377050	0	100	0	IGR	YMR049C_YMR052W	8.7	5	58.1	3.7	84.7
chr7	949011	951443	62	22	15	GCR	YGR229C_YGR230W		0	0	0	26.8	100		chr13	377233	378442	0	100	0	IGR	YMR049C_YMR052W	8.7	5	58.1	3.7	84.7
chr7	952352	955020	74	18	8	GCR	YGR231C_YGR232W		0	0	0	90	100		chr13	378709	381224	59	35	6	GCR	YMR049C_YMR052W	8.7	5	58.1	3.7	84.7
chr7	958097	962376	47	40	13	GCR	YGR233C_YGR234W		53.9	0	0	57.1	49.7		chr13	430644	433249	17	83	0	IGR	YMR081C_YMR083W	47.5	13.5	9.7	11.7	100
chr7	976345	976906	42	58	0	IGR	YGR241C_YGR243W		0	0	18.8	16.2	100		chr13	449018	450411	74	16	9	GCR	YMR089C_YMR090W	0	56	0	0	81.6
chr7	991456	994871	60	40	0	GCR	YGR250C_YGR251W		30.3	43.6	0	53.8	96		chr13	457454	460529	81	15	4	GCR	YMR095C_YMR096W	0	0	0	0	100
chr7	997747	1000005	54	38	7	GCR	YGR253C_YGR254W		40.8	10.8	0	50.2	52.5		chr13	466085	466816	71	29	0	GCR	YMR099C_YMR100W	43.8	0	0	34	97
chr7	1000420	1003023	70	19	11	GCR	YGR253C_YGR254W		40.8	10.8	0	50.2	52.5		chr13	481929	485011	41	35	23	GCR	YMR106C_YMR107W	11.9	0	0	0	87.6
chr7	1003555	1004035	85	15	0	GCR	YGR255C_YGR256W		0	0	0	0	100		chr13	503884	503977	0	100	0	IGR	YMR118C_YMR119W	0	0	0	0	100
chr7	1010455	1010907	69	31	0	GCR	YGR258C_YGR260W		12.2	38.7	0.2	0	79.7		chr13	504503	505010	0	100	0	IGR	YMR118C_YMR119W	0	0	0	0	100
chr7	1025046	1027665	60	27	12	GCR	YGR268C_YGR270W		0	0	43.2	100	100		chr13	510501	511909	18	58	24	IGR	YMR121C_YMR122W-A	71.3	0	38.8	100	100
chr7	1042770	1043989	80	15	6	GCR	YGR274C_YGR275W		0	0	0	0	100		chr13	537757	543502	75	20	5	GCR	YMR135C_YMR136W	0	0	34	34.7	100
chr7	1051487	1051780	81	19	0	GCR	YGR280C_YGR281W		0	0	0	0	100		chr13	604780	606265	69	31	0	GCR	YMR171C_YMR172W	0	0	0	100	100
chr7	1081813	1083159	68	32	0	GCR	YGR295C_YGR296W		0	0	0	11.8	100		chr13	608951	612085	64	21	15	GCR	YMR174C_YMR175W	72.8	0	0	0	100
chr8	20899	22120	34	66	0	IGR	YHL040C_YHL039W		0	0	0	0	100		chr13	674981	677548	51	36	14	GCR	YMR205C_YMR206W	0	0	0	47	100
chr8	26098	26595	71	29	0	GCR	YHL038C_YHL036W		0	0	55	0	87		chr13	751319	751908	0	100	0	IGR	YMR240C_YMR241W	0	0	0	60	100
chr8	39963	40610	81	19	0	GCR	YHL031C_YHL030W		0	0	8.2	0	100		chr13	755957	756270	67	33	0	GCR	YMR243C_YMR244W	0	0	0	12.4	100
chr8	47119	48233	76	24	0	GCR	YHL029C_YHL028W		0	0	0	13.7	92.4		chr13	768677	768751	0	100	0	IGR	YMR247C_YMR247W-A	0	0	0	0	50.3
chr8	48528	49341	71	29	0	GCR	YHL029C_YHL028W		0	0	0	13.7	92.4		chr13	798224	798320	0	100	0	IGR	YMR265C_YMR266W	0	0	0	100	100
chr8	52370	56262	66	18	17	GCR	YHL026C_YHL025W		0	0	0	21.3	100		chr13	852325	852780	33	67	0	IGR	YMR290C_YMR291W	0	0	17.1	0	82
chr8	97511	99426	57	22	21	GCR	YHL006C_YHL004W		32.9	0	92.4	100	100		chr13	860915	863585	60	38	2	GCR	YMR296C_YMR297W	0	39.7	0	100	100
chr8	189086	192788	76	18	6	GCR	YHR041C_YHR042W		54.4	62.7	0	12.4	0		chr13	897835	898193	0	100	0	IGR	YMR311C_YMR312W	34.1	0	0	0	100
chr8	228669	229584	68	32	0	GCR	YHR065C_YHR066W		0	0	0	0	0		chr14	32753	34494	79	15	6	GCR	YNL322C_YNL321W	0	0	0	50.2	100
chr8	255459	255985	57	43	0	GCR	YHR077C_YHR078W		37.3	0	0	0	78.9		chr14	58029	60253	70	26	4	GCR	YNL305C_YNL304W	0	0	0	0	100
chr8	256234	256384	17	83	0	IGR	YHR077C_YHR078W		37.3	0	0	0	78.9		chr14	58029	60253	70	26	4	GCR	YNL307C_YNL306W	0	0	0	0	100
chr8	267536	267709	99	1	0	GCR	YHR080C_YHR081W		71.1	0	0	0	100		chr14	173541	175230	46	54	0	IGR	YNL251C_YNL250W	0	31.5	0	75.1	100
chr8	271637	273698	48	48	4	IGR	YHR082C_YHR083W		46.8	0	0	0	95.4		chr14	186604	188074	43	38	19	GCR	YNL244C_YNL243W	0	0	0	100	100
chr8	316021	316684	17	83	0	IGR	YHR101C_YHR102W		0	0	0	0	55.6		chr14	259283	261985	83	11	6	GCR	YNL204C_YNL202W	0	0	46.3	0	100
chr8	327649	328494	69	31	0	GCR	YHR107C_YHR108W		0	0	0	64.3	0		chr14	300559	303288	26	74	0	IGR	YNL180C_YNL178W	0	21.3	21.6	58.8	100
chr8	335228	336247	43	57	0	IGR	YHR112C_YHR113W		58.1	0	0	0	100		chr14	351969	357567	52	36	12	GCR	YNL144C_YNL142W	25.3	0	16.3	0	100
chr8	390002	391261	76	24	0	GCR	YHR144C_YHR146W		0	0	22.7	10	100		chr14	374841	374892	0	100	0	IGR	YNL133C_YNL132W	0	0	0	0	100
chr8	422493	424906	60	24	16	GCR	YHR161C_YHR162W		0	0	0	60.1	100		chr14	390051	392625	79	18	4	GCR	YNL125C_YNL124W	0	0	0	0	100
chr8	439047	439899	66	34	0	GCR	YHR166C_YHR167W		0	0	0	0	95.5		chr14	405439	408477	63	26	10	GCR	YNL118C_YNL117W	0	0	0	0	100
chr8	483665	484141	60	40	0	GCR	YHR188C_YHR189W		73.7	0	0	0	100		chr14	409358	412447	80	13	7	GCR	YNL115C_YNL113W	0	0	12.1	2.8	100
chr8	484244	488831	79	13	7	GCR	YHR191C_YHR192W		0	0	0	0	0		chr14	424235	430161	71	17	12	GCR	YNL104C_YNL103W	66.2	0	5.5	95.8	100
chr8	484244	488831	79	13	7	GCR	YHR193C_YHR194W		0	0	1	100	100		chr14	488081	488788	63	37	0	GCR	YNL074C_YNL073W	0	0	0	68.2	100
chr8	498240	501637	73	21	6	GCR	YHR199C-A_YHR200W		84.5	0	0	100	100		chr14	517290	522345	28	69	3	IGR	YNL055C_YNL054W	0	3.7	72.5	4.8	100
chr8	498240	501637	73	21	6	GCR	YHR201C_YHR202W		0	83	0	3.9	0		chr14	522436	522641	0	100	0	IGR	YNL055C_YNL054W	0	3.7	72.5	4.8	100
chr8	503838	506083	63	25	12	GCR	YHR203C_YHR204W		0	0	0	56.9	0		chr14	522847	524198	0	100	0	IGR	YNL055C_YNL054W	0	3.7	72.5	4.8	100
chr10	58388	59154	56	44	0	GCR	YJL200C_YJL198W		0	0	16.1	6.5	96.9		chr14	524599	524759	0	100	0	IGR	YNL055C_YNL054W	0	3.7	72.5	4.8	100
chr10	60659	61309	72	28	0	GCR	YJL200C_YJL198W		0	0	16.1	6.5	96.9		chr14	558742	559249	51	49	0	GCR	YNL037C_YNL036W	0	0	0	100	100
chr10	73148	77180	60	25	16	GCR	YJL190C_YJL189W		38.3	0	0	100	100		chr14	569973	570350	0	100	0	IGR	YNL035C_YNL034W	0	0	0	0	100
chr10	73148	77180	60	25	16	GCR	YJL192C_YJL191W		0	0	0	100	29.6		chr14	574798	577256	54	27	18	GCR	YNL031C_YNL030W	0	0	0	100	100
chr10	79503	80701	46	54	0	IGR	YJL187C_YJL186W		92	0	0	21.4	100		chr14	601867	602586	0	100	0	IGR	YNL018C_YNL016W	0	0	29.9	10.5	100
chr10	88324	89658	71	17	12	GCR	YJL180C_YJL179W		0	0	0	0	0		chr14	618141	620195	63	24	13	GCR	YNL007C_YNL006W	0	0	0	100	100
chr10	89835	92173	54	29	17	GCR	YJL178C_YJL177W		53.6	0	0	80.1	0		chr14	652353	653196	76	13	11	GCR	YNR013C_YNR014W	0	0	0	0	100
chr10	94404	96634	59	30	11	GCR	YJL173C_YJL172W		0	61.9	0	0	100		chr14	654185	662810	82	17	2	GCR	YNR016C_YNR017W	0	7.3	0	100	100
chr10	94404	96634	59	30	11	GCR	YJL176C_YJL174W		0	0	5.5	33.2	88.1		chr14	772094	772461	0	100	0	IGR	YNR071C_YNR072W	0	0	0	0	100
chr10	97526	98346	74	26	0	GCR	YJL173C_YJL172W		0	61.9	0	0	100		chr15	27627	33972	46	37	17	GCR	YOL155C_YOL154W	81	0	0	69.1	92.5
chr10	118604	119441	26	74	0	IGR	YJL160C_YJL159W		0	50.6	0	49.8	100		chr15	54644	55283	72	28	0	GCR	YOL143C_YOL142W	0	0	0	0	100
chr10	136151	137569	42	43	16	IGR	YJL151C_YJL149W		37.2	17.4	42.3	99.7	100		chr15	79460	80268	2	98	0	IGR	YOL128C_YOL127W	0	0	0	93.1	100
chr10	150364	152135	63	32	5	GCR	YJL141C_YJL140W		0	0	0	50.7	100		chr15	80545	83869	55	27	18	GCR	YOL126C_YOL125W	0	0	0	100	100
chr10	156208	157816	48	34	18	GCR	YJL136C_YJL134W		0	0	34	49.1	37.2		chr15	87109	89666	63	29	9	GCR	YOL124C_YOL123W	0	0	0	79.3	94.5
chr10	159590	160074	46	47	7	IGR	YJL133C-A_YJL133W		0	0	0	0.1	100		chr15	96417	97460	0	100	0	IGR	YOL119C_YOL117W	33.7	0	26	7.1	100
chr10	189248	191566	62	32	6	GCR	YJL121C_YJL118W		0	0	58.8	0	38.5		chr15	117862	120794	0	100	0	IGR	YOL104C_YOL103W	0	0	80.5	0	94.3
chr10	189248	191566	62	32	6	GCR	YJL123C_YJL122W		0	0	0	0	21.1		chr15	120826	122741	0	100	0	IGR	YOL104C_YOL103W	0	0	80.5	0	94.3
chr10	195187	195423	0	100	0	IGR	YJL116C_YJL115W		81.3	0	0	0	96		chr15	122840	123238	0	100	0	IGR	YOL104C_YOL103W	0	0	80.5	0	94.3
chr10	212044	217759	93	7	0	GCR	YJL109C_YJL106W		31.6	0	56.7	3.3	19.5		chr15	123368	123495	0	100	0	IGR	YOL104C_YOL103W	0	0	80.5	0	94.3
chr10	220242	220349	0	100	0	IGR	YJL109C_YJL106W		31.6	0	56.7	3.3	19.5		chr15	158918	166322	66	27	7	GCR	YOL086C_YOL084W	0	0	24.8	55.9	100
chr10	220788	220963	0	100	0	IGR	YJL109C_YJL106W		31.6	0	56.7	3.3	19.5		chr15	158918	166322	66	27	7	GCR	YOL087C_YOL086W-A	0	47.7	0	97.6	100
chr10	234861	237370	64	36	0	GCR	YJL101C_YJL100W		0	0	0	71.1	100		chr15	215250	216975	51	49	0	GCR	YOL060C_YOL059W	0	0	0	38.9	100
chr10	359485	359965	40	60	0	IGR	YJL044C_YJL043W		0	0	0	0	85		chr15	226314	226877	0	100	0	IGR	YOL055C_YOL054W	20.2	15.1	0	0	75.1
chr10	387525	387844	59	41	0	GCR	YJL031C_YJL030W		0	0	0	0	0		chr15	243067	243410	0	100	0	IGR	YOL047C_YOL045W	0	0	4.1	0	100
chr10	390848	391227	2	98	0	IGR	YJL029C_YJL028W		0	0	0	0	50.3		chr15	273766	274959	29	51	21	IGR	YOL026C_YOL025W	0	0	0	0	100
chr10	402712	402763	0	100	0	IGR	YJL020C_YJL019W		0	0	0	0	0		chr15	294146	296625	75	20	4	GCR	YOL016C_YOL015W	0	0	0	57.6	100
chr10	424048	424604	11	89	0	IGR	YJL006C_YJL005W		0	0	0	0	100		chr15	303151	308090	53	28	19	GCR	YOL012C_YOL011W	44.7	0	0	100	100
chr10	425108	425469	86	14	0	GCR	YJL006C_YJL005W		0	0	0	0	100		chr15	343275	343721	0	100	0	IGR	YOR008C-A_YOR009W	0	0	8.1	27.1	97.5
chr10	445760	446676	82	18	0	GCR	YJR004C_YJR005W		0	0	0	0	0		chr15	349073	349412	0	100	0	IGR	YOR010C_YOR011W	36	0	0	0	68.7
chr10	452988	455449	59	31	10	GCR	YJR009C_YJR010W		11.4	0	0	47.3	89.3		chr15	349553	349607	0	100	0	IGR	YOR010C_YOR011W	36	0	0	0	68.7
chr10	456023	456669	67	33	0	GCR	YJR009C_YJR010W		11.4	0	0	47.3	89.3		chr15	375793	377989	80	13	7	GCR	YOR023C_YOR025W	0	0	64	58.3	100
chr10	513949	514516	81	19	0	GCR	YJR041C_YJR042W		0	0	0	0	0		chr15	384550	384839	0	100	0	IGR	YOR028C_YOR030W	52.3	15	14	0	73.7
chr10	525312	525625	22	78	0	IGR	YJR047C_YJR048W		38.2	0	0	0	100		chr15	385260	385360	0	100	0	IGR	YOR028C_YOR030W	52.3	15	14	0	73.7
chr10	528581	528722	18	82	0	IGR	YJR049C_YJR050W		0	0	0	0	100		chr15	442470	444076	55	34	11	GCR	YOR062C_YOR063W	38.2	0	0	40.2	100
chr10	541660	542813	62	27	11	GCR	YJR056C_YJR057W		0	0	0	0	91.3		chr15	446644	447291	15	85	0	IGR	YOR064C_YOR065W	25.6	51.1	0	0	100
chr10	545266	546438	56	44	0	GCR	YJR058C_YJR059W		0	0	0	14.2	100		chr15	508194	514620	80	15	4	GCR	YOR098C_YOR099W	0	0	0	100	100
chr10	554830	559628	76	13	11	GCR	YJR062C_YJR063W		0	0	0	0	0		chr15	508194	514620	80	15	4	GCR	YOR100C_YOR101W	0	12.5	0	7.4	100
chr10	554830	559628	76	13	11	GCR	YJR065C_YJR066W		0	0	0	100	0		chr15	618355	618988	0	100	0	IGR	YOR152C_YOR153W	51.6	12.4	0	10.4	100
chr10	584942	587650	59	33	8	GCR	YJR085C_YJR086W		0	40.8	0	33.5	100		chr15	619266	619779	0	100	0	IGR	YOR152C_YOR153W	51.6	12.4	0	10.4	100
chr10	584942	587650	59	33	8	GCR	YJR088C_YJR089W		0	0	0	0	100		chr15	631931	632247	26	74	0	IGR	YOR157C_YOR158W	0	0	0	100	100
chr10	597999	598857	54	46	0	GCR	YJR091C_YJR092W		0	0	0	99	100		chr15	678121	678948	82	9	8	GCR	YOR182C_YOR183W	0	0	0	100	100
chr10	607008	607416	0	100	0	IGR	YJR094C_YJR094W-A		56.1	0	0	2.6	100		chr15	682541	683029	0	100	0	IGR	YOR185C_YOR187W	0	16.7	22.6	0	100
chr10	618019	618876	75	25	0	GCR	YJR100C_YJR101W		0	0	0	0	25.4		chr15	706602	706729	0	100	0	IGR	YOR192C-C_YOR193W	0	0	85.4	0	100
chr10	620227	625340	73	21	6	GCR	YJR102C_YJR103W		0	0	0	35.9	87.8		chr15	709935	710378	0	100	0	IGR	YOR192C-C_YOR193W	0	0	85.4	0	100
chr10	620227	625340	73	21	6	GCR	YJR104C_YJR105W		84.3	0	0	100	100		chr15	733420	736685	78	14	8	GCR	YOR207C_YOR208W	0	0	0	12.4	100
chr10	636818	637234	49	51	0	IGR	YJR111C_YJR112W		0	0	0	0	0		chr15	753921	758520	69	24	8	GCR	YOR219C_YOR220W	0	0	0	100	100
chr10	637892	639386	68	27	4	GCR	YJR113C_YJR115W		74.6	0	7.9	29.7	100		chr15	753921	758520	69	24	8	GCR	YOR221C_YOR222W	0	53	0	100	100
chr10	667227	667396	0	100	0	IGR	YJR130C_YJR131W		0	0	0	0	0		chr15	762205	762787	0	100	0	IGR	YOR226C_YOR227W	0	0	0	0	100
chr10	700689	706389	68	18	14	GCR	YJR143C_YJR144W		0	0	0	0	0		chr15	768003	768329	0	100	0	IGR	YOR228C_YOR229W	0	0	0	0	100
chr10	700689	706389	68	18	14	GCR	YJR145C_YJR147W		70.5	0	27.6	58.3	100		chr15	779774	781424	31	69	0	IGR	YOR234C_YOR236W	0	0	21	100	100
chr11	14447	14895	92	8	0	GCR	YKL220C_YKL219W		20.7	0	0	0	19.6		chr15	796776	797277	4	96	0	IGR	YOR246C_YOR247W	0	0	0	0	80.3
chr11	33077	36905	81	11	7	GCR	YKL213C_YKL212W		0	0	0	100	100		chr15	816888	817132	18	82	0	IGR	YOR261C_YOR262W	65.6	0	0	95	100
chr11	38025	46758	81	17	2	GCR	YKL209C_YKL208W		0	0	0	19.6	85.9		chr15	832182	832859	7	93	0	IGR	YOR271C_YOR272W	25.1	0	0	100	100
chr11	38025	46758	81	17	2	GCR	YKL211C_YKL210W		0	73.9	0	100	100		chr15	834241	837836	60	35	6	GCR	YOR273C_YOR274W	58.1	0	0	32.1	100
chr11	48025	50711	83	9	8	GCR	YKL206C_YKL205W		0	0	0	0	0		chr15	860255	860611	1	99	0	IGR	YOR290C_YOR291W	0	0	0	0	77.7
chr11	79626	81248	52	31	17	GCR	YKL192C_YKL191W		0	0	0	47.9	28.6		chr15	866587	866847	0	100	0	IGR	YOR292C_YOR293W	0	0	0	95.5	100
chr11	117668	118665	32	68	0	IGR	YKL176C_YKL175W		0	0	0	0	86.2		chr15	876153	878427	59	33	8	GCR	YOR298C-A_YOR299W	0	30	0	100	100
chr11	118727	119054	80	20	0	GCR	YKL176C_YKL175W		0	0	0	0	86.2		chr15	903878	904635	0	100	0	IGR	YOR313C_YOR315W	0	0	23.4	9.2	72.5
chr11	121898	123302	80	20	0	GCR	YKL174C_YKL173W		0	0	0	100	52.9		chr15	907072	912634	50	25	24	GCR	YOR316C-A_YOR317W	23.8	0	0	7.6	100
chr11	141062	144299	32	46	23	IGR	YKL164C_YKL163W		72.2	0	0	73.8	72.7		chr15	930043	937358	83	10	7	GCR	YOR327C_YOR328W	0	0	0	28.8	100
chr11	153200	154822	66	27	7	GCR	YKL159C_YKL157W		0	0	0	0	100		chr15	977816	979805	13	87	0	IGR	YOR344C_YOR346W	62.4	3.9	0.4	17.5	95.4
chr11	153200	154822	66	27	7	GCR	YKL161C_YKL160W		84.7	0	0	0	28.7		chr15	980032	981368	0	100	0	IGR	YOR344C_YOR346W	62.4	3.9	0.4	17.5	95.4
chr11	161212	162042	69	31	0	GCR	YKL155C_YKL154W		0	0	0	0	37.6		chr15	986106	990004	63	26	11	GCR	YOR348C_YOR349W	73.7	0	0	0	100
chr11	171752	171979	86	14	0	GCR	YKL148C_YKL146W		0	0	35.5	0	100		chr15	1003985	1004375	0	100	0	IGR	YOR354C_YOR355W	26.8	35.2	0	64.3	87.8
chr11	176395	176955	47	53	0	IGR	YKL144C_YKL143W		0	0	0	0	38.8		chr15	1038601	1046964	55	26	19	GCR	YOR375C_YOR376W-A	0	0	17.1	3.6	100
chr11	200038	202753	37	36	26	GCR	YKL128C_YKL127W		12.4	0	0	22.8	80.6		chr15	1073558	1073844	0	100	0	IGR	YOR388C_YOR389W	0	0	0	0	46
chr11	203030	203809	34	66	0	IGR	YKL128C_YKL127W		12.4	0	0	22.8	80.6		chr15	1079956	1080162	0	100	0	IGR	YOR391C_YOR393W	0	0	43.7	0	100
chr11	212419	213090	75	14	11	GCR	YKL122C_YKL121W		0	0	0	0	22.8		chr16	56378	56440	0	100	0	IGR	YPL258C_YPL257W	0	0	64.8	0	90.2
chr11	219876	221940	60	22	18	GCR	YKL119C_YKL117W		0	0	19.9	34	93.3		chr16	56587	61528	0	100	0	IGR	YPL258C_YPL257W	0	0	64.8	0	90.2
chr11	228855	234569	48	41	11	GCR	YKL110C_YKL109W		63.5	28	0	100	100		chr16	61679	62622	0	100	0	IGR	YPL258C_YPL257W	0	0	64.8	0	90.2
chr11	255055	256927	70	16	14	GCR	YKL099C_YKL098W		0	0	0	91.9	0		chr16	127781	134228	63	28	8	GCR	YPL223C_YPL221W	8.2	11.7	52.9	35.2	100
chr11	270405	270907	49	51	0	IGR	YKL091C_YKL090W		91.5	0	0	0	67.8		chr16	150379	150616	1	99	0	IGR	YPL214C_YPL213W	0	0	0	0	100
chr11	271716	272111	59	41	0	GCR	YKL091C_YKL090W		91.5	0	0	0	67.8		chr16	172765	173651	56	44	0	GCR	YPL199C_YPL198W	0	0	0	100	100
chr11	276897	278113	64	21	16	GCR	YKL087C_YKL086W		0	0	0	27.8	100		chr16	188653	188966	0	100	0	IGR	YPL189C-A_YPL189W	0	0	0	14.2	100
chr11	295779	296289	81	19	0	GCR	YKL074C_YKL073W		0	0	0	0	0		chr16	227322	227806	10	90	0	IGR	YPL171C_YPL170W	0	0	0	0	100
chr11	316065	318481	60	29	11	GCR	YKL065C_YKL064W		53.4	0	0	100	100		chr16	228018	228144	0	100	0	IGR	YPL171C_YPL170W	0	0	0	0	100
chr11	323152	323632	84	16	0	GCR	YKL063C_YKL062W		29.1	0	0	0	100		chr16	267691	267838	0	100	0	IGR	YPL151C_YPL150W	0	0	0	0	100
chr11	329810	331169	50	26	24	GCR	YKL059C_YKL058W		0	0	0	22	22		chr16	301532	301791	29	71	0	IGR	YPL133C_YPL132W	0	0	0	0	100
chr11	352490	353064	23	77	0	IGR	YKL046C_YKL045W		0	68.3	0	0	72.7		chr16	329214	329384	0	100	0	IGR	YPL117C_YPL116W	0	0	0	0	100
chr11	392142	393659	65	19	17	GCR	YKL023C-A_YKL023W		0	0	0	0	100		chr16	339593	340120	34	66	0	IGR	YPL112C_YPL111W	0	0	0	0	96.9
chr11	401663	402848	59	41	0	GCR	YKL020C_YKL019W		0	0	0	0	35.9		chr16	380863	381970	27	73	0	IGR	YPL089C_YPL088W	0	0	0	100	100
chr11	407112	408547	46	39	16	GCR	YKL016C_YKL015W		0	0	0	60.6	100		chr16	404626	404798	0	100	0	IGR	YPL082C_YPL081W	20.4	0	0	58.7	93.5
chr11	417537	418408	67	33	0	GCR	YKL013C_YKL012W		0	0	0	0	0		chr16	463790	463975	27	73	0	IGR	YPL049C_YPL048W	34.4	0	0	96.8	100
chr11	425800	428738	70	19	12	GCR	YKL008C_YKL007W		0	0	0	4	100		chr16	499762	503959	62	32	6	GCR	YPL026C_YPL024W	0	0	41.9	34.7	100
chr11	425800	428738	70	19	12	GCR	YKL010C_YKL009W		0	0	0	64.5	100		chr16	517260	521158	70	30	0	GCR	YPL019C_YPL016W	0	12	64.7	17.3	100
chr11	429119	433271	54	35	11	GCR	YKL006C-A_YKL006W		0	0	0	100	52.9		chr16	549746	552640	76	13	11	GCR	YPL004C_YPL003W	0	0	0	72.7	100
chr11	429119	433271	54	35	11	GCR	YKL008C_YKL007W		0	0	0	4	100		chr16	572002	575974	52	26	22	GCR	YPR007C_YPR008W	0	0	0	28.4	70.3
chr11	434551	435531	33	67	0	IGR	YKL005C_YKL004W		0	0	0	59.1	100		chr16	610266	611280	79	21	0	GCR	YPR023C_YPR024W	0	0	0	82.6	100
chr11	442643	442847	39	61	0	IGR	YKR001C_YKR002W		0	0	0	0	0		chr16	611519	616427	70	17	13	GCR	YPR025C_YPR026W	86	0	0	0	100
chr11	462228	462881	72	28	0	GCR	YKR011C_YKR013W		7.7	0	17.4	22.1	83.7		chr16	622525	622776	0	100	0	IGR	YPR027C_YPR028W	0.5	48.8	0	27.9	79.1
chr11	463434	464286	38	62	0	IGR	YKR011C_YKR013W		7.7	0	17.4	22.1	83.7		chr16	623117	623304	0	100	0	IGR	YPR027C_YPR028W	0.5	48.8	0	27.9	79.1
chr11	486851	490196	68	28	4	GCR	YKR024C_YKR025W		0	0	0	31.7	0		chr16	627413	631982	84	10	6	GCR	YPR029C_YPR030W	59.4	0	0	0	78.7
chr11	486851	490196	68	28	4	GCR	YKR026C_YKR027W		0	30	0	18.9	29.9		chr16	653720	654190	5	95	0	IGR	YPR042C_YPR043W	0	0	0	100	100
chr11	512772	513421	60	40	0	GCR	YKR038C_YKR039W		38.9	0	0	3	97.1		chr16	675866	679874	52	41	7	GCR	YPR061C_YPR062W	0	0	0	69.9	100
chr11	513795	514575	0	100	0	IGR	YKR038C_YKR039W		38.9	0	0	3	97.1		chr16	675866	679874	52	41	7	GCR	YPR063C_YPR065W	22.8	0	30.6	25.2	100
chr11	562114	562330	85	15	0	GCR	YKR063C_YKR064W		0	0	0	0	67.9		chr16	710077	710229	84	16	0	GCR	YPR085C_YPR086W	0	0	0	0	100
chr11	570546	571581	35	65	0	IGR	YKR068C_YKR069W		0	19.5	0	43.7	49.4		chr16	775642	775857	0	100	0	IGR	YPR120C_YPR121W	19.8	0	0	0	50.9
chr11	577634	579812	44	50	6	IGR	YKR072C_YKR074W		0	0	29.6	60.3	100		chr16	776982	777097	0	100	0	IGR	YPR120C_YPR121W	19.8	0	0	0	50.9
chr11	589419	589567	0	100	0	IGR	YKR079C_YKR080W		0	0	0	28.5	58.2		chr16	821439	826157	52	25	23	GCR	YPR144C_YPR145W	0	33.6	0	100	100
chr11	589981	593065	73	23	5	GCR	YKR079C_YKR080W		0	0	0	28.5	58.2		chr16	828146	832615	38	40	22	IGR	YPR148C_YPR149W	62.6	0	0	72.3	100
chr11	589981	593065	73	23	5	GCR	YKR081C_YKR082W		0	0	0	0	0		chr16	838265	841213	51	49	0	GCR	YPR156C_YPR157W	0	0	0	100	100
chr11	608302	608903	11	89	0	IGR	YKR089C_YKR090W		1	0	0	0	100		chr16	899953	900668	36	34	30	GCR	YPR181C_YPR182W	0	22.6	0	100	100
chr11	615275	619179	66	23	12	GCR	YKR092C_YKR093W		0	33	0	24.7	100		chr16	930076	930201	0	100	0	IGR	YPR194C_YPR196W	91.3	3.4	7.4	0	58.7
chr11	615275	619179	66	23	12	GCR	YKR094C_YKR095W		60.8	0	0	33	49.1
chr11	619408	619869	14	86	0	IGR	YKR094C_YKR095W		60.8	0	0	33	49.1
chr11	640114	640402	0	100	0	IGR	YKR100C_YKR101W		0	0	0	0	0
chr12	49613	50381	58	42	0	GCR	YLL045C_YLL043W		0	0	2.5	25.9	100
chr12	68184	68529	21	79	0	IGR	YLL036C_YLL035W		0	0	0	0	0
chr12	81218	82438	80	20	0	GCR	YLL031C_YLL029W		0	0	27.3	0	95.1
chr12	100586	100654	0	100	0	IGR	YLL022C_YLL021W		0	0	0	0	0
chr12	124588	125730	28	72	0	IGR	YLL013C_YLL012W		0	0	0	0	99.4
chr12	163539	164715	58	42	0	GCR	YLR006C_YLR007W		0	0	0	0	100
chr12	164939	168045	66	22	11	GCR	YLR008C_YLR009W		0	0	0	34.7	0
chr12	164939	168045	66	22	11	GCR	YLR010C_YLR011W		0	0	0	0	55.3
chr12	176676	177934	80	15	5	GCR	YLR016C_YLR017W		0	0	0	41.9	0
chr12	179383	179778	57	43	0	GCR	YLR018C_YLR019W		0	0	0	0	51.5
chr12	252855	253135	80	20	0	GCR	YLR055C_YLR056W		0	0	0	0	100
chr12	278363	278712	75	25	0	GCR	YLR071C_YLR072W		0	0	0	0	0
chr12	285998	287958	74	13	12	GCR	YLR078C_YLR079W		0	0	0	100	100
chr12	319925	321026	38	62	0	IGR	YLR089C_YLR090W		0	0	0	0	88.9
chr12	331907	332906	53	47	0	GCR	YLR095C_YLR096W		0	0	0	0	0
chr12	360331	365164	92	8	0	GCR	YLR106C_YLR107W		0	38.2	0	100	100
chr12	368295	373501	43	39	18	GCR	YLR108C_YLR109W		0	0	0	58.2	100
chr12	368295	373501	43	39	18	GCR	YLR110C_YLR113W		51.1	0	49.5	100	100
chr12	376938	377370	70	30	0	GCR	YLR114C_YLR115W		0	0	0	0	57.1
chr12	423195	424317	81	19	0	GCR	YLR139C_YLR141W		0	0	100	100	100
chr12	433627	434629	59	31	10	GCR	YLR146C_YLR146W-A		0	0	0	51.4	0
chr12	433627	434629	59	31	10	GCR	YLR147C_YLR148W		0	0	0	0	100
chr12	493071	493421	52	48	0	GCR	YLR163C_YLR164W		0	0	0	0	100
chr12	497955	502272	61	23	16	GCR	YLR166C_YLR167W		78.6	0	0	51.9	54.1
chr12	497955	502272	61	23	16	GCR	YLR172C_YLR173W		70.2	0	0	0	100
chr12	551613	552753	63	27	10	GCR	YLR203C_YLR204W		0	0	0	100	100
chr12	554035	554938	40	60	0	IGR	YLR205C_YLR206W		57.9	0	0	6.4	100
chr12	581345	590910	79	15	6	GCR	YLR223C_YLR224W		0	0	0	38.4	82.3
chr12	581345	590910	79	15	6	GCR	YLR225C_YLR226W		0	0	0	0	100
chr12	623854	624104	12	88	0	IGR	YLR242C_YLR243W		0	0	0	0	0
chr12	632838	634699	52	48	0	GCR	YLR247C_YLR248W		0	42.9	0	99.9	100
chr12	644517	647913	58	42	0	GCR	YLR254C_YLR256W		0	0	24.6	14.9	100
chr12	662847	665750	59	26	15	GCR	YLR259C_YLR260W		0	0	0	41.4	100
chr12	723510	726392	49	41	10	GCR	YLR295C_YLR297W		0	5.9	19.6	40.7	100
chr12	723510	726392	49	41	10	GCR	YLR298C_YLR299W		0	0	0	0	100
chr12	763774	764244	77	23	0	GCR	YLR314C_YLR318W		0	0	60	0	15.3
chr12	780384	781898	42	34	23	GCR	YLR325C_YLR326W		72.7	0	0	50.3	100
chr12	784458	786043	71	29	0	GCR	YLR327C_YLR328W		23.7	0	0	20.9	100
chr12	797268	797917	75	25	0	GCR	YLR333C_YLR335W		0	0	24.9	45.9	100
chr12	804805	807338	49	31	20	GCR	YLR337C_YLR340W		0	0	25.6	72.8	56.7
chr12	830310	830634	17	83	0	IGR	YLR351C_YLR352W		0	44.9	0	0	100
chr12	861572	862592	53	33	14	GCR	YLR370C_YLR371W		0	0	0	0	58
chr12	871107	874129	80	11	10	GCR	YLR373C_YLR375W		0	0	74.2	100	100
chr12	875226	878232	48	35	17	GCR	YLR378C_YLR380W		0	0	10.7	24.5	79
chr12	923997	926798	60	40	0	GCR	YLR401C_YLR403W		0	0	17.2	70.6	89.7
chr12	936387	937364	87	13	0	GCR	YLR409C_YLR410W		0	0	0	0	0
chr12	950810	955542	78	16	6	GCR	YLR412C-A_YLR413W		0	0	0	41.5	100
chr12	950810	955542	78	16	6	GCR	YLR415C_YLR417W		0	0	70.9	100	100
chr12	957764	958324	59	41	0	GCR	YLR418C_YLR419W		0	0	0	0	0
chr12	1001651	1004766	66	27	7	GCR	YLR431C_YLR432W		0	0	0	87.5	54.6
chr12	1006086	1006568	40	60	0	IGR	YLR433C_YLR435W		0	0	95.7	0	0
chr12	1013379	1015824	77	13	10	GCR	YLR438C-A_YLR439W		0	0	0	94.2	100
chr12	1042786	1043123	59	41	0	GCR	YLR453C_YLR454W		0	61.3	0	0	50
chr12	1043546	1043641	0	100	0	IGR	YLR453C_YLR454W		0	61.3	0	0	50
chr13	26759	27167	58	42	0	GCR	YML123C_YML121W		0	26.9	33.7	9.2	100
chr13	29083	30039	76	24	0	GCR	YML120C_YML119W		88.3	0	0	0	100
chr13	43044	44433	66	34	0	GCR	YML114C_YML113W		0	0	0	87.4	56.5
chr13	55756	57992	59	22	18	GCR	YML107C_YML106W		0	0	0	100	0
chr13	67054	68398	45	55	0	IGR	YML103C_YML102W		0	0	0	100	100
chr13	69289	70249	91	5	4	GCR	YML101C_YML100W-A		0	0	0	0	100
chr13	76945	77107	59	41	0	GCR	YML099C_YML098W		0	0	0	0	100
chr13	92146	92577	79	21	0	GCR	YML091C_YML088W		0	0	44.3	0	100
chr13	101837	102162	92	8	0	GCR	YML083C_YML082W		0	0	0	0	0
chr13	103434	105131	54	36	10	GCR	YML081C-A_YML081W		0	0	0	38.9	100
chr13	145981	147867	60	27	14	GCR	YML064C_YML063W		5.5	0	0	63.5	100
chr13	161574	165570	75	15	10	GCR	YML056C_YML055W		21	0	0	100	100
chr13	169473	171703	58	29	13	GCR	YML053C_YML052W		84.9	0	0	20.1	16.4
chr13	178243	178884	81	19	0	GCR	YML049C_YML048W		0	0	0	0	100
chr13	208165	209806	60	40	0	GCR	YML035C_YML034W		0	0	14.6	78.9	100
chr13	213953	214771	71	29	0	GCR	YML032C_YML031W		0	0	39.9	0	0
chr13	224862	227392	68	21	12	GCR	YML025C_YML024W		0	0	0	100	99
chr13	228268	229948	70	16	14	GCR	YML023C_YML022W		0	0	0	100	0
chr13	234444	236768	59	27	14	GCR	YML018C_YML017W		0	0	0	24.4	84.6
chr13	247388	248155	68	32	0	GCR	YML011C_YML010W		0	85.9	0	31.5	100
chr13	258287	259193	14	86	0	IGR	YML006C_YML005W		46.7	0	0	16.6	81.3
chr13	261298	262792	86	7	6	GCR	YML004C_YML003W		17.2	0	0	0	100
chr13	281998	285414	42	44	13	IGR	YMR008C_YMR009W		63.9	0	0	69.9	100
chr13	296512	299298	24	76	0	IGR	YMR013C_YMR014W		3.4	0	3.8	100	89.1
chr13	305234	306160	39	61	0	IGR	YMR016C_YMR017W		0	0	0	21.8	100
chr13	318163	319055	71	29	0	GCR	YMR021C_YMR022W		0	0	0	10	100
chr13	321536	322711	71	29	0	GCR	YMR023C_YMR024W		0	0	0	7.4	100
chr13	334477	335066	45	55	0	IGR	YMR031C_YMR032W		0	0	52.7	30.1	100
chr13	341058	341520	82	18	0	GCR	YMR034C_YMR035W		0	0	0	0	100
chr13	366260	366853	75	25	0	GCR	YMR047C_YMR048W		0	0	0	0	22.2
chr13	372689	372959	0	100	0	IGR	YMR049C_YMR052W		8.7	5	58.1	3.7	84.7
chr13	378224	379596	1	99	0	IGR	YMR049C_YMR052W		8.7	5	58.1	3.7	84.7
chr13	382967	383496	37	63	0	IGR	YMR053C_YMR054W		0	0	0	0	100
chr13	392391	393299	74	26	0	GCR	YMR060C_YMR061W		0	0	0	54.4	0
chr13	405215	406123	39	61	0	IGR	YMR067C_YMR068W		0	86.2	0	0	0
chr13	410523	412555	71	15	14	GCR	YMR071C_YMR072W		0	0	0	100	100
chr13	412625	413920	53	34	12	GCR	YMR074C_YMR075W		0	0	0	23.4	100
chr13	424880	425309	75	25	0	GCR	YMR078C_YMR079W		0	0	0	0	0
chr13	434132	436504	48	28	25	GCR	YMR081C_YMR083W		47.5	13.5	9.7	11.7	100
chr13	448083	448412	1	99	0	IGR	YMR089C_YMR090W		0	56	0	0	81.6
chr13	453323	455783	69	22	9	GCR	YMR092C_YMR093W		0	0	0	0	0
chr13	463566	465423	48	32	20	GCR	YMR099C_YMR100W		43.8	0	0	34	97
chr13	465776	467697	73	27	0	GCR	YMR099C_YMR100W		43.8	0	0	34	97
chr13	494322	494989	26	74	0	IGR	YMR112C_YMR113W		0	56.3	0	0	20.1
chr13	505258	505629	80	20	0	GCR	YMR118C_YMR119W		0	0	0	0	100
chr13	539417	540311	72	28	0	GCR	YMR135C_YMR136W		0	0	34	34.7	100
chr13	540456	542104	55	45	0	GCR	YMR135C_YMR136W		0	0	34	34.7	100
chr13	562864	563073	0	100	0	IGR	YMR150C_YMR152W		0	0	73.2	0	33.5
chr13	603544	606292	71	17	12	GCR	YMR171C_YMR172W		0	0	0	100	100
chr13	636772	637166	59	41	0	GCR	YMR188C_YMR189W		0	0	0	0	0
chr13	658669	659285	86	14	0	GCR	YMR197C_YMR198W		0	0	0	0	82.6
chr13	671244	675446	70	16	13	GCR	YMR205C_YMR206W		0	0	0	47	100
chr13	687106	687445	53	47	0	GCR	YMR209C_YMR210W		0	0	0	0	0
chr13	692590	693512	63	37	0	GCR	YMR212C_YMR213W		0	0	0	0	0
chr13	698140	703955	76	13	11	GCR	YMR216C_YMR217W		0	0	0	100	69.7
chr13	715171	716744	62	26	12	GCR	YMR222C_YMR223W		0	46.7	0	0	0
chr13	732113	733619	66	20	14	GCR	YMR229C_YMR230W		52.2	0	0	18.6	0
chr13	751358	756426	66	19	15	GCR	YMR240C_YMR241W		0	0	0	60	100
chr13	751358	756426	66	19	15	GCR	YMR242C_YMR242W-A		0	0	0	100	100
chr13	751358	756426	66	19	15	GCR	YMR243C_YMR244W		0	0	0	12.4	100
chr13	776830	777405	63	37	0	GCR	YMR253C_YMR255W		33.7	0	38.1	13.3	100
chr13	793463	793741	6	94	0	IGR	YMR261C_YMR262W		0	0	0	0	0
chr13	797536	801743	77	14	9	GCR	YMR265C_YMR266W		0	0	0	100	100
chr13	804411	804865	90	10	0	GCR	YMR268C_YMR269W		0	0	0	0	0
chr13	841257	842382	62	22	16	GCR	YMR285C_YMR286W		0	0	0	0	54.4
chr13	851132	851708	80	20	0	GCR	YMR290C_YMR291W		0	0	17.1	0	82
chr13	852358	852958	55	45	0	GCR	YMR290C_YMR291W		0	0	17.1	0	82
chr13	857779	864765	71	15	14	GCR	YMR296C_YMR297W		0	39.7	0	100	100
chr13	874413	874735	0	100	0	IGR	YMR303C_YMR304W		0	24.8	0	0	100
chr13	878588	880703	60	22	18	GCR	YMR305C_YMR306W		0	0	0	33.2	87.5
chr14	23799	27687	89	6	4	GCR	YNL328C_YNL327W		0	0	0	14.2	100
chr14	31390	32399	45	55	0	IGR	YNL325C_YNL323W		0	63.9	11.9	0	44.2
chr14	32738	34717	71	23	5	GCR	YNL322C_YNL321W		0	0	0	50.2	100
chr14	57418	57791	42	58	0	IGR	YNL307C_YNL306W		0	0	0	0	100
chr14	76154	76842	62	38	0	GCR	YNL297C_YNL295W		0	0	1.1	15.7	95.6
chr14	110176	110576	59	41	0	GCR	YNL280C_YNL279W		13.9	0	0	0	0
chr14	173823	175321	33	67	0	IGR	YNL251C_YNL250W		0	31.5	0	75.1	100
chr14	182210	183203	73	27	0	GCR	YNL248C_YNL247W		0	0	0	56	0
chr14	199714	200155	60	40	0	GCR	YNL240C_YNL239W		31.3	0	0	0	100
chr14	200295	200400	0	100	0	IGR	YNL240C_YNL239W		31.3	0	0	0	100
chr14	232526	236214	73	19	8	GCR	YNL221C_YNL220W		0	39.2	0	100	44.5
chr14	246899	247571	47	53	0	IGR	YNL213C_YNL212W		0	0	0	0	100
chr14	300492	304875	41	46	12	IGR	YNL180C_YNL178W		0	21.3	21.6	58.8	100
chr14	329973	330343	31	69	0	IGR	YNL163C_YNL162W-A		0	0	0	0	0
chr14	338989	342779	69	21	9	GCR	YNL156C_YNL155W		0	0	0	69.1	100
chr14	338989	342779	69	21	9	GCR	YNL159C_YNL158W		0	0	0	29.5	100
chr14	356860	357279	78	22	0	GCR	YNL144C_YNL142W		25.3	0	16.3	0	100
chr14	369583	370385	61	39	0	GCR	YNL137C_YNL136W		0	0	0	0	0
chr14	375224	375471	61	39	0	GCR	YNL133C_YNL132W		0	0	0	0	100
chr14	400103	400826	60	40	0	GCR	YNL121C_YNL119W		0	0	1.4	0	0
chr14	400962	401319	78	22	0	GCR	YNL121C_YNL119W		0	0	1.4	0	0
chr14	404631	405731	85	15	0	GCR	YNL118C_YNL117W		0	0	0	0	100
chr14	426408	428093	42	58	0	IGR	YNL104C_YNL103W		66.2	0	5.5	95.8	100
chr14	447236	447541	0	100	0	IGR	YNL095C_YNL094W		0.1	0	0	0	100
chr14	471024	471326	26	74	0	IGR	YNL084C_YNL083W		0	0	0	0	0
chr14	487841	488970	77	23	0	GCR	YNL074C_YNL073W		0	0	0	68.2	100
chr14	510241	512763	77	12	11	GCR	YNL062C_YNL061W		0	0	0	22.6	33.3
chr14	516748	519890	46	49	5	IGR	YNL055C_YNL054W		0	3.7	72.5	4.8	100
chr14	516748	519890	46	49	5	IGR	YNL058C_YNL056W		0	0	4.1	0	68.8
chr14	520017	520095	0	100	0	IGR	YNL055C_YNL054W		0	3.7	72.5	4.8	100
chr14	524793	524891	0	100	0	IGR	YNL055C_YNL054W		0	3.7	72.5	4.8	100
chr14	525561	525849	0	100	0	IGR	YNL055C_YNL054W		0	3.7	72.5	4.8	100
chr14	541743	543470	67	24	8	GCR	YNL047C_YNL046W		43.8	0	0	0	100
chr14	556928	560593	69	22	9	GCR	YNL037C_YNL036W		0	0	0	100	100
chr14	578462	579888	44	56	0	IGR	YNL029C_YNL027W		0	50.7	27.7	40	41.6
chr14	592709	593114	47	53	0	IGR	YNL022C_YNL021W		0	0	0	0	0
chr14	613064	614764	49	27	24	GCR	YNL011C_YNL010W		0	0	0	40.1	0
chr14	622072	627985	75	14	12	GCR	YNL002C_YNL001W		0	0	0	100	42.5
chr14	622072	627985	75	14	12	GCR	YNL005C_YNL004W		0	0	0	53.1	43.4
chr14	634856	635592	60	40	0	GCR	YNR003C_YNR004W		79.5	0	0	0	100
chr14	651211	651905	72	28	0	GCR	YNR013C_YNR014W		0	0	0	0	100
chr14	652183	667521	77	12	11	GCR	YNR013C_YNR014W		0	0	0	0	100
chr14	652183	667521	77	12	11	GCR	YNR016C_YNR017W		0	7.3	0	100	100
chr14	668064	668927	82	18	0	GCR	YNR020C_YNR021W		0	0	0	0	0
chr14	678314	678613	58	42	0	GCR	YNR029C_YNR030W		0	0	0	0	0
chr14	685460	686161	22	78	0	IGR	YNR031C_YNR032W		0	0	0	0	100
chr14	687002	688331	78	13	9	GCR	YNR032C-A_YNR033W		0	0	0	95.9	100
chr14	699312	699495	65	35	0	GCR	YNR039C_YNR040W		0	0	0	0	0
chr14	779429	780808	65	35	0	GCR	YNR074C_YNR075W		0	0	0	22	0
chr15	31150	33896	17	83	0	IGR	YOL155C_YOL154W		81	0	0	69.1	92.5
chr15	52155	52974	77	23	0	GCR	YOL145C_YOL144W		0	0	0	0	0
chr15	54354	55850	67	30	3	GCR	YOL143C_YOL142W		0	0	0	0	100
chr15	65382	65805	44	56	0	IGR	YOL138C_YOL137W		0	0	0	0	0
chr15	70247	70580	77	23	0	GCR	YOL135C_YOL133W		0	0	60.4	0	100
chr15	79278	85824	61	27	12	GCR	YOL126C_YOL125W		0	0	0	100	100
chr15	79278	85824	61	27	12	GCR	YOL128C_YOL127W		0	0	0	93.1	100
chr15	86551	88565	46	54	0	IGR	YOL124C_YOL123W		0	0	0	79.3	94.5
chr15	96437	97046	0	100	0	IGR	YOL119C_YOL117W		33.7	0	26	7.1	100
chr15	103855	103929	95	5	0	GCR	YOL114C_YOL113W		0	0	0	0	100
chr15	117268	118192	20	80	0	IGR	YOL104C_YOL103W		0	0	80.5	0	94.3
chr15	123351	124414	39	61	0	IGR	YOL104C_YOL103W		0	0	80.5	0	94.3
chr15	127327	128497	51	49	0	GCR	YOL101C_YOL100W		0	14.7	0	0	69.1
chr15	158309	161838	47	50	3	IGR	YOL086C_YOL084W		0	0	24.8	55.9	100
chr15	158309	161838	47	50	3	IGR	YOL087C_YOL086W-A		0	47.7	0	97.6	100
chr15	185405	187025	67	19	15	GCR	YOL077C_YOL076W		0	0	0	31	0
chr15	215715	219098	52	29	19	GCR	YOL060C_YOL059W		0	0	0	38.9	100
chr15	232097	235316	49	40	11	GCR	YOL052C_YOL051W		0	35.1	0	100	100
chr15	267581	268706	46	54	0	IGR	YOL031C_YOL030W		0	47.6	0	0	0
chr15	284564	285652	79	21	0	GCR	YOL021C_YOL020W		0	0	0	14.8	100
chr15	294415	296799	67	28	4	GCR	YOL016C_YOL015W		0	0	0	57.6	100
chr15	314748	317335	54	29	16	GCR	YOL005C_YOL004W		0	72.7	0	99.7	98.2
chr15	323861	325150	39	61	0	IGR	YOL002C_YOL001W		0	0	0	38.3	98.1
chr15	341467	343600	55	24	21	GCR	YOR008C-A_YOR009W		0	0	8.1	27.1	97.5
chr15	370155	371888	40	48	12	IGR	YOR020C_YOR020W-A		27.7	0	0	53.9	100
chr15	377420	378808	64	36	0	GCR	YOR023C_YOR025W		0	0	64	58.3	100
chr15	405139	406207	65	35	0	GCR	YOR038C_YOR039W		0	0	0	74.7	100
chr15	440772	443268	78	15	7	GCR	YOR060C_YOR061W		0	0	0	26.2	100
chr15	444037	447268	56	36	7	GCR	YOR062C_YOR063W		38.2	0	0	40.2	100
chr15	444037	447268	56	36	7	GCR	YOR064C_YOR065W		25.6	51.1	0	0	100
chr15	486677	487019	30	70	0	IGR	YOR086C_YOR087W		0	0	0	0	100
chr15	493078	493591	31	69	0	IGR	YOR090C_YOR091W		0	0	0	0	100
chr15	502914	504690	68	20	12	GCR	YOR095C_YOR096W		0	0	0	38	84
chr15	510421	512935	74	26	0	GCR	YOR098C_YOR099W		0	0	0	100	100
chr15	514967	517256	58	30	12	GCR	YOR100C_YOR101W		0	12.5	0	7.4	100
chr15	514967	517256	58	30	12	GCR	YOR103C_YOR104W		0	43.1	0	5.2	68.2
chr15	517441	518013	65	35	0	GCR	YOR103C_YOR104W		0	43.1	0	5.2	68.2
chr15	544020	546827	51	31	18	GCR	YOR116C_YOR117W		0	0	0	25	100
chr15	572141	573355	69	28	3	GCR	YOR131C_YOR132W		0	0	0	0	96.4
chr15	585902	587195	49	51	0	IGR	YOR138C_YOR140W		0	0	4.7	63.9	100
chr15	592332	593655	65	35	0	GCR	YOR141C_YOR142W		0	0	0	0	100
chr15	605023	606774	61	25	14	GCR	YOR145C_YOR147W		0	0	1.6	82.1	100
chr15	619517	620247	56	44	0	GCR	YOR152C_YOR153W		51.6	12.4	0	10.4	100
chr15	630574	632514	59	21	20	GCR	YOR157C_YOR158W		0	0	0	100	100
chr15	632977	633997	58	27	16	GCR	YOR159C_YOR160W		0	0	0	0	87.9
chr15	642295	642805	13	87	0	IGR	YOR162C_YOR163W		0	40.8	0	0	72.5
chr15	653880	654275	18	82	0	IGR	YOR171C_YOR172W		0	0	0	0	100
chr15	661827	663486	65	35	0	GCR	YOR175C_YOR176W		0	38.7	0	0	100
chr15	675591	676158	39	61	0	IGR	YOR180C_YOR181W		0	0	0	0	100
chr15	683359	684485	57	43	0	GCR	YOR185C_YOR187W		0	16.7	22.6	0	100
chr15	710048	710349	0	100	0	IGR	YOR192C-C_YOR193W		0	0	85.4	0	100
chr15	712482	712712	27	73	0	IGR	YOR194C_YOR195W		0	0	0	0	100
chr15	732709	734074	66	34	0	GCR	YOR207C_YOR208W		0	0	0	12.4	100
chr15	741654	741751	0	100	0	IGR	YOR211C_YOR212W		0	35.3	0	0	95
chr15	757270	759971	52	29	20	GCR	YOR221C_YOR222W		0	53	0	100	100
chr15	760475	762862	48	31	21	GCR	YOR226C_YOR227W		0	0	0	0	100
chr15	777842	781530	51	41	8	GCR	YOR234C_YOR236W		0	0	21	100	100
chr15	791902	792882	71	29	0	GCR	YOR243C_YOR244W		0	0	0	83.7	45.3
chr15	796525	797358	32	68	0	IGR	YOR246C_YOR247W		0	0	0	0	80.3
chr15	810413	817560	80	13	6	GCR	YOR256C_YOR257W		0	0	0	0	100
chr15	810413	817560	80	13	6	GCR	YOR259C_YOR260W		0	0	0	100	35.3
chr15	810413	817560	80	13	6	GCR	YOR261C_YOR262W		65.6	0	0	95	100
chr15	835998	836851	51	49	0	GCR	YOR273C_YOR274W		58.1	0	0	32.1	100
chr15	837148	838413	58	42	0	GCR	YOR273C_YOR274W		58.1	0	0	32.1	100
chr15	846822	848319	67	22	12	GCR	YOR281C_YOR283W		0	0	59.1	0	0
chr15	866419	869454	64	23	13	GCR	YOR292C_YOR293W		0	0	0	95.5	100
chr15	866419	869454	64	23	13	GCR	YOR293C-A_YOR294W		0	0	0	100	0
chr15	876433	879094	65	28	7	GCR	YOR298C-A_YOR299W		0	30	0	100	100
chr15	888401	890022	69	17	14	GCR	YOR304C-A_YOR305W		0	0	0	0	0
chr15	925321	925872	28	72	0	IGR	YOR324C_YOR326W		0	0	1.5	0	100
chr15	929198	931448	71	16	13	GCR	YOR327C_YOR328W		0	0	0	28.8	100
chr15	943057	944775	70	16	14	GCR	YOR330C_YOR332W		0	0	33.7	49.6	100
chr15	945801	949414	85	8	6	GCR	YOR335C_YOR336W		0	0	0	16	100
chr15	976056	979672	24	44	31	IGR	YOR344C_YOR346W		62.4	3.9	0.4	17.5	95.4
chr15	981151	981562	0	100	0	IGR	YOR344C_YOR346W		62.4	3.9	0.4	17.5	95.4
chr15	989660	990304	80	20	0	GCR	YOR348C_YOR349W		73.7	0	0	0	100
chr15	1002766	1003321	83	17	0	GCR	YOR354C_YOR355W		26.8	35.2	0	64.3	87.8
chr15	1003720	1005054	0	100	0	IGR	YOR354C_YOR355W		26.8	35.2	0	64.3	87.8
chr15	1036169	1036651	63	37	0	GCR	YOR372C_YOR373W		0	0	0	0	100
chr15	1042648	1043390	53	47	0	GCR	YOR375C_YOR376W-A		0	0	17.1	3.6	100
chr15	1044754	1045090	0	100	0	IGR	YOR375C_YOR376W-A		0	0	17.1	3.6	100
chr16	29761	30701	43	34	23	GCR	YPL272C_YPL271W		0	0	0	5.3	20.8
chr16	46464	47168	6	94	0	IGR	YPL263C_YPL262W		40.7	52.2	0	0	55.4
chr16	55644	56931	0	100	0	IGR	YPL258C_YPL257W		0	0	64.8	0	90.2
chr16	62016	62465	0	100	0	IGR	YPL258C_YPL257W		0	0	64.8	0	90.2
chr16	65685	66853	80	20	0	GCR	YPL256C_YPL255W		0	0	0	0	31.2
chr16	88301	89239	77	23	0	GCR	YPL244C_YPL243W		0	0	0	0	0
chr16	131570	137033	73	15	12	GCR	YPL223C_YPL221W		8.2	11.7	52.9	35.2	100
chr16	142761	143676	45	55	0	IGR	YPL217C_YPL216W		0	0	0	12.2	0
chr16	152861	155209	75	15	11	GCR	YPL212C_YPL211W		0	0	0	17.1	0
chr16	198207	202668	74	23	3	GCR	YPL183C_YPL181W		0	0	13	0	32.7
chr16	198207	202668	74	23	3	GCR	YPL184C_YPL183W-A		0	0	0	40.2	85.4
chr16	203264	203762	69	31	0	GCR	YPL183C_YPL181W		0	0	13	0	32.7
chr16	222689	223512	55	45	0	GCR	YPL174C_YPL173W		0	0	0	0	0
chr16	230223	231236	63	37	0	GCR	YPL169C_YPL168W		0	0	0	56.9	24.6
chr16	267392	268056	22	78	0	IGR	YPL151C_YPL150W		0	0	0	0	100
chr16	301411	301793	20	80	0	IGR	YPL133C_YPL132W		0	0	0	0	100
chr16	326584	326979	89	11	0	GCR	YPL119C_YPL118W		0	0	0	0	100
chr16	327318	328934	75	13	12	GCR	YPL117C_YPL116W		0	0	0	0	100
chr16	339879	340312	85	15	0	GCR	YPL112C_YPL111W		0	0	0	0	96.9
chr16	347293	347749	21	79	0	IGR	YPL109C_YPL108W		58.5	14.8	0	0	0
chr16	420159	421027	51	49	0	GCR	YPL071C_YPL070W		0	0	0	0	100
chr16	424932	427224	76	17	7	GCR	YPL067C_YPL066W		0	0	0	100	100
chr16	429203	430259	70	30	0	GCR	YPL064C_YPL063W		0	0	0	0	0
chr16	453907	455125	82	11	7	GCR	YPL055C_YPL054W		0	0	0	0	100
chr16	458292	459205	63	37	0	GCR	YPL053C_YPL052W		0	0	0	60.9	100
chr16	480471	482656	46	35	19	GCR	YPL037C_YPL036W		88.5	0	0	41.1	32.6
chr16	500284	502525	73	15	12	GCR	YPL026C_YPL024W		0	0	41.9	34.7	100
chr16	503158	504194	65	35	0	GCR	YPL026C_YPL024W		0	0	41.9	34.7	100
chr16	505790	507208	73	27	0	GCR	YPL023C_YPL022W		0	0	0	11.7	12
chr16	517018	517972	34	66	0	IGR	YPL019C_YPL016W		0	12	64.7	17.3	100
chr16	520515	521145	21	79	0	IGR	YPL019C_YPL016W		0	12	64.7	17.3	100
chr16	525511	535869	77	13	10	GCR	YPL011C_YPL010W		0	0	0	0	0
chr16	525511	535869	77	13	10	GCR	YPL013C_YPL012W		0	0	0	100	71.2
chr16	525511	535869	77	13	10	GCR	YPL015C_YPL014W		0	0	0	100	100
chr16	550183	552171	65	18	16	GCR	YPL004C_YPL003W		0	0	0	72.7	100
chr16	609938	611062	60	40	0	GCR	YPR023C_YPR024W		0	0	0	82.6	100
chr16	622742	624722	47	40	13	GCR	YPR027C_YPR028W		0.5	48.8	0	27.9	79.1
chr16	638504	640061	68	32	0	GCR	YPR033C_YPR034W		0	36.6	0	0	55
chr16	653278	655580	65	22	13	GCR	YPR042C_YPR043W		0	0	0	100	100
chr16	656021	657079	77	23	0	GCR	YPR045C_YPR046W		0	0	0	48.4	100
chr16	664663	666315	52	36	12	GCR	YPR049C_YPR051W		0	0	2.4	0	100
chr16	664663	666315	52	36	12	GCR	YPR052C_YPR054W		0	0	88.2	78.7	99.7
chr16	676825	678593	59	31	10	GCR	YPR061C_YPR062W		0	0	0	69.9	100
chr16	676825	678593	59	31	10	GCR	YPR063C_YPR065W		22.8	0	30.6	25.2	100
chr16	685060	686367	65	35	0	GCR	YPR069C_YPR070W		0	43.7	0	100	36.1
chr16	704559	704767	47	53	0	IGR	YPR082C_YPR083W		0	0	0	0	0
chr16	709786	710404	56	44	0	GCR	YPR085C_YPR086W		0	0	0	0	100
chr16	712246	713410	79	21	0	GCR	YPR088C_YPR089W		0	0	0	45.1	0
chr16	724780	725710	67	27	7	GCR	YPR096C_YPR097W		0	0	0	0	0
chr16	777526	777960	0	100	0	IGR	YPR120C_YPR121W		19.8	0	0	0	50.9
chr16	794517	798442	66	20	14	GCR	YPR131C_YPR132W		0	0	0	83.9	31.8
chr16	794517	798442	66	20	14	GCR	YPR133C_YPR133W-A		0	0	0	100	100
chr16	818404	825012	65	18	17	GCR	YPR144C_YPR145W		0	33.6	0	100	100
chr16	827853	831410	33	50	17	IGR	YPR148C_YPR149W		62.6	0	0	72.3	100
chr16	910970	912562	68	20	12	GCR	YPR186C_YPR187W		0	0	0	64.1	0
chr16	910970	912562	68	20	12	GCR	YPR188C_YPR189W		0	0	0	0	0
chr16	918643	919424	57	43	0	GCR	YPR190C_YPR191W		0	0	0	0	100
chr16	930077	930708	0	100	0	IGR	YPR194C_YPR196W		91.3	3.4	7.4	0	58.7
chr16	931289	931357	0	100	0	IGR	YPR194C_YPR196W		91.3	3.4	7.4	0	58.7
*Xu Z, Wei w, Gagneur J, Perocchi F, Clauder-Munster S, Camblong J, Guffanti E, Stutz F, Huber W, and Steinmetz LM 2009. Bidirectional promoters generate pervasive transcription in yeast. Nature 457: 1033-1037
