# Supplementary material for: Distinct histone methylation and transcription profiles are established during the development of cellular quiescence in yeast
Source: BMC Genomics. 2017 Jan 26;18:107. doi: 10.1186/s12864-017-3509-9 (PMC5267397; doi:10.1186/s12864-017-3509-9)
Supplement: Additional file 5: Table S5. — RNA-Seq data. (XLSX 492 kb) [file 12864_2017_3509_MOESM5_ESM.xlsx]

## Sheet: All RNA
Table S5: RNA-Seq data.
Gene	Log merge TPM	Q merge TPM	Log vs Q
YHR174W	3974.37	5.23356	9.56872
YJL158C	223.582	0.789079	8.14642
YLL024C	1022.76	3.71014	8.10678
YGL008C	826.082	3.49467	7.88498
YER043C	329.165	1.53359	7.74575
YLR413W	81.4429	0.387647	7.7149
YBR092C	77.8688	0.380441	7.67723
YCR012W	2798.19	14.0847	7.63422
YJL190C	1046.23	5.40448	7.59683
SUT638	133.782	0.739313	7.49949
CUT287	18.9912	0.10613	7.48336
YPR074C	338.228	2.0732	7.34999
YEL040W	82.4783	0.538674	7.25846
YMR307W	426.217	2.89376	7.2025
YLR249W	1527.74	11.1204	7.10204
YNL141W	36.4753	0.271401	7.07035
YAL012W	197.481	1.49319	7.04717
YCR034W	60.0414	0.465235	7.01186
YGR234W	103.173	0.81313	6.98736
YOR248W	111.129	0.921911	6.9134
YDR033W	222.495	1.91887	6.85737
YOR315W	33.6714	0.305569	6.78388
YMR217W	195.845	1.79577	6.76896
YLR340W	1233.94	11.3737	6.76143
YJR009C	1690.22	15.8499	6.73659
YKL152C	2328.75	21.9223	6.73101
YER055C	98.1667	0.990494	6.63094
YGL012W	82.6363	0.840329	6.61968
YDR144C	27.2273	0.279938	6.6038
YLR061W	379.657	4.1028	6.53194
YDL229W	850.711	9.58421	6.47186
CUT497	176.155	1.9976	6.46244
YOL039W	1352.9	15.3484	6.46183
YPL106C	307.34	3.56679	6.42907
YNL300W	50.5356	0.58704	6.4277
YAL038W	3128.62	36.5178	6.42078
YDL014W	126.368	1.47585	6.41993
YGR214W	491.171	5.80001	6.40403
YOL120C	582.97	6.95435	6.38936
YHRCsigma3	5.71515	0.0684206	6.38422
YGR192C	6997.72	84.4357	6.37289
YAL005C	679.223	8.23299	6.36632
YFR031C-A	464.681	5.66486	6.35806
YML052W	50.5959	0.618899	6.35317
YKL006W	314.976	3.99985	6.29915
YLR293C	311.638	4.01899	6.27689
YIL018W	780.89	10.1057	6.27188
YFL037W	164.252	2.12923	6.26944
YDR050C	1030.73	13.393	6.26604
YMR186W	509.348	6.65222	6.25867
YLR180W	221.173	2.90951	6.24825
YML063W	669.193	8.80406	6.24811
YKL127W	47.7587	0.630836	6.24235
YBR048W	307.653	4.09822	6.23016
CUT496	125.211	1.68128	6.21865
YLR153C	110.796	1.49062	6.21584
YJL080C	81.7736	1.11853	6.19195
YHR143W	48.5068	0.678218	6.16029
CUT706	215.032	3.00932	6.15897
YBL039C	66.7179	0.938758	6.15118
YBR189W	442.499	6.25978	6.14342
YAL007C	38.434	0.546478	6.13608
YMR321C	14.858	0.212187	6.12977
CUT894	92.7448	1.33	6.12377
YNL069C	619.374	8.92915	6.11614
YKL068W-A	20.2378	0.297402	6.0885
CUT452	5.42634	0.0797766	6.08787
YML026C	238.493	3.52196	6.08143
YOR247W	43.22	0.638966	6.07982
YDR037W	152.236	2.26098	6.07321
YDR418W	660.476	9.81124	6.07293
YGL253W	324.911	4.82948	6.07203
YKL056C	1119.9	16.6915	6.06811
YJR145C	511.59	7.67696	6.05831
YLR448W	259.963	3.96987	6.03307
YNL145W	364.391	5.62336	6.01791
YGR185C	97.3824	1.51676	6.0046
YGR285C	190.725	3.02388	5.97895
YDR524C-A	269.177	4.27127	5.97774
YER074W	287.879	4.60593	5.96583
YEL017C-A	301.341	4.83562	5.96155
CUT628	1689.69	28.2556	5.90208
YJL189W	681.026	11.412	5.89909
CUT797	32.0366	0.538188	5.89546
YLL045C	628.38	10.5905	5.8908
YNL162W	246.989	4.17051	5.88808
YLR042C	3.52231	0.0595199	5.88701
CUT253	58.2879	0.992156	5.87649
YIL078W	148.734	2.54986	5.86617
YIL158W	19.8528	0.34201	5.85916
YNL302C	296.309	5.11832	5.85529
YHR163W	41.2863	0.715762	5.85004
YPR102C	476.56	8.28561	5.84591
YPR145W	192.645	3.36394	5.83965
YLR372W	92.8829	1.62541	5.83653
YLR179C	109.166	1.92187	5.82787
YDL130W	443.308	7.80524	5.82772
YLR060W	72.608	1.29565	5.80838
YBR191W	317.828	5.7117	5.79818
YFR032C-A	434.437	7.81932	5.79596
YHR068W	72.6363	1.30844	5.79477
YBR162C	125.985	2.27495	5.79127
YDR064W	436.569	7.90614	5.78709
YER131W	177.762	3.22768	5.78331
YGL226C-A	30.3008	0.551256	5.78049
YMR242C	327.387	5.99025	5.77224
CUT466	57.3973	1.05369	5.76747
YCR031C	568.788	10.4473	5.76669
YBL076C	160.188	2.95142	5.76222
YJR143C	72.3399	1.33995	5.75454
YNR043W	49.7651	0.927806	5.74517
YMR142C	436.244	8.15502	5.7413
YBR121C	107.871	2.02768	5.73333
YFL026W	123.464	2.3361	5.72384
YDR023W	113.857	2.16837	5.71447
YGR085C	389.764	7.48891	5.7017
YOR167C	791.532	15.2429	5.69844
YKL096W-A	1321.52	25.4825	5.69655
YGR208W	18.1737	0.350508	5.69626
YBR249C	223.106	4.30795	5.69459
YGL202W	146.771	2.84081	5.69112
CUT091	15.6732	0.304474	5.68584
YIL145C	23.047	0.449318	5.6807
YBR238C	18.0481	0.353278	5.6749
CUT787	79.4039	1.55949	5.67006
YER102W	448.512	8.81336	5.66931
YNL066W	70.2883	1.39015	5.65997
YPL079W	329.707	6.52639	5.65876
YPL220W	625.162	12.3973	5.65613
YNL247W	38.4949	0.763888	5.65516
YGL135W	724.009	14.4258	5.64929
YEL054C	612.542	12.353	5.63187
YHR183W	145.773	2.96799	5.61809
YGL245W	150.952	3.07499	5.61736
YGR034W	293.349	5.9913	5.61361
YIL133C	276.781	5.66205	5.61127
YDL055C	366.359	7.51823	5.60672
YDR345C	191.132	3.95909	5.59325
YDR382W	1039.38	21.576	5.59015
YPR119W	17.5621	0.366155	5.58386
YER156C	45.4391	0.950713	5.57878
YMR143W	197.573	4.14128	5.57617
tM(CAU)E	25.1631	0.527943	5.57479
YER052C	53.9919	1.13369	5.57364
YCL030C	104.997	2.21061	5.56976
YER117W	262.137	5.56232	5.55849
YOL121C	206.099	4.38312	5.55523
YBL072C	600.762	12.8158	5.5508
YNL209W	782.273	16.6935	5.55031
YDR447C	275.377	5.89212	5.54648
YIL069C	187.368	4.01883	5.54295
YGL123W	1094.28	23.4865	5.54201
tP(UGG)O3	4147.15	89.4862	5.53431
YLR110C	4508.02	97.7101	5.52784
YDL082W	183.078	3.98148	5.52301
YLR056W	112.643	2.46847	5.51199
YBR191W-A	163.135	3.59842	5.50256
YHR128W	83.9214	1.85342	5.50078
YLR167W	1327.72	29.3503	5.49944
YPR043W	302.11	6.70797	5.49305
YER070W	69.735	1.55174	5.48992
YJL177W	221.677	4.93378	5.48962
YJR123W	1410.19	31.4575	5.48635
YLR185W	285.983	6.39986	5.48174
YGL147C	565.994	12.7107	5.47667
YGL031C	286.996	6.44996	5.47559
YHL015W	1096.77	24.7923	5.46722
YGR027C	752.71	17.0224	5.46659
YOR198C	55.2804	1.25686	5.45888
YOR293W	372.023	8.4856	5.45423
YLR048W	659.604	15.0723	5.45163
YKL023C-A	39.5191	0.903321	5.45117
YHR019C	186.777	4.27081	5.45066
YBR084W	40.343	0.929679	5.43944
YDR524C-B	1880.57	43.4097	5.43701
YLR406C	83.176	1.92419	5.43385
YDL075W	249.218	5.77466	5.43153
YML024W	442.225	10.3104	5.42261
YPL143W	234.892	5.51577	5.41229
YOR309C	7.15603	0.168317	5.4099
YKL080W	87.8327	2.06962	5.40732
YKR094C	340.615	8.11674	5.3911
YPL273W	52.3692	1.24929	5.38954
YBR190W	24.8648	0.59433	5.3867
YDR158W	80.9041	1.9366	5.38461
YLR264W	256.478	6.15274	5.38146
YHR141C	281.7	6.80533	5.37135
YDR226W	186.853	4.51507	5.37101
YFR032C-B	97.2729	2.35993	5.36522
YOR310C	92.9096	2.26309	5.35946
CUT173	1.03032	0.0251059	5.35892
SUT695	38.8721	0.948297	5.35725
YPR033C	69.454	1.69459	5.35705
YLR044C	3342.19	81.5554	5.35687
YPL131W	991.564	24.3749	5.34624
YGR061C	106.308	2.62729	5.33854
YDL083C	283.946	7.1184	5.31792
YOL127W	597.74	15.0028	5.31622
tM(CAU)J3	23.1268	0.581968	5.31248
CUT864	1.21303	0.0309294	5.29349
YHR203C	435.124	11.1082	5.29172
YOR133W	873.051	22.582	5.27282
YLR441C	513.189	13.2756	5.27264
YGR148C	243.855	6.31123	5.27196
YLR083C	42.4022	1.1002	5.26831
YOR096W	414.069	10.7468	5.2679
YGL225W	63.9619	1.66465	5.26392
YGL103W	772.225	20.1554	5.25978
YNL178W	845.676	22.1136	5.2571
CUT003	61.861	1.62969	5.24637
YAL023C	80.2732	2.11632	5.24529
YIL053W	262.47	6.93683	5.24173
YDR385W	946.272	25.1651	5.23276
YER056C-A	197.443	5.30836	5.21702
YOR072W-B	1152.97	31.1116	5.21176
YBL087C	190.1	5.13646	5.20984
YPL227C	10.443	0.282288	5.20923
YBR038W	13.4201	0.363491	5.20633
YJR105W	127.364	3.45176	5.20548
YNL301C	107.061	2.9105	5.20103
YKL128C	20.0054	0.544574	5.19912
YOR063W	1173.59	31.9478	5.19907
YMR215W	46.0864	1.25491	5.19869
YPL090C	371.441	10.1294	5.19651
YBL092W	589.234	16.0726	5.19616
YKR057W	249.822	6.86441	5.18562
YDR210W	34.7913	0.956677	5.18455
YBR252W	30.6875	0.846049	5.18076
CUT096	38.8682	1.07186	5.1804
YBL081W	10.999	0.305385	5.1706
YLR209C	18.0343	0.501076	5.16957
YOR369C	940.795	26.1918	5.16669
YOL040C	980.387	27.3837	5.16196
YOR312C	289.592	8.10454	5.15915
YML123C	300.309	8.40885	5.1584
YLR196W	29.1006	0.828001	5.13527
YLR344W	104.921	2.98899	5.1335
YDL061C	106.456	3.0384	5.1308
YMR131C	37.7696	1.0781	5.13067
YMR123W	28.8937	0.826903	5.12689
YBL027W	372.383	10.6634	5.12605
YGR254W	706.164	20.2512	5.12392
YHR089C	48.1855	1.38868	5.11681
YJL136C	156.461	4.52821	5.11072
SUT066	2.61474	0.075827	5.10781
YEL001C	60.4533	1.75516	5.10614
YNL220W	68.9617	2.01011	5.10045
YDR454C	94.9638	2.77937	5.09455
YIL148W	382.066	11.1834	5.09439
YML073C	288.19	8.44866	5.09215
YBR011C	292.556	8.67944	5.07497
YPR113W	75.7707	2.27315	5.05887
YOR108W	27.2789	0.82092	5.0544
tP(UGG)H	1316.37	39.6212	5.05415
YKR043C	46.6473	1.40819	5.04988
YNL042W-B	703.787	21.4188	5.03819
YLR325C	747.355	22.7463	5.03809
YBR121C-A	70.5381	2.14889	5.03674
CUT440	7.33541	0.223494	5.03657
YBL039C-A	39.5351	1.20633	5.03444
YDR353W	97.0758	2.9656	5.03271
YHR064C	251.866	7.70612	5.03051
YIR012W	36.9918	1.13214	5.03009
YMR305C	89.3743	2.73671	5.02934
YGL195W	54.4566	1.67452	5.02329
YPR132W	298.949	9.20236	5.02175
CUT485	14.7873	0.45773	5.01372
CUT427	9.57352	0.297996	5.00569
YFL039C	642.49	20.0954	4.99874
YHR215W	49.1074	1.53691	4.99784
YML008C	49.591	1.55562	4.99452
YDL198C	25.8499	0.811302	4.99377
SUT216	44.886	1.42436	4.97788
YKR013W	57.4665	1.82428	4.97732
YGL189C	642.949	20.6051	4.96363
YNL065W	15.46	0.498391	4.95511
YLR342W	174.907	5.6525	4.95156
YNL327W	34.2057	1.10568	4.95124
CUT338	1.71445	0.0555917	4.94673
YHR021C	226.607	7.37298	4.9418
YKL180W	446.449	14.5865	4.93579
YOL097C	49.9082	1.63404	4.93276
YIL015W	42.0401	1.3798	4.92924
tP(UGG)F	18366.1	607.442	4.91816
CUT055	4.2133	0.139543	4.91617
YHR216W	15.5158	0.517229	4.90679
YGL148W	143.07	4.77236	4.90588
YHR010W	281.19	9.38833	4.90453
YER110C	144.786	4.83938	4.90295
YDR450W	268.794	8.98862	4.90226
YJL192C	49.1292	1.64714	4.89855
YHR193C	242.884	8.14706	4.89784
YLR197W	113.334	3.80304	4.89729
YDL192W	264.317	8.93728	4.88629
YLR112W	5.07971	0.173137	4.87476
YLR303W	95.3076	3.24861	4.8747
YGR094W	109.143	3.7205	4.87458
YEL045C	27.5389	0.939201	4.87389
YGL030W	289.899	9.89486	4.87273
YOL136C	11.1634	0.382197	4.86832
YGR264C	74.2187	2.54164	4.86795
YDL081C	951.662	32.5916	4.86787
YHL033C	226.223	7.75439	4.86659
YNR067C	31.1655	1.07384	4.8591
YHR179W	115.793	4.00752	4.85269
YHR061C	5.49923	0.190941	4.84803
YHR041C	15.379	0.53599	4.84261
YDR300C	16.7533	0.583918	4.84253
YDR309C	19.91	0.694835	4.84068
YCR002C	19.3262	0.676139	4.8371
YMR202W	141.988	4.97722	4.83429
YLR342W-A	152.556	5.37192	4.82776
YLR301W	47.6756	1.68431	4.82302
YKR059W	377.175	13.3728	4.81786
CUT088	5.59123	0.198746	4.81417
YOL014W	7.11271	0.252831	4.81415
YMR012W	69.5152	2.47412	4.81234
YDR471W	125.283	4.47374	4.80757
YGR204W	89.0447	3.18091	4.80702
YDL040C	25.8696	0.924529	4.80639
YMR230W	286.782	10.26	4.80484
YBR031W	676.82	24.2655	4.8018
YJR070C	68.8938	2.47945	4.79628
YLR333C	162.569	5.8814	4.78874
YJR063W	35.6294	1.29244	4.78489
YEL026W	215.077	7.82356	4.78088
YBR025C	137.256	5.00368	4.77773
YBR106W	237.165	8.68594	4.77106
YHR007C	153.699	5.63104	4.77056
YER090W	34.6057	1.26884	4.76942
YDR321W	69.208	2.54533	4.76501
tM(CAU)P	18.7991	0.691797	4.76417
YKL060C	3387.23	125.058	4.75943
YML085C	81.1718	2.99691	4.75943
YNL283C	17.5361	0.649049	4.75586
YBR118W	3501.34	129.85	4.75299
CUT763	2.43327	0.0902614	4.75265
YKL212W	40.7032	1.5185	4.74443
YJL208C	12.9526	0.486181	4.7356
YBR181C	452.756	17.0339	4.73225
YGL106W	48.6762	1.83483	4.7295
YGR036C	6.03823	0.229039	4.72046
YGL032C	47.7863	1.81512	4.71846
YHR013C	20.7676	0.790311	4.71577
YJL109C	34.2153	1.30312	4.7146
CUT577	1.27698	0.0486704	4.71355
YJR016C	152.933	5.83696	4.71154
YPR080W	3413.71	130.643	4.70764
TEL08R-XC	8.1586	0.312382	4.70694
YOL030W	64.2399	2.47914	4.69556
YDR012W	468.088	18.1016	4.69259
YHR197W	15.9456	0.616946	4.69187
YLR150W	531.364	20.5662	4.69136
YHR020W	130.43	5.05311	4.68996
YCR043C	23.3642	0.909217	4.68353
YGL001C	17.9124	0.698361	4.68084
YJR094W-A	226.627	8.83751	4.68054
YER056C	74.6567	2.91796	4.67724
YNL010W	74.2865	2.90372	4.67712
YDL121C	27.7047	1.08324	4.67671
YGL105W	117.603	4.60002	4.67614
YHR063C	13.0882	0.512294	4.67515
YKL024C	46.5816	1.8295	4.67024
YMR290C	39.7431	1.57037	4.66153
YDR127W	82.5173	3.26574	4.65921
YNL153C	26.804	1.07595	4.63877
YCR088W	58.6914	2.37641	4.6263
YFL045C	252.238	10.2743	4.61768
YAR071W	38.2058	1.55913	4.61498
YGR078C	17.7657	0.725507	4.61396
YAR015W	62.5502	2.56314	4.60903
YML022W	85.8716	3.52517	4.60642
YGL007C-A	23.8524	0.980666	4.60423
YDR044W	33.4634	1.37996	4.59988
YBR196C	606.142	25.0053	4.59935
YHR025W	117.365	4.85052	4.59671
YBR084C-A	311.984	12.9101	4.5949
YLR212C	9.24182	0.384783	4.58606
YLR029C	853.005	35.5484	4.5847
YGL026C	133.975	5.58424	4.58445
YPR073C	17.8258	0.744378	4.58179
YBR104W	10.2805	0.430577	4.5775
YKL209C	19.2691	0.807916	4.57594
YCR087C-A	17.6033	0.740836	4.57054
YOR326W	29.7611	1.25344	4.56946
YGL120C	33.1861	1.39859	4.56854
YMR183C	34.3894	1.4662	4.55181
YLRCdelta21	45.7347	1.95164	4.55053
YOR102W	3.80837	0.16271	4.5488
YAR002C-A	66.1048	2.83018	4.54579
YDL191W	211.235	9.04681	4.54529
YML103C	16.6791	0.714526	4.54491
YGR124W	188.545	8.09125	4.5424
YER009W	233.226	10.01	4.54221
CUT606	2.87358	0.124038	4.53399
YNL132W	33.2873	1.43806	4.53278
YGR152C	5.80899	0.251107	4.53191
YKL014C	17.2943	0.748768	4.52963
YDL145C	86.0521	3.72772	4.52884
YPL037C	250.187	10.8403	4.52853
YER023W	107.419	4.65441	4.52851
YJL212C	24.8681	1.07915	4.52633
YGL157W	11.2765	0.489414	4.52612
YML106W	149.449	6.48683	4.526
YLR354C	153.891	6.69061	4.52363
YER124C	20.3396	0.884773	4.52284
YLR300W	139.052	6.0519	4.5221
YBR096W	34.8341	1.52217	4.51629
YHR208W	64.4552	2.82003	4.51451
YLR406C-A	2.02866	0.0888479	4.51304
YER086W	59.1316	2.59922	4.50778
YER003C	55.2365	2.42809	4.50773
YPL226W	75.9102	3.38026	4.48909
YPR010C	80.7633	3.60164	4.48697
YMR237W	20.5391	0.916252	4.48648
YGL016W	18.198	0.812081	4.48601
YNL135C	328.716	14.7027	4.48269
YHL001W	139.461	6.24104	4.48193
YIL052C	239.076	10.7268	4.47818
YLR286C	126.21	5.66492	4.47763
YKL164C	146.615	6.58951	4.47572
YOR122C	150.268	6.7625	4.47384
YNL062C	12.7409	0.574981	4.46981
YLR359W	85.2458	3.86205	4.46419
YJR124C	12.0123	0.546723	4.45755
YGR118W	265.691	12.1458	4.45122
YDL136W	188.824	8.63578	4.45057
YMR015C	22.5458	1.0358	4.44405
YML060W	4.2478	0.195294	4.44299
CUT413	167.805	7.77161	4.43243
YLR200W	11.3016	0.523977	4.43089
CUT484	221.189	10.3017	4.42432
YHR123W	10.4201	0.486356	4.42121
YGL234W	129.185	6.04017	4.41871
YDR025W	299.6	14.0269	4.41677
YOR281C	10.9886	0.514615	4.41636
YEL046C	117.39	5.50159	4.41532
YCR053W	114.048	5.35712	4.41204
YGR123C	20.6109	0.970453	4.40861
YNL112W	67.9776	3.20311	4.40752
YFR055W	15.5986	0.735593	4.40636
YML028W	757.236	35.8043	4.40254
YIR026C	16.2444	0.770917	4.39722
YOR234C	94.7857	4.51131	4.39305
YOR161W-A	1.82657	0.0876508	4.38122
YBL082C	17.5561	0.842727	4.38077
YEL055C	21.3116	1.02693	4.37523
YNRCdelta7	302.624	14.6273	4.37079
YNR021W	52.06	2.5285	4.36382
YGRWdelta22	1.04721	0.051035	4.35892
YOR254C	32.7603	1.60457	4.35169
YMR229C	60.4917	2.96461	4.35082
YJR139C	161.384	7.91456	4.34985
YMR318C	77.4338	3.8063	4.3465
YMR260C	113.631	5.59506	4.34407
YOL076W	10.671	0.528284	4.33624
YLR314C	16.3047	0.807346	4.33596
YLR285C-A	60.9152	3.02193	4.33326
YPL249C-A	469.851	23.3117	4.33308
YLR449W	40.1715	1.99741	4.32997
YAR075W	3.91848	0.194859	4.32979
YKL029C	37.7589	1.88265	4.32598
YHR049W	30.619	1.52918	4.32359
YBR159W	31.1015	1.5588	4.31848
YCL037C	81.1545	4.07622	4.31537
YLR190W	25.5865	1.2861	4.31431
YDR398W	15.5213	0.783879	4.30748
YJR097W	3.62375	0.183755	4.30163
YMR205C	239.575	12.177	4.29824
YOR224C	75.8141	3.86287	4.29472
YDR101C	35.8845	1.83181	4.29202
YBL083C	1.15044	0.0588973	4.28784
YCL009C	177.957	9.11582	4.28701
YGR159C	100.976	5.17372	4.28667
YLR075W	1169.6	59.9834	4.28531
YBR261C	16.6899	0.858324	4.28131
YBL068W	14.0239	0.721384	4.28098
tM(CAU)O1	18.7917	0.968191	4.27866
YLR154W-B	137.305	7.07468	4.27857
YML126C	106.538	5.50361	4.27485
YDR046C	30.4244	1.57281	4.27381
YDR519W	32.1728	1.66629	4.27112
YPL160W	99.5281	5.16939	4.26704
YML124C	28.7087	1.49193	4.26623
YOR375C	135.992	7.08539	4.26253
YJL138C	368.766	19.2321	4.26112
YDL227C	8.67214	0.452712	4.25972
YAR028W	10.9399	0.571557	4.25856
YFR044C	106.25	5.55435	4.2577
YDR451C	10.8116	0.566172	4.2552
YIL123W	89.4348	4.69325	4.25218
YOL124C	13.8724	0.730765	4.24667
YDL236W	22.175	1.16922	4.24531
YEL047C	42.9065	2.27273	4.23869
YLR175W	71.2601	3.77615	4.23811
YJR118C	17.6065	0.936262	4.23306
YGR054W	41.6538	2.21634	4.2322
YNL096C	120.659	6.42521	4.23105
YGR229C	21.8119	1.16482	4.22694
YLR043C	197.603	10.5871	4.22222
YER073W	26.8709	1.44141	4.22049
YMR122W-A	178.263	9.60888	4.21349
YMR296C	42.2963	2.29901	4.20144
YGL022W	76.4745	4.17187	4.19621
SUT704	39.2914	2.14457	4.19545
YGR060W	145.413	7.94182	4.19455
SUT636	10.1328	0.553851	4.19339
YJL002C	84.6418	4.62831	4.19281
YOR323C	45.1571	2.47161	4.19143
YGR279C	217.137	11.8986	4.18974
YOR243C	24.5213	1.34515	4.1882
YER091C	94.515	5.19245	4.18606
YIL138C	26.6781	1.46885	4.1829
YLR378C	102.518	5.65846	4.17933
YJL121C	84.0183	4.63796	4.17914
YAL029C	17.7894	0.983302	4.17724
YDL084W	174.115	9.63027	4.17632
YFR009W	25.4133	1.41559	4.16611
YNL087W	27.7092	1.55464	4.15571
YDR091C	58.7516	3.29878	4.15462
YKR092C	36.8548	2.07244	4.15245
YNL111C	28.0002	1.5746	4.15238
YEL027W	259.928	14.6371	4.15041
YDR500C	272.362	15.4121	4.14339
YJR069C	17.598	0.997728	4.14062
YNL175C	29.4676	1.67396	4.1378
YPL211W	46.7909	2.66162	4.13585
YPL252C	17.7218	1.00984	4.13333
YOR085W	52.2199	2.97754	4.13241
YLR084C	14.5637	0.832128	4.12943
YGL200C	113.066	6.46362	4.12868
YOR276W	103.773	5.93537	4.12795
YLR134W	26.1683	1.49878	4.12596
YGR025W	9.48279	0.544569	4.12212
YDL185W	218.958	12.607	4.11836
YCL045C	39.3608	2.272	4.11473
YGL097W	18.111	1.04696	4.11259
YMR120C	50.8946	2.94428	4.11153
YDL195W	50.0227	2.89641	4.11024
YDR098C	25.1668	1.45819	4.10926
YJL097W	27.918	1.62365	4.10388
YBL024W	27.3702	1.59407	4.10182
YGL137W	51.2448	2.98786	4.10022
YNL248C	32.8574	1.92279	4.09494
YDR465C	16.5556	0.969486	4.09396
YDL112W	17.5115	1.02552	4.09388
YNL182C	17.0842	1.00338	4.08972
YBR196C-A	21.1983	1.24534	4.08933
YOR153W	272.638	16.0265	4.08845
YLR058C	146.903	8.64617	4.08666
YLR262C-A	97.934	5.76412	4.08664
YNL058C	15.7836	0.929925	4.08517
YBL009W	7.17762	0.422923	4.08504
YNR030W	23.1849	1.3673	4.08378
YKR056W	13.0107	0.770621	4.07753
YDL226C	29.9039	1.7773	4.07258
YPR069C	85.255	5.07752	4.06959
YKL033W-A	57.9839	3.46106	4.06637
YPL263C	15.9024	0.952013	4.06212
CUT537	7.05816	0.422685	4.06164
YLR435W	15.8891	0.952042	4.06087
tP(UGG)A	1921.13	115.749	4.05289
YNL064C	68.0532	4.10899	4.04981
YPL256C	17.1351	1.03637	4.04734
YMR032W	5.41673	0.327903	4.04608
YPL126W	28.6129	1.73504	4.04363
YCL050C	32.7564	1.99428	4.03784
YNL138W	43.0239	2.62126	4.0368
YEL042W	51.081	3.11362	4.03612
YHR108W	26.9201	1.64527	4.03229
YOR136W	89.3049	5.45885	4.03207
YMR194W	114.935	7.03352	4.03043
YLR154W-C	101.194	6.21286	4.02572
YPR004C	32.4242	1.99422	4.02317
CUT536	1.58145	0.0973659	4.02169
YGR191W	18.7817	1.16013	4.01697
YOR335C	116.978	7.2434	4.01343
YPR163C	102.58	6.40336	4.00178
YOL049W	18.8902	1.18208	3.99824
CUT410	50.6399	3.17243	3.99661
SUT262	1.17175	0.0734574	3.99561
YOL007C	13.6515	0.856124	3.9951
YCR024C-A	408.012	25.5968	3.99458
YHR201C	9.87711	0.620188	3.99331
YDR341C	67.8984	4.28568	3.98578
YGL206C	74.3219	4.69226	3.98543
CUT404	15.8487	1.00197	3.98346
YDR261C	11.9541	0.755778	3.9834
YDR304C	70.7787	4.52421	3.96758
YMR235C	47.9875	3.07818	3.96251
YBR034C	38.0781	2.44847	3.95901
YMR121C	112.421	7.25451	3.95389
YIL043C	102.926	6.64855	3.95243
YBL071C-B	58.0528	3.75226	3.95153
YHR133C	42.8242	2.77178	3.94954
CUT704	1.04051	0.0673836	3.94875
YGL021W	10.9878	0.711676	3.94854
YPR183W	83.4831	5.40853	3.94817
YOL086C	2235.09	145.139	3.94482
YDR410C	12.9144	0.838879	3.94437
YOR361C	54.8915	3.57648	3.93997
YNL289W	11.3535	0.739962	3.93954
YDL232W	22.2545	1.45277	3.93721
tP(UGG)L	1656.72	108.481	3.93282
YDL208W	60.1641	3.96605	3.92313
YNL162W-A	3.20393	0.211319	3.92235
YDL095W	57.1823	3.778	3.91987
tP(UGG)N2	1765.75	116.874	3.91726
CUT262	9.30498	0.619442	3.90896
YGL077C	24.5376	1.63443	3.90814
YMR304C-A	42.3406	2.82031	3.90812
YNL090W	13.6361	0.911317	3.90333
YLL050C	179.743	12.0846	3.8947
YNLCsigma1	1.36069	0.0915629	3.89344
YEL002C	77.5878	5.22203	3.89315
YJL034W	122.626	8.29036	3.88669
YNL129W	5.53965	0.375169	3.88418
YPR110C	53.1226	3.6004	3.88309
YGR240C	235.725	16.0057	3.88044
YDR324C	13.6185	0.930011	3.87218
YHR143W-A	58.7627	4.02055	3.86943
CUT460	1.63277	0.111835	3.86788
YJL078C	11.59	0.793918	3.86774
YDR395W	33.8247	2.32136	3.86503
YBR079C	59.9395	4.11638	3.86406
YLR210W	3.89875	0.268012	3.86264
CUT871	1.79987	0.123817	3.86161
YKL009W	44.3771	3.05341	3.86132
YCR024C-B	198.687	13.6723	3.86117
YGR175C	102.661	7.06817	3.86041
YMR079W	67.592	4.66354	3.85736
YPL237W	89.2613	6.16144	3.8567
YML125C	51.892	3.58593	3.85509
YOL077C	38.4263	2.66018	3.8525
YPL246C	41.8582	2.89829	3.85223
YDR165W	19.855	1.37526	3.85172
YIL121W	14.7252	1.02022	3.85133
YPL245W	8.91623	0.618031	3.85068
YLR100W	34.9089	2.42471	3.84771
YLR186W	28.312	1.96886	3.84598
YML108W	14.7771	1.02936	3.84353
YJL157C	11.2438	0.786538	3.83747
YHR042W	37.0181	2.59145	3.8364
YGR200C	18.5988	1.30301	3.83529
YOR272W	26.8285	1.87997	3.83498
YOR143C	4.30712	0.301833	3.8349
YHR047C	44.2307	3.10349	3.83309
YBR093C	24.8541	1.75097	3.82726
YCR044C	16.637	1.1734	3.82564
YDR093W	13.5332	0.955928	3.82346
YOR271C	31.8794	2.25446	3.82177
YLR432W	113.521	8.02809	3.82176
YBR082C	80.5839	5.69972	3.82153
YPL010W	53.3536	3.78206	3.81834
YNL313C	13.9824	0.992487	3.81642
YGR189C	47.7053	3.39329	3.81339
YLR073C	24.3533	1.73238	3.81329
YJR007W	59.0485	4.20656	3.81119
YCR084C	37.8119	2.70492	3.80518
YDL184C	2985.11	214.058	3.80171
YJR092W	10.8216	0.777909	3.79817
YCL054W	19.0873	1.37224	3.798
YIR021W-A	7.24188	0.521672	3.79515
YFR009W-A	29.0347	2.09253	3.79445
YGR211W	36.4905	2.63907	3.78942
YBL004W	32.121	2.33036	3.78489
YKR026C	18.905	1.37329	3.78306
YJL012C	94.3984	6.87758	3.77879
YLR363W-A	21.5475	1.57388	3.77513
YNL030W	193.425	14.1302	3.77492
YJR047C	13.7905	1.02242	3.75362
YMR001C-A	6.53661	0.48536	3.75141
YGR055W	19.454	1.44517	3.75076
YDR024W	41.0024	3.05551	3.74622
YGR020C	90.9995	6.78752	3.7449
YKR027W	4.29227	0.320289	3.74429
YOR020C	169.929	12.7188	3.73989
YBR283C	90.9019	6.80688	3.73925
YHR045W	11.4549	0.858354	3.73824
YNL067W	198.25	14.8879	3.7351
YGL027C	15.2907	1.15062	3.73217
YOR051C	19.0673	1.43522	3.73176
YPL212C	22.2714	1.67723	3.73104
YGL028C	31.3136	2.3602	3.72981
YLL034C	13.8645	1.04592	3.72855
YMR108W	80.376	6.06924	3.72718
YKL104C	52.685	3.98699	3.72402
YOL090W	9.46742	0.716975	3.72298
YPR187W	48.648	3.68909	3.72104
YMR199W	8.45257	0.641148	3.72066
YIL118W	19.5433	1.48436	3.71877
YLR162W-A	30.8952	2.35041	3.7164
YOR270C	103.995	7.92433	3.71408
YOR253W	22.0629	1.68211	3.71328
YJL171C	46.8321	3.57968	3.70959
YBR130C	10.1366	0.776296	3.70682
CUT840	7.68129	0.588333	3.70664
YJR146W	3.95323	0.303054	3.70538
YBR127C	232.645	17.8544	3.70378
YML064C	4.60786	0.353754	3.70328
YOR204W	80.2698	6.1878	3.69736
YMR001C	10.7211	0.826884	3.69662
YOL052C	9.68743	0.751945	3.68742
YHR046C	5.89858	0.458389	3.68572
YBL069W	5.62503	0.437429	3.68474
YGL039W	12.7176	0.990125	3.68308
YMR049C	27.0637	2.10841	3.68213
CUT225	1.03829	0.0810564	3.67914
YGL101W	10.8373	0.84868	3.67463
YLL018C	93.6423	7.36131	3.66913
YLR216C	66.4988	5.25632	3.6612
YJL148W	20.503	1.6237	3.65848
CUT543	4.86682	0.386626	3.65397
SUT284	4.36294	0.346746	3.65335
YOL041C	16.9975	1.3516	3.65258
YGR109C	2.01912	0.160838	3.65004
YER072W	166.564	13.2797	3.64878
CUT282	7.21688	0.575662	3.64808
YNR050C	42.6843	3.41578	3.64342
CUT731	5.3766	0.430378	3.64302
YJL033W	16.621	1.33145	3.64193
YBR187W	39.5828	3.17923	3.63813
YHR026W	87.9876	7.06754	3.63802
CUT580	3.20734	0.258782	3.63157
CUT277	1.07915	0.0870943	3.63117
YML077W	10.5847	0.855269	3.62946
YOL057W	19.6141	1.58707	3.62746
tP(UGG)M	1520.95	123.608	3.62113
YPL019C	68.9274	5.60431	3.62047
YHL003C	27.1151	2.20987	3.61707
YDR021W	6.27672	0.513112	3.61266
SUT149	2.4292	0.199081	3.60905
YBR061C	17.1187	1.40785	3.60401
YOR046C	26.959	2.21916	3.60268
YPR058W	16.6429	1.37052	3.60211
YOR206W	24.008	1.97793	3.60145
YOR210W	41.2598	3.40295	3.59988
YER049W	25.9463	2.14092	3.59922
YER031C	24.532	2.02445	3.59906
YAL040C	9.5853	0.791607	3.59797
CUT909	15.6213	1.29352	3.59413
YNL255C	127.459	10.5588	3.59353
YAR018C	5.58136	0.462498	3.5931
YPL199C	11.2087	0.928875	3.59299
YNL256W	11.3144	0.938368	3.59187
YGR245C	25.4969	2.11625	3.59074
YLR409C	20.8499	1.73104	3.59033
YER006W	36.6504	3.04744	3.58816
YGR271C-A	9.77085	0.812836	3.58745
YNR009W	5.58879	0.46508	3.58698
YDR502C	43.3555	3.61044	3.58597
YBR243C	12.166	1.01321	3.58585
YPL093W	61.9805	5.17623	3.58184
YHR043C	7.76582	0.648802	3.58129
YDR086C	111.108	9.3157	3.57615
YEL034W	790.961	66.5907	3.57021
YDR440W	3.65658	0.308089	3.56907
YPR181C	73.0059	6.16861	3.565
YML094W	10.2614	0.867395	3.5644
YIL016W	18.0921	1.52948	3.56425
YKR042W	177.267	15.0229	3.56069
YNL319W	2.07969	0.177163	3.55322
YGR128C	14.9202	1.27158	3.55257
YGL029W	14.238	1.21537	3.55028
YGR162W	75.3194	6.45386	3.54479
YPR133W-A	54.8969	4.71567	3.54119
CUT316	10.168	0.874175	3.53997
CUT841	1.79929	0.154759	3.53933
YJR147W	15.3072	1.31973	3.5359
YMR214W	13.0307	1.12425	3.53488
YDL052C	34.5439	2.98281	3.53369
YPL239W	21.7485	1.87806	3.5336
YCL063W	6.37547	0.550729	3.53312
YBR091C	13.8184	1.19483	3.53171
YGR261C	12.0553	1.04286	3.53105
YEL022W	12.8566	1.1139	3.52881
YHR039C	25.6796	2.23636	3.5214
YLR287C-A	263.037	22.9244	3.52031
YPR114W	30.8646	2.69017	3.52018
YJL122W	33.6466	2.93444	3.5193
YOR182C	275.093	23.9987	3.51889
YDL133C-A	4384.19	382.924	3.51718
YDL189W	7.46084	0.655442	3.5088
YPL028W	60.6792	5.33197	3.50846
YER165W	212.45	18.6814	3.50744
YLR221C	14.8154	1.30688	3.5029
YML055W	13.8313	1.22035	3.50257
YNL207W	16.9247	1.4943	3.50159
YHR107C	17.4986	1.54612	3.50051
YKL096W	23.8317	2.10727	3.49944
YKL154W	14.6765	1.29792	3.49924
YGL070C	17.5728	1.55672	3.49676
YKL110C	14.3184	1.26934	3.49572
YAL036C	24.5666	2.18374	3.49182
YFR051C	50.6001	4.50091	3.49085
YJL133W	11.316	1.00659	3.49082
YMR146C	77.8622	6.93175	3.48963
YML018C	17.7332	1.58037	3.48811
YEL021W	35.5665	3.17335	3.48644
YCR057C	25.0484	2.24564	3.47951
YMR221C	14.9	1.33586	3.47947
CUT359	2.68544	0.240949	3.47836
YOL139C	146.025	13.1046	3.47807
SUT307	20.6699	1.85571	3.47749
YMR308C	41.6993	3.74461	3.47713
YDR002W	118.86	10.6952	3.47424
YCLWdelta2a	8.27159	0.744341	3.47413
YJL050W	28.0878	2.52839	3.47365
YCR049C	1.55103	0.140095	3.46875
YOR079C	6.19165	0.55961	3.46783
YPR128C	14.2337	1.29008	3.46377
YBR155W	10.6328	0.963731	3.46374
YDR146C	7.28209	0.660065	3.46367
YIL110W	10.4781	0.951497	3.46104
YOR103C	35.0303	3.18596	3.4588
YBR078W	233.937	21.2873	3.45805
YML031W	21.5867	1.96519	3.4574
YGR172C	20.6005	1.87818	3.45527
YJR109C	55.9117	5.09761	3.45526
YCL005W-A	36.9164	3.36904	3.45385
YDL117W	6.17137	0.564701	3.45003
YNL123W	22.5327	2.06217	3.44979
YPR053C	108.245	9.90693	3.44972
YLR355C	256.169	23.4567	3.44902
YJL191W	89.8711	8.24491	3.44628
YJL167W	64.2821	5.90145	3.44528
YKL144C	10.6571	0.978716	3.44478
YBL057C	16.6943	1.53752	3.44068
YMR309C	68.933	6.35001	3.44036
YGR210C	17.5955	1.62213	3.43924
CUT846	23.9739	2.21635	3.43521
YHR070W	14.5446	1.34486	3.43495
YER089C	31.9781	2.95791	3.43444
YGR064W	1.09657	0.101515	3.43323
YLR398C	10.3409	0.957852	3.43242
YGL068W	35.523	3.2911	3.43211
YLL014W	27.2511	2.52704	3.4308
YLR059C	23.5034	2.18389	3.4279
YOL080C	8.61368	0.801348	3.42613
YBL010C	3.8409	0.35774	3.42446
YDR060W	32.1055	2.99906	3.42024
YBR205W	30.6577	2.86502	3.41963
YPR048W	6.07272	0.567972	3.41845
YDR020C	6.23095	0.58287	3.41821
CUT337	58.0708	5.43349	3.41786
YNL079C	110.745	10.3631	3.41771
YBR175W	5.59053	0.523389	3.41703
YNL130C	25.8623	2.42275	3.41614
YML019W	13.31	1.24768	3.41519
tF(GAA)D	203.084	19.0503	3.41419
YOR202W	261.032	24.5164	3.41241
YGR106C	77.922	7.32359	3.41141
YOR026W	5.73068	0.538658	3.41126
CUT255	1.72818	0.16247	3.41101
YOR067C	13.4962	1.27296	3.40629
YOR004W	20.9124	1.97621	3.40355
YLL028W	22.4865	2.12582	3.40297
YER036C	81.1155	7.66849	3.40296
YPL208W	8.31803	0.786461	3.40279
YGR103W	47.0223	4.44698	3.40245
YGR068C	4.96256	0.469557	3.40171
YBR166C	8.12818	0.769475	3.40099
YDL219W	11.2736	1.07019	3.39702
CUT263	4.381	0.416149	3.39609
YBR234C	49.6547	4.73673	3.38997
YJL069C	11.7088	1.11696	3.38995
YLR009W	37.8707	3.61881	3.38749
CUT153	19.3275	1.84804	3.38659
YER088C-A	13.3818	1.27984	3.38623
YBR088C	28.7354	2.75296	3.38378
YMR058W	94.8283	9.09199	3.38265
YPL266W	22.0508	2.1149	3.38217
YDL111C	17.4184	1.67065	3.38213
YCR067C	16.023	1.54149	3.37774
YDR308C	9.25682	0.892332	3.37487
YEL031W	65.2304	6.28877	3.37469
CUT612	2.63698	0.254279	3.3744
YMR030W-A	3.38269	0.3265	3.37301
YDL015C	59.8383	5.77867	3.37226
YDR047W	18.6335	1.80563	3.36732
YLR388W	113.694	11.0454	3.36364
YOR121C	32.3775	3.14702	3.36293
YNL085W	47.7063	4.64483	3.36048
YNL320W	10.3721	1.01002	3.36025
YPL145C	65.1008	6.34006	3.36011
YMR300C	22.6647	2.20858	3.35926
YJL183W	33.086	3.2272	3.35787
YCR016W	12.3286	1.20328	3.35696
YER118C	15.3465	1.50072	3.35418
SUT294	1.80717	0.176882	3.35288
YIL039W	20.4522	2.00247	3.35241
YJL159W	251.875	24.6807	3.35125
YML058W-A	8.21046	0.804937	3.35052
YOR341W	79.2571	7.77302	3.34999
YIL020C	3.47447	0.340852	3.34957
YPR034W	9.44527	0.927504	3.34817
YNL037C	66.5539	6.5416	3.34681
YJL200C	21.7134	2.14291	3.34094
YKL073W	12.3294	1.21765	3.33994
YJL193W	5.72893	0.56589	3.33967
YKL027W	7.29592	0.721117	3.33878
YDR507C	9.44406	0.934372	3.33734
YPL032C	18.4357	1.82553	3.33612
SUT036	1.88341	0.18663	3.33509
SUT108	2.7604	0.273566	3.33491
YGL092W	16.4993	1.63536	3.33472
YPR036W	87.2905	8.65358	3.33446
YGR157W	56.4206	5.59658	3.33361
YDL051W	45.9305	4.55832	3.33288
YDL225W	10.0266	0.995138	3.3328
YBR244W	14.1873	1.40854	3.33233
YOR269W	3.31426	0.329518	3.33026
YLR420W	28.6545	2.85343	3.32799
CUT456	3.20013	0.319701	3.32334
YNL113W	35.9887	3.59625	3.32298
YHR065C	13.9222	1.39457	3.31949
YPL183C	13.0084	1.3035	3.31898
YLR022C	10.9791	1.10051	3.31851
YCL059C	26.1518	2.62286	3.3177
YNL287W	52.6445	5.2874	3.31565
YPL244C	15.8703	1.59425	3.31538
YIL114C	16.0296	1.61113	3.31459
YLR259C	161.966	16.2959	3.31311
YDR238C	52.732	5.31052	3.31175
YPR144C	15.905	1.60211	3.31143
YDL143W	42.6076	4.29572	3.31014
YLR008C	29.0496	2.93408	3.30754
YHR098C	28.9933	2.92874	3.30737
YML007C-A	3.92687	0.397064	3.30594
YFR025C	8.25043	0.834258	3.3059
YDL025W-A	1.55988	0.157833	3.30496
CUT739	1.73119	0.175266	3.30415
YIL027C	16.5898	1.67992	3.30383
YNL292W	8.16659	0.827194	3.30344
YBR085W	2.98442	0.302298	3.30341
YKL211C	30.1843	3.05972	3.30233
YBR154C	40.0332	4.07359	3.29682
tF(GAA)P1	260.661	26.6071	3.29229
YHR062C	10.1029	1.03461	3.28762
YPL030W	7.72498	0.792868	3.28438
YNL024C	3.0953	0.317818	3.28381
YGR187C	10.5508	1.08369	3.28333
YDR062W	48.4245	4.97392	3.28328
YGL171W	12.1044	1.24678	3.27926
CUT648	6.6777	0.687859	3.27917
YLR017W	33.1978	3.4223	3.27805
YCR028C-A	45.4743	4.68949	3.27755
YKL119C	7.26119	0.750596	3.2741
YPR041W	66.4976	6.8907	3.27058
YNR061C	20.6786	2.14419	3.26963
YGR026W	48.4167	5.0209	3.26949
YMR292W	17.378	1.80318	3.26865
YLL008W	17.2671	1.79368	3.26703
YFR028C	10.5838	1.09975	3.26661
YER062C	24.2709	2.52901	3.26259
YJR112W	6.00414	0.625808	3.26217
YER019W	9.79858	1.02135	3.26209
YKL210W	96.5125	10.0769	3.25967
YAL035W	76.7423	8.01364	3.25949
YIL096C	7.56185	0.790129	3.25858
YDR212W	57.4462	6.00316	3.25842
YEL075C	2.55139	0.266943	3.25668
YHR066W	16.9929	1.77893	3.25585
YER138W-A	36.1084	3.78012	3.25583
CUT202	2.15653	0.226083	3.25379
YOL092W	31.091	3.26325	3.25212
YIL076W	24.2893	2.55296	3.25008
YIL141W	3.6825	0.387288	3.24921
YEL032W	13.4356	1.41332	3.2489
YJL060W	15.6831	1.65263	3.24637
CUT574	9.09473	0.958466	3.24623
YKL120W	6.86685	0.724773	3.24405
YBR142W	12.8984	1.36335	3.24196
YBL040C	22.8544	2.41763	3.24081
YGR079W	12.9872	1.38036	3.23397
YJL010C	11.3939	1.21192	3.23289
YNL016W	74.1083	7.88718	3.23205
YOR164C	25.0699	2.66834	3.23194
YGR108W	10.3812	1.10501	3.23184
YBR288C	8.04594	0.856522	3.2317
YOL028C	6.66789	0.710102	3.23113
YPL163C	20.6323	2.19819	3.23052
YNL163C	9.69883	1.03622	3.22648
YMR241W	40.0349	4.28012	3.22554
YMR301C	8.90064	0.951681	3.22536
YNL246W	7.38437	0.790961	3.2228
YPL234C	68.9617	7.39285	3.22159
YCR072C	16.1993	1.73866	3.21988
YOR025W	10.2995	1.10544	3.21987
YOL061W	47.1116	5.06165	3.2184
YER127W	11.5714	1.24439	3.21705
YHR052W	24.8108	2.67117	3.21543
YLRCdelta9	7.02507	0.758712	3.21089
YML096W	4.5848	0.495959	3.20857
YDR518W	14.9216	1.61561	3.20725
YMR212C	16.3718	1.77337	3.20665
CUT061	43.012	4.66636	3.20437
YDR071C	40.9931	4.45167	3.20296
YER025W	68.8853	7.48416	3.20228
YCL058W-A	4.78468	0.519916	3.20207
YBR164C	17.8483	1.93983	3.20178
CUT166	6.43135	0.698997	3.20176
YJR054W	5.38343	0.585198	3.20153
YGR037C	222.139	24.1805	3.19955
YBR017C	19.3249	2.10366	3.19948
YBR143C	65.4018	7.14625	3.19407
YBR206W	44.7692	4.89878	3.19201
YDR487C	52.5411	5.75777	3.18986
YGR155W	166.629	18.3617	3.18187
YNL168C	20.073	2.21543	3.1796
YMR208W	12.1376	1.3412	3.17788
YGR173W	18.527	2.04792	3.1774
YGR105W	22.878	2.52992	3.1768
tF(GAA)F	249.687	27.691	3.17263
YHL011C	46.6816	5.18247	3.17114
YOR184W	57.1383	6.34611	3.17051
YNL108C	11.3247	1.26088	3.16697
YJR111C	7.73256	0.860995	3.16687
YJR076C	18.2578	2.03571	3.1649
YHR162W	109.333	12.1967	3.16416
tF(GAA)M	252.411	28.1806	3.163
YJL011C	8.27791	0.924239	3.16293
YDR508C	35.2165	3.93733	3.16096
YMR093W	14.8273	1.65922	3.15968
YKR047W	5.49099	0.614687	3.15914
YLR292C	15.3753	1.72332	3.15735
YIL049W	5.29616	0.594669	3.15479
YGL020C	14.4643	1.62474	3.15422
YMR128W	13.1322	1.47518	3.15415
YNL280C	27.2285	3.05903	3.15397
YDR354W	17.2584	1.94121	3.15227
YKR081C	25.2154	2.83744	3.15164
YPR035W	204.001	22.9648	3.15108
YML078W	52.5671	5.91965	3.15057
YLR113W	28.8205	3.24627	3.15024
YLR106C	26.516	2.99005	3.14862
YDL058W	12.6752	1.43053	3.14738
YFL001W	5.549	0.626591	3.14663
CUT035	1.11468	0.125975	3.14542
YNL044W	30.9229	3.49699	3.14449
YGR145W	15.1493	1.71339	3.14432
SUT139	8.94208	1.01294	3.14206
YHR023W	8.66588	0.983553	3.13927
YLR036C	5.29741	0.601368	3.13897
YDR094W	21.5382	2.44843	3.13697
YPR170W-B	41.6318	4.73525	3.13617
YLR146W-A	15.5669	1.77649	3.13138
YLL035W	6.72395	0.767882	3.13035
YDL063C	18.5493	2.11837	3.13034
CUT554	2.84758	0.325852	3.12745
YHR145C	265.168	30.3438	3.12743
YKL182W	239.158	27.404	3.12551
CUT662	1.76335	0.202097	3.1252
tF(GAA)P2	222.068	25.5277	3.12086
tF(GAA)H2	231.234	26.6612	3.11654
tK(CUU)F	219.869	25.3535	3.11639
YGR092W	7.83195	0.903446	3.11586
YLR452C	16.1525	1.86583	3.11387
YMR319C	11.9691	1.38476	3.11161
SUT021	1.82402	0.211992	3.10504
YJL087C	4.70661	0.548609	3.10084
YCR020C-A	16.8326	1.96228	3.10065
YPL240C	73.79	8.60489	3.1002
YGL209W	9.36474	1.09227	3.0999
YAL003W	509.73	59.4823	3.0992
YAL042W	64.3881	7.51903	3.09818
YIL051C	213.476	24.9403	3.09752
YKL081W	459.03	53.6525	3.09687
YMR184W	9.62288	1.12475	3.09686
YMR062C	21.57	2.52256	3.09607
YOL021C	17.4368	2.04023	3.09533
YDL212W	60.6488	7.09642	3.09532
YOL031C	8.44162	0.989187	3.0932
YMR149W	46.605	5.4617	3.09306
YGL161C	13.4452	1.57768	3.09122
tM(CAU)C	8.88762	1.04435	3.08919
YFR005C	9.03931	1.06222	3.08913
YOR301W	11.3999	1.34116	3.08747
YPL231W	160.645	18.9748	3.08172
YBR158W	40.2643	4.75863	3.08088
YLR050C	11.1065	1.31332	3.08011
YHR018C	33.5198	3.96381	3.08005
YBR281C	6.81546	0.806957	3.07825
YIL116W	16.8782	2.00287	3.07502
YGR166W	5.17139	0.61386	3.07457
YJL198W	20.5954	2.45061	3.07111
YPL198W	143.952	17.1445	3.06977
YAL025C	10.7966	1.28993	3.06522
YML014W	8.22077	0.984415	3.06193
YJR064W	45.12	5.40433	3.06158
YER057C	66.5147	7.96844	3.0613
YNR013C	21.2375	2.54498	3.06089
YKL140W	7.99963	0.958877	3.06052
YDR292C	11.8411	1.42054	3.05929
tF(GAA)G	248.803	29.8758	3.05795
YDL066W	100.477	12.0783	3.05637
YJL091C	9.0207	1.0848	3.0558
YBR267W	15.4193	1.85502	3.05523
YDR414C	7.33957	0.883808	3.05389
YNL061W	38.2465	4.60952	3.05264
YGR137W	13.3074	1.60431	3.05221
YHR214W	2.4673	0.29773	3.05086
YPL048W	102.405	12.3824	3.04793
YOR007C	89.0096	10.7656	3.04754
YLR384C	35.2728	4.26742	3.04712
tK(CUU)M	205.022	24.8081	3.04689
YNR027W	6.16862	0.746476	3.04678
YML036W	5.86308	0.710641	3.04447
YJL076W	29.8396	3.61909	3.04353
YER126C	26.6101	3.22855	3.04302
YHR072W-A	188.835	22.9144	3.0428
YIL109C	53.0065	6.43318	3.04256
YBR247C	21.622	2.62432	3.04249
YDL241W	4.8277	0.586271	3.0417
YHR121W	12.7743	1.55272	3.04038
YJL145W	13.9608	1.69731	3.04006
YFR027W	1.00876	0.122693	3.03946
YER007C-A	18.2786	2.22392	3.03898
YOL145C	14.9741	1.82281	3.03823
YKL191W	35.8062	4.36586	3.03587
YGL065C	7.22568	0.882585	3.03333
YKL008C	27.3464	3.34046	3.03323
YLR447C	84.7425	10.3549	3.03278
YER087C-B	78.1083	9.54527	3.03262
CUT828	6.98341	0.853536	3.03241
YEL048C	3.94207	0.48184	3.03233
YDL060W	15.8806	1.94922	3.0263
YJR030C	5.26084	0.64576	3.02622
YGL246C	6.65921	0.81818	3.02486
YDR320W-B	1.89834	0.233894	3.02081
YIL074C	20.3184	2.50445	3.02022
SUT483	2.00868	0.247635	3.01996
YNR018W	40.3205	4.97258	3.01945
YCR059C	22.529	2.78093	3.01814
YNR038W	12.9244	1.59537	3.01814
YLR276C	19.3275	2.38614	3.0179
YDR084C	13.2707	1.63958	3.01685
YIL008W	22.2335	2.75597	3.0121
YCL021W-A	14.1864	1.75887	3.01179
YHR149C	7.52331	0.932861	3.01163
YAL033W	10.5156	1.30417	3.01133
SUT056	1.66052	0.205969	3.01114
YAL026C	11.7835	1.46359	3.00919
YBL062W	1.68554	0.209359	3.00916
YDL166C	6.42941	0.79881	3.00876
YGL213C	10.1719	1.26568	3.0066
YNR041C	10.5127	1.3111	3.00329
YCR017C	28.4803	3.55384	3.00251
YLL012W	7.86736	0.981836	3.00233
YGL024W	0.970979	0.121374	2.99998
YHR170W	37.2752	4.65975	2.99989
YDR449C	9.0965	1.13888	2.9977
YBR218C	58.6403	7.34402	2.99725
YGL242C	12.5295	1.57003	2.99646
YDRWdelta25	8.58096	1.07631	2.99505
YDR461W	103.281	12.963	2.9941
YGR199W	7.60384	0.956104	2.99149
YIR009W	4.90375	0.617367	2.98968
YLR291C	22.2661	2.80431	2.98913
YDR496C	24.9807	3.16545	2.98033
YJL039C	20.5602	2.60667	2.97957
YLR109W	450.078	57.0688	2.9794
YKL156W	96.0957	12.2041	2.97711
YKL078W	7.49937	0.952597	2.97683
YKL181W	57.2506	7.29307	2.97269
YPL158C	5.7	0.728573	2.96782
YNL169C	13.1654	1.68521	2.96575
YHR024C	15.6369	2.00197	2.96546
YEL068C	10.5413	1.35017	2.96483
YKL045W	5.60156	0.718174	2.96342
YPL267W	3.68685	0.47289	2.96281
CUT077	12.4345	1.5993	2.95883
YOL019W	11.7013	1.50805	2.95591
YMR230W-A	16.9	2.17914	2.95519
CUT754	6.44091	0.832119	2.9524
YGR195W	16.6209	2.14794	2.95198
YOR241W	10.4084	1.34523	2.95183
YNR012W	10.5541	1.36465	2.9512
YGL231C	17.9392	2.31973	2.95109
YPL274W	13.5602	1.75455	2.95021
YJL196C	30.8394	3.99309	2.9492
YBR041W	18.3501	2.3825	2.94524
YNL022C	8.32684	1.08132	2.94498
YHR154W	6.29848	0.818485	2.94398
YJL035C	4.66053	0.605871	2.94341
YAL022C	18.1501	2.36187	2.94197
YCL018W	23.5203	3.06078	2.94193
YDL093W	8.23824	1.07247	2.94139
CUT507	1.05535	0.137665	2.93849
YGL078C	27.3399	3.56838	2.93767
YOR168W	47.4151	6.19123	2.93705
YGR090W	22.8553	2.98521	2.93662
YNL236W	6.13521	0.803416	2.93289
YIL162W	13.4813	1.76546	2.93284
YLR003C	13.6312	1.78611	2.93202
CUT826	150.108	19.6907	2.93042
YJR032W	7.43599	0.97628	2.92916
YDL141W	9.6382	1.26542	2.92914
YGL099W	17.4348	2.29239	2.92704
YPR051W	9.05539	1.19184	2.92559
SUT388	12.268	1.61764	2.92294
YPR052C	26.7442	3.52671	2.92283
SUT818	3.68252	0.486165	2.92117
YBR109W-A	2.06222	0.272486	2.91994
YFL034C-A	30.9192	4.09113	2.91793
YOR047C	7.30479	0.967905	2.91591
SUT790	6.09813	0.808076	2.9158
YBR221C	147.63	19.5733	2.91503
YCR090C	14.6831	1.94699	2.91483
YMR144W	3.54611	0.470494	2.91399
YOR112W	6.46178	0.858346	2.9123
YBR202W	12.4934	1.65964	2.91222
YKR082W	13.7179	1.82434	2.91062
YGR233C	13.23	1.76032	2.9099
YKL172W	29.7283	3.95581	2.90979
YLR088W	11.7286	1.56101	2.90947
YOR280C	4.78498	0.636898	2.90938
YGL083W	4.52614	0.60278	2.90858
YMR116C	1117.63	148.887	2.90815
YPL210C	14.4221	1.9245	2.90573
SUT336	4.12975	0.551246	2.90529
YDL148C	18.5413	2.47756	2.90375
YDR119W	28.5719	3.81826	2.90361
YPL175W	4.84372	0.647453	2.90327
YDR170C	31.6238	4.22787	2.90301
YFL032W	82.1257	10.9837	2.90247
YLR208W	46.8627	6.27324	2.90116
tF(GAA)H1	241.997	32.4084	2.90055
YBR080C	20.0011	2.6813	2.89907
YLR366W	2.59979	0.348694	2.89836
YKL018W	10.4141	1.40114	2.89386
YML043C	6.02538	0.810942	2.89338
YHR039C-A	87.4652	11.7765	2.89279
YOL155C	8.25236	1.11116	2.89274
YBR023C	18.5072	2.49578	2.89053
YFL010C	62.1348	8.38047	2.8903
YJR117W	31.7177	4.283	2.8886
YLL049W	7.95017	1.07505	2.88658
YPR112C	18.7294	2.54332	2.88052
YJR144W	18.9538	2.57609	2.87923
CUT587	2.86799	0.389835	2.8791
YNL233W	6.57207	0.893599	2.87865
YKL205W	10.1057	1.37694	2.87563
YER011W	6.57286	0.89657	2.87403
YLR429W	27.8144	3.79812	2.87248
YMR173W-A	37.4028	5.11323	2.87084
YCR020W-B	8.57251	1.17217	2.87054
YLR146C	9.83214	1.3461	2.86872
YMR266W	30.4769	4.17711	2.86714
YLR057W	7.12192	0.976814	2.86611
YML093W	12.9791	1.78146	2.86506
YLR027C	119.733	16.4491	2.86374
SUT278	1.56343	0.215034	2.86208
YMR013C-A	3.86869	0.53331	2.8588
YNL075W	16.4276	2.2646	2.85879
YER134C	11.0504	1.52533	2.8569
CUT495	22.66	3.12843	2.85664
YIL131C	8.62594	1.19175	2.8556
tF(GAA)B	192.937	26.7085	2.85276
YMRWdelta12	4.34373	0.602221	2.85057
YDR299W	11.855	1.64485	2.84948
CUT879	6.01639	0.835183	2.84873
YDR190C	23.9711	3.34119	2.84286
YEL051W	70.6598	9.86009	2.84122
YDL103C	12.3714	1.72792	2.83989
YHR005C-A	58.0902	8.12689	2.83752
YGL009C	28.5298	3.99204	2.83727
CUT914	1.53402	0.214908	2.83553
tK(CUU)G2	211.843	29.6792	2.83547
YNL262W	7.3796	1.03409	2.83518
YGLWdelta9	4.09966	0.575302	2.83311
YMR243C	58.0337	8.14663	2.83262
YHR085W	6.63027	0.930933	2.83232
YFR042W	7.08163	0.995016	2.83129
YNL151C	10.068	1.41526	2.83064
YDR348C	10.9253	1.53617	2.83026
YBR069C	59.6291	8.38764	2.82968
YKL143W	12.5745	1.76969	2.82893
YIL169C	2.38183	0.33528	2.82864
YPR046W	3.89334	0.548599	2.82719
tK(CUU)K	203.861	28.7611	2.8254
YBR141C	5.39989	0.762402	2.82431
SUT485	1.96872	0.278013	2.82403
YJL074C	5.72634	0.808732	2.82388
YKL194C	3.92607	0.555213	2.82197
YPR028W	137.935	19.5152	2.82132
YKL184W	39.4951	5.5936	2.81983
YDR155C	1039.21	147.386	2.81781
YLR274W	6.41624	0.910547	2.81692
YLL011W	12.1333	1.72274	2.81619
YLR389C	21.8367	3.10202	2.81547
YOL020W	18.9499	2.69499	2.81384
YDL102W	8.7621	1.24833	2.81128
SUT706	5.21715	0.74359	2.81068
tK(CUU)E2	200.209	28.5599	2.80945
YBL032W	39.5655	5.64579	2.80899
YLR144C	7.28069	1.03923	2.80857
YDR378C	36.2208	5.1741	2.80744
YMR276W	60.5957	8.66316	2.80625
YHR142W	9.66007	1.38158	2.80572
YKL192C	78.6677	11.255	2.8052
YLR095C	5.00811	0.716518	2.80519
YLL004W	3.00186	0.429684	2.80451
YDL016C	16.5751	2.3731	2.80417
YOR360C	32.5719	4.66417	2.80393
YJL061W	7.98014	1.14399	2.80234
YIR034C	19.0107	2.72849	2.80064
YDL003W	4.67914	0.671908	2.79991
YGL221C	25.5049	3.66765	2.79784
SUT553	2.25123	0.324166	2.79591
YLR172C	44.2982	6.38278	2.79499
tK(CUU)P	197.251	28.4575	2.79315
YOR216C	7.29869	1.05308	2.79302
tL(UAA)D	461.5	66.6069	2.79259
YLR002C	11.7432	1.69494	2.79253
YKL122C	13.8963	2.00573	2.79251
YDL127W	5.63317	0.813337	2.79202
YML080W	7.58134	1.0949	2.79166
YML130C	15.1087	2.18228	2.79147
YPL094C	44.2313	6.39157	2.79083
YPL207W	17.6904	2.5598	2.78886
YOR091W	24.3284	3.52362	2.78751
YNL071W	84.7471	12.2872	2.78601
YJR040W	6.20555	0.899923	2.78568
YML038C	13.0408	1.89138	2.78552
tK(CUU)J	210.256	30.5619	2.78234
YMR129W	16.9626	2.46595	2.78215
YML061C	6.3112	0.918407	2.78071
YPR139C	13.308	1.9375	2.78002
CUT059	1.38612	0.201808	2.78
YOR131C	6.09578	0.888046	2.77911
YLR347C	37.2268	5.43103	2.77705
YOR115C	9.69659	1.4161	2.77555
YLR188W	12.698	1.85792	2.77284
YLR419W	6.30383	0.922378	2.7728
YBL089W	5.71545	0.836447	2.77252
YBR220C	10.4727	1.53352	2.77172
YGL067W	9.71037	1.42231	2.77129
YGL207W	34.2609	5.0193	2.771
YGR082W	38.879	5.69845	2.77035
YPL184C	42.0923	6.1717	2.76981
YER178W	237.491	34.875	2.76761
YDR339C	18.0672	2.65582	2.76614
YDR352W	11.7553	1.73179	2.76297
YNL291C	13.6052	2.00491	2.76255
YLR351C	25.8993	3.81725	2.76231
YPL012W	37.8657	5.58377	2.76158
YCR018C	7.87118	1.16396	2.75754
YNL124W	8.05101	1.1906	2.75748
CUT506	1.20863	0.178751	2.75736
YJR120W	59.6735	8.82548	2.75734
YGR177C	6.82005	1.00885	2.75707
YDR245W	24.6263	3.64394	2.75663
YAR002W	11.1158	1.64579	2.75576
YLR104W	11.4528	1.6991	2.75286
YOL070C	12.3985	1.84125	2.7514
tK(CUU)G1	202.965	30.1919	2.749
YPR016C	77.2069	11.4927	2.74802
YJL179W	12.546	1.87022	2.74595
YDR361C	23.1815	3.45891	2.74458
YNL072W	5.97693	0.892481	2.74351
YHR099W	15.648	2.34104	2.74076
YMR109W	15.6924	2.34789	2.74063
YOR304C-A	6.89467	1.03279	2.73893
CUT742	2.14582	0.32144	2.73891
YPR138C	12.5391	1.87886	2.7385
YDR367W	12.4061	1.8591	2.73838
YOR016C	15.1696	2.27336	2.73829
YGL201C	9.08399	1.36372	2.73578
YHR005C	8.98145	1.34895	2.73511
YMR074C	54.2706	8.15336	2.7347
YNL308C	16.5632	2.48962	2.73399
YBR110W	9.73389	1.46328	2.73381
YPL068C	4.21792	0.634118	2.73371
YNL263C	31.1808	4.69072	2.73278
YJL118W	5.49919	0.828706	2.73029
YOR002W	17.8398	2.6887	2.73012
YML012W	94.6307	14.3094	2.72534
YNL148C	3.53207	0.5342	2.72506
YOL093W	5.38993	0.815229	2.72499
YOR300W	3.00892	0.455651	2.72324
YJR001W	11.3989	1.72971	2.7203
YDR045C	12.7084	1.92843	2.72028
YDR234W	23.1297	3.51653	2.71752
YPRWdelta12	7.76812	1.18154	2.7169
YBL028C	24.627	3.75087	2.71494
YLL002W	2.42236	0.369234	2.71381
YLR129W	13.5127	2.06016	2.71349
YBR263W	84.0069	12.8123	2.71298
tL(UAA)B2	466.257	71.1416	2.71236
YER032W	5.32736	0.812939	2.7122
YDR365C	30.4491	4.65132	2.71069
YDL140C	100.746	15.3898	2.71068
YGR198W	8.72818	1.33417	2.70974
YHR029C	3.94375	0.603265	2.70871
YER001W	10.5776	1.61879	2.70803
YGR119C	14.5504	2.22708	2.70784
YBR133C	12.9086	1.97676	2.70712
YNL046W	15.0674	2.30881	2.70621
CUT633	1.1183	0.171578	2.70438
NTS2-2	93.3231	14.3264	2.70356
YGR120C	5.03523	0.774002	2.70165
tK(CUU)E1	208.787	32.0961	2.70156
YLR026C	11.1382	1.71841	2.69637
YOR260W	24.9879	3.85794	2.69533
YPL050C	31.8862	4.92974	2.69335
tK(CUU)D1	200.41	30.9967	2.69277
YOR209C	29.6649	4.58919	2.69245
YLL033W	2.08897	0.323179	2.69239
YDR211W	20.2603	3.13523	2.69201
YOR265W	15.3811	2.38428	2.68954
YKL013C	33.1056	5.13941	2.6874
tK(CUU)C	215.281	33.4242	2.68726
YIL127C	12.2346	1.90269	2.68485
YNR026C	5.48422	0.853303	2.68416
YBR042C	9.05296	1.40859	2.68414
SUT063	2.59742	0.404883	2.6815
YML074C	42.2551	6.58848	2.68111
YPR175W	3.55082	0.553671	2.68105
YMR132C	2.04784	0.319635	2.6796
YML015C	4.90901	0.766243	2.67956
YJL014W	38.7088	6.04583	2.67865
YBR229C	20.6282	3.22193	2.67862
YAR033W	3.78745	0.591969	2.67763
YML119W	4.84926	0.758591	2.67637
tF(GAA)N	118.585	18.5635	2.67539
YPR020W	17.1866	2.69109	2.67502
YJR024C	18.1681	2.84553	2.67463
YGR221C	3.45496	0.541525	2.67357
YAR008W	2.69443	0.422864	2.67171
YER163C	9.54193	1.49781	2.67142
YMR141C	1.11404	0.174995	2.67042
YDR280W	8.10509	1.27362	2.66989
YGR284C	42.1144	6.61786	2.66988
YKR070W	13.4256	2.11153	2.66862
YPL217C	13.5203	2.1267	2.66844
YJR015W	26.7519	4.20829	2.66834
YPR173C	15.0743	2.37182	2.66803
YDR161W	13.9129	2.19049	2.6671
YOR203W	110.127	17.3479	2.66634
YHL007C	10.5508	1.66267	2.66578
YGR251W	5.2581	0.828682	2.66565
YCL014W	11.3575	1.7914	2.66448
tK(CUU)I	181.234	28.5995	2.66379
YJL124C	36.2799	5.73876	2.66036
YBR246W	11.5793	1.83215	2.65994
YLR065C	13.2615	2.09843	2.65986
YGL111W	16.6237	2.63073	2.6597
YCR003W	6.67064	1.05609	2.6591
YJR022W	2.02006	0.320001	2.65825
YJR041C	13.8691	2.19731	2.65807
YNR025C	2.47718	0.393202	2.65536
YNL189W	52.3239	8.30761	2.65496
YJL058C	1.92488	0.306147	2.65247
YHR031C	3.84637	0.611833	2.65229
YPL241C	3.718	0.592072	2.65068
YNL188W	3.93999	0.628795	2.64753
YOL056W	4.64928	0.742031	2.64746
YFL031W	296.386	47.3231	2.64686
YDR528W	4.65863	0.744204	2.64613
YMR010W	17.3123	2.76816	2.6448
CUT461	1.33718	0.214352	2.64114
YDL213C	16.2828	2.61096	2.6407
YPL169C	9.31021	1.49296	2.64064
YKL077W	37.0368	5.94103	2.64017
YLL030C	27.1954	4.36504	2.6393
YNL181W	7.53864	1.21053	2.63867
YCL057W	31.421	5.04874	2.63773
YIL040W	12.0843	1.94194	2.63756
YOR101W	18.0982	2.91088	2.63632
YBR112C	11.6414	1.87378	2.63523
YDR141C	8.86228	1.42647	2.63523
YOR095C	22.5324	3.62741	2.63499
YHR144C	5.93672	0.95672	2.6335
YBR210W	5.90186	0.951582	2.63277
YFR018C	18.1436	2.9267	2.63211
CUT162	6.77115	1.0941	2.62965
YJR121W	235.396	38.0519	2.62905
SUT250	0.985702	0.159426	2.62826
YGR227W	10.3099	1.66763	2.62816
YMR259C	9.04111	1.46412	2.62647
YMR076C	5.4124	0.876821	2.62591
YKL165C	16.8291	2.72964	2.62417
YIL079C	11.2626	1.82736	2.6237
NTS2-1	92.5028	15.0211	2.62251
YMR078C	3.92591	0.637625	2.62225
YMR099C	42.5428	6.91978	2.62012
YMR220W	11.526	1.87814	2.61751
SUT809	1.16768	0.190346	2.61695
YJL051W	7.15278	1.16647	2.61635
YDR489W	5.32904	0.869243	2.61604
YML110C	31.5674	5.14964	2.61589
YPL235W	21.5462	3.51502	2.61583
YLR068W	8.0653	1.31686	2.61463
YJR135W-A	29.1894	4.76935	2.61358
YNL307C	50.2891	8.22114	2.61284
YIL094C	40.8348	6.6845	2.61091
YKR001C	38.4369	6.29282	2.61071
YOR359W	11.3661	1.862	2.60981
YJL201W	6.58008	1.07835	2.60928
tK(CUU)G3	203.592	33.3679	2.60915
YDL031W	18.8115	3.08617	2.60772
YNL110C	26.885	4.41392	2.60667
CUT180	7.81775	1.28443	2.60562
YHR181W	21.9125	3.60285	2.60454
YGR283C	7.43348	1.22281	2.60384
YGL203C	12.1419	1.99763	2.60364
YHRCdelta10	28.2003	4.63962	2.60363
YLR214W	9.16384	1.5081	2.60322
YPL081W	66.3575	10.9319	2.60172
CUT325	2.12191	0.349603	2.60158
YML072C	58.9542	9.71645	2.60109
YMR011W	68.7501	11.3501	2.59865
YDR412W	9.51062	1.57229	2.59668
YPL242C	8.61246	1.42421	2.59627
YOR299W	6.74481	1.11548	2.59611
YDR284C	19.1026	3.16005	2.59575
YBR160W	8.38344	1.38852	2.594
tL(UAA)K	432.603	71.6788	2.59342
YHL034C	82.3415	13.6485	2.59287
YMR024W	10.3557	1.71732	2.5922
YIL091C	11.623	1.92749	2.59218
YGL238W	27.3015	4.53198	2.59077
YLR066W	26.4801	4.39602	2.59064
YBR245C	12.5088	2.07847	2.58935
YKL099C	14.0762	2.33897	2.58932
YLR272C	5.57357	0.926167	2.58926
YGR180C	199.395	33.1372	2.58911
YGL169W	10.1004	1.67874	2.58896
YER120W	101.38	16.8645	2.58771
YJL111W	32.8862	5.48166	2.5848
tL(UAA)J	429.856	71.6871	2.58407
YOL022C	15.3558	2.56836	2.57987
YNL217W	14.9433	2.5008	2.57904
YNL029C	5.09635	0.854234	2.57676
YMR315W	36.7498	6.16069	2.57657
YOR151C	50.3165	8.44305	2.57519
YER044C	22.5145	3.78012	2.57435
YKL183W	12.7379	2.13928	2.57393
YLR192C	33.0449	5.55601	2.57231
YOL107W	4.42309	0.743868	2.57194
YAR066W	2.2458	0.378119	2.57032
CUT247	5.64164	0.950811	2.56888
YOR288C	5.91498	0.997116	2.56854
YNL002C	30.6288	5.16459	2.56816
YOR197W	29.4001	4.95842	2.56787
YGR136W	13.4918	2.27573	2.56769
YJR142W	5.4301	0.916768	2.56635
YBL091C	25.5883	4.32088	2.56608
YBR177C	14.5411	2.45803	2.56455
YLR183C	8.40388	1.42148	2.56366
YOR159C	14.4033	2.44038	2.56122
YGR156W	5.10522	0.865099	2.56104
YOR233W	6.76747	1.14733	2.56034
YDL171C	43.6926	7.41229	2.5594
YPL103C	4.7097	0.799176	2.55905
YPR125W	7.99377	1.35798	2.55742
YLL021W	12.358	2.10009	2.55692
YPL053C	19.6658	3.34217	2.55683
YBR007C	3.3016	0.56131	2.55629
SUT541	1.4766	0.251099	2.55595
YEL053C	8.17847	1.39081	2.5559
SUT002	1.88125	0.320154	2.55485
YAL059W	19.6721	3.34801	2.55478
YAR073W	3.63059	0.618167	2.55413
YIL134W	5.96018	1.01598	2.55249
tL(UAA)B1	460.423	78.4851	2.55247
YBR058C-A	36.6023	6.24266	2.5517
YKL035W	82.8127	14.1397	2.5501
YML037C	2.2027	0.376142	2.54992
YDL029W	35.7693	6.11112	2.54922
YHR185C	3.93148	0.671821	2.54892
YLR412W	9.77908	1.6718	2.54829
YJL008C	39.2367	6.71252	2.54728
CUT385	4.1122	0.704953	2.54431
YJL217W	21.7481	3.72923	2.54394
YOR128C	14.526	2.49217	2.54316
YJL143W	32.2249	5.52972	2.5429
YML105C	13.7137	2.35489	2.54189
YLR397C	10.2214	1.7563	2.54099
YGR266W	7.5971	1.30577	2.54055
YPL043W	15.9034	2.73493	2.53976
YJR132W	17.4543	3.00755	2.53692
YOR236W	8.37047	1.4425	2.53674
YKL021C	8.23464	1.41978	2.53604
YLR103C	3.02882	0.522265	2.5359
YGL043W	9.56707	1.65133	2.53445
YHR126C	0.954478	0.164781	2.53417
CUT348	1.45228	0.250727	2.53413
YLR011W	3.76404	0.650067	2.53362
YGL040C	30.3739	5.24591	2.53357
YDR164C	7.57007	1.30811	2.53283
YNR054C	7.96612	1.37865	2.53062
YIL140W	6.38768	1.10586	2.53012
YKR003W	8.19948	1.42094	2.52869
YFR002W	10.0745	1.74614	2.52846
YEL071W	66.8554	11.6008	2.52681
YPL243W	16.6128	2.88528	2.52551
YGL257C	8.47257	1.47304	2.52401
tP(UGG)O2	443.779	77.2039	2.52309
YLR020C	6.81483	1.18666	2.52177
YBR248C	19.2057	3.34502	2.52145
YJRWdelta18	6.62099	1.15368	2.5208
YIR006C	28.9449	5.05096	2.51868
YML115C	17.6771	3.08795	2.51716
YNL221C	11.0097	1.92519	2.5157
YBL061C	9.55015	1.67002	2.51566
SUT512	2.03327	0.355661	2.51523
YIR022W	12.1078	2.11817	2.51505
YMR075C-A	1.99473	0.349354	2.51343
tL(UAA)L	389.79	68.2796	2.51317
YBL068W-A	4.43905	0.777617	2.51312
YPRWsigma3	2.51099	0.440421	2.5113
YKL207W	48.8489	8.56882	2.51116
YGL256W	18.144	3.18305	2.51101
YBL023C	15.0529	2.64389	2.50931
YKL069W	9.34033	1.64411	2.50617
YMR285C	4.59756	0.809598	2.50559
YJL168C	6.17775	1.0886	2.50461
YDR396W	1.95699	0.344954	2.50416
YBL107W-A	20.0974	3.54276	2.50406
YNR017W	41.763	7.36548	2.50337
YNL059C	8.11945	1.43308	2.50226
SUT159	1.14994	0.202992	2.50207
YKL216W	114.162	20.1533	2.50199
YLR237W	13.3456	2.35695	2.50137
YER146W	29.4026	5.19648	2.50034
YOL098C	19.6607	3.47575	2.49992
YGL241W	4.711	0.833092	2.49948
YPR190C	11.4151	2.01955	2.49884
YLR390W-A	124.137	21.9672	2.49851
YOL149W	7.46198	1.32061	2.49836
CUT182	2.69876	0.477764	2.49792
YHR088W	12.2527	2.17249	2.49569
YMR092C	28.9432	5.13281	2.4954
YOR186C-A	1.30388	0.231252	2.49527
CUT675	1.09683	0.194715	2.4939
YIL119C	8.44651	1.4997	2.49368
YDL240W	5.08906	0.904947	2.49149
YGL151W	6.14058	1.0949	2.48757
YMR158W	9.28064	1.65503	2.48736
tL(UAA)N	425.359	75.9119	2.48628
YDL178W	9.4833	1.69571	2.4835
YDR427W	21.044	3.76463	2.48283
YHL013C	4.91414	0.879495	2.48219
YNL166C	7.04897	1.2653	2.47794
YLR131C	5.18959	0.932	2.47722
YDR233C	135.207	24.3135	2.47534
YDR531W	13.2088	2.37613	2.47481
YFR024C-A	24.8279	4.46832	2.47416
YDR376W	6.18351	1.11561	2.47059
YMR209C	7.73875	1.39682	2.46996
YEL015W	10.0761	1.82235	2.46706
YIL010W	9.83777	1.78185	2.46496
YPL091W	27.6776	5.01386	2.46473
YER105C	15.6598	2.83928	2.46347
YKR060W	5.52046	1.00238	2.46137
YBR109C	96.9493	17.609	2.46092
YPR082C	10.2035	1.85327	2.46091
YGR063C	18.1775	3.3066	2.45873
YAL044C	58.946	10.7291	2.45787
CUT294	1.05407	0.19188	2.4577
YDR266C	10.3754	1.88913	2.45737
YER168C	9.04153	1.64732	2.45644
YLR316C	4.75549	0.866516	2.4563
YJR045C	270.436	49.2986	2.45567
YOR311C	18.378	3.35093	2.45534
YJL117W	45.1849	8.24576	2.45412
YPR174C	6.24779	1.14018	2.45408
YGL116W	5.66998	1.03485	2.45393
YHR060W	6.27835	1.14647	2.45318
YBRWTy1-2	1.88008	0.3441	2.44989
YPL205C	1.44988	0.26555	2.44887
YOL064C	15.278	2.79874	2.44861
YNL070W	55.1649	10.117	2.44697
YKR024C	8.22793	1.51183	2.44423
YPR137W	10.8093	1.98685	2.44371
YOR321W	8.75832	1.61014	2.44347
YKR093W	84.3779	15.5197	2.44276
YNL102W	7.16903	1.31896	2.44238
YNL257C	4.65339	0.856513	2.44173
YER177W	222.594	40.9846	2.44126
YMR173W	6.64044	1.22277	2.44113
YOR239W	12.8229	2.36148	2.44096
YKL031W	6.80601	1.25478	2.43938
YNR075W	3.97249	0.73298	2.4382
YLR115W	5.4356	1.00299	2.43813
YMR083W	95.4129	17.6269	2.43641
YJL129C	9.51795	1.75928	2.43567
YDR429C	57.0877	10.5602	2.43454
YKL068W	11.8744	2.19788	2.43367
YOL002C	15.1049	2.79677	2.43318
YER064C	13.8216	2.56151	2.43186
YOR109W	13.0674	2.42338	2.43088
YFR041C	6.27123	1.16482	2.42863
YPR188C	18.4067	3.42213	2.42727
YFR037C	16.2914	3.0346	2.42453
YCL001W	29.7325	5.54084	2.42386
YMR261C	19.6473	3.66361	2.42299
YOR006C	7.06719	1.31789	2.42291
YJR043C	5.95407	1.1107	2.4224
YPR108W	22.6354	4.22324	2.42216
YHRCdelta8	9.94259	1.85512	2.42211
YKL117W	42.7625	7.97965	2.42195
YDR221W	7.50165	1.40034	2.42144
YBL030C	101.054	18.879	2.42027
YOL029C	5.74288	1.07351	2.41944
YERCTy1-2	1.73786	0.324917	2.41917
YML059C	11.516	2.15768	2.41608
tW(CCA)G2	956.703	179.297	2.41572
YML016C	12.399	2.32598	2.41431
YER145C	34.6097	6.50203	2.41222
YNL316C	5.34137	1.0042	2.41117
YOR027W	52.7944	9.93206	2.41022
YEL038W	23.5664	4.43391	2.41008
YLR226W	4.00069	0.752818	2.40988
YPR170W-A	44.9825	8.46593	2.40962
YELWdelta2	24.6816	4.64586	2.40942
YDR135C	31.3841	5.90782	2.40934
YKL019W	19.541	3.68084	2.4084
YOR251C	19.3333	3.64273	2.408
SUT574	1.88833	0.355822	2.40788
YARWdelta6	9.44041	1.7799	2.40705
YDL153C	9.34278	1.76421	2.40483
tW(CCA)K	1006.44	190.324	2.40274
ETS1-1	10122	1916.45	2.40099
YGL115W	22.1076	4.18989	2.39956
YOR094W	9.47861	1.79758	2.39862
ETS1-2	10085.9	1912.96	2.39846
YBRWdelta13	31.119	5.90333	2.3982
YDRWdelta29	10.462	1.98573	2.39741
YGR280C	11.5144	2.18814	2.39566
YOR332W	112.951	21.4782	2.39475
YOR074C	8.41106	1.59989	2.39432
CUT141	6.25331	1.1906	2.39293
tK(CUU)D2	152.807	29.1131	2.39196
YOR238W	3.8675	0.737464	2.39076
YFL017C	9.5069	1.8138	2.38996
CUT082	1.25023	0.238632	2.38933
YLR064W	11.554	2.20554	2.38919
YFL004W	33.679	6.43563	2.3877
YGR135W	49.0945	9.38353	2.38736
SUT093	2.80879	0.537019	2.3869
YNL049C	12.1967	2.33482	2.38512
YGL019W	25.8228	4.9473	2.38393
YPR062W	45.7957	8.77575	2.38362
YDR407C	7.24766	1.38892	2.38355
YOR021C	33.2199	6.36761	2.38322
YLR313C	1.76689	0.338686	2.38319
YMR033W	8.90379	1.70728	2.38272
CUT439	1.48784	0.285629	2.381
tW(CCA)J	926.355	177.841	2.38098
YAL019W	13.858	2.66052	2.38094
YLR385C	4.22595	0.81189	2.37992
tW(CCA)G1	940.519	180.693	2.37992
YDL037C	5.68327	1.09237	2.37926
SUT734	2.24363	0.43127	2.37917
CUT481	1.29983	0.249856	2.37915
YNL259C	28.0903	5.40313	2.37821
YLR401C	11.0578	2.12721	2.37802
tP(AGG)C	695.185	133.82	2.37711
YNR051C	27.9914	5.38925	2.37683
YLR287C	8.48516	1.63383	2.37669
YBR009C	183.69	35.3936	2.37571
YJR065C	53.448	10.3098	2.37412
YMR091C	11.7084	2.2588	2.37392
YJL062W	9.72098	1.87782	2.37204
YIL142W	49.642	9.58952	2.37203
YORWdelta19	6.26996	1.21147	2.3717
YOL012C	44.319	8.56788	2.37091
YDR346C	42.0283	8.13439	2.36925
YKL082C	9.56813	1.85337	2.36808
YILWdelta2	7.92706	1.5358	2.36779
YPR124W	6.582	1.27595	2.36695
YGRWdelta11	11.4064	2.21182	2.36654
YDR189W	13.0866	2.53826	2.36618
YKR063C	5.2691	1.02222	2.36585
YKL047W	5.22425	1.01454	2.3644
YDR301W	8.49991	1.65107	2.36405
YMR166C	4.19716	0.815345	2.36393
YDL164C	6.22211	1.20908	2.36349
YIL128W	8.09297	1.57278	2.36335
SUT711	3.45986	0.672677	2.36273
YPL117C	22.2526	4.32816	2.36215
YIR021W	6.34183	1.2344	2.36109
YLR418C	9.81242	1.91441	2.35771
YNL268W	30.7529	6.00205	2.3572
YGL072C	2.13458	0.417556	2.35391
YHR152W	15.5848	3.04883	2.35381
tW(CCA)P	955.107	186.846	2.35381
YPLWdelta5	9.07876	1.77757	2.35259
YER060W	2.87898	0.564158	2.35139
YMLWdelta6	16.2882	3.19596	2.34951
YNL154C	21.1793	4.15593	2.34941
tW(CCA)M	938.16	184.108	2.34928
YBR074W	18.4678	3.6261	2.34852
YGR089W	9.43775	1.85484	2.34715
CUT624	5.62478	1.10579	2.34672
YPR108W-A	3.14135	0.617632	2.34656
YGL126W	8.46517	1.66516	2.34588
tY(GUA)J1	80.6546	15.8812	2.34444
YNL038W	6.26357	1.23361	2.3441
YOR246C	16.5641	3.26309	2.34375
tY(GUA)J2	82.1224	16.187	2.34294
YLR154C-G	165.536	32.6298	2.34288
YMR003W	5.68431	1.12133	2.34177
YGRCdelta30	58.16	11.4838	2.34043
YLR021W	6.0146	1.188	2.33994
YMR203W	48.6691	9.61794	2.33921
YAR031W	3.35984	0.664185	2.33873
YKL101W	11.8104	2.33539	2.33832
YDR510W	105.361	20.837	2.33812
YDR063W	9.96528	1.97364	2.33605
YGL084C	13.6389	2.70229	2.33547
CUT557	2.37617	0.47104	2.33472
YBR060C	5.79543	1.1492	2.33428
YOR087W	7.51876	1.49224	2.33301
YDR268W	4.1758	0.829095	2.33244
YFR011C	5.91949	1.17633	2.33118
YMR134W	4.83308	0.960647	2.33086
YDR408C	28.6782	5.70817	2.32885
YLL048C	41.4613	8.25763	2.32796
tR(UCU)G3	75.9522	15.1325	2.32744
YPL262W	56.1141	11.1801	2.32742
YBR162W-A	53.4385	10.6562	2.32618
YKL130C	9.43491	1.88168	2.32598
SUT298	11.7724	2.34789	2.32597
YLR229C	45.7567	9.1281	2.3256
YBL099W	152.738	30.4725	2.32548
YNL290W	12.1532	2.42568	2.32488
YPR105C	6.34548	1.26681	2.32453
CUT847	2.6172	0.522986	2.32318
YER189W	3.52024	0.706153	2.31762
YERWdelta22	30.3362	6.08803	2.31699
SUT374	1.34628	0.270498	2.31529
tV(CAC)D	782.711	157.451	2.31357
YNL244C	165.958	33.3877	2.31343
YPL007C	3.4482	0.694254	2.31231
YER092W	11.9781	2.41398	2.31091
YHR072W	15.9174	3.20879	2.3105
YMR274C	2.92163	0.589298	2.3097
YMR014W	7.20428	1.45458	2.30825
SUT527	2.27324	0.459235	2.30745
YMR263W	6.79778	1.37384	2.30685
CUT391	1.39815	0.282594	2.30671
YER016W	6.93928	1.40429	2.30494
YKR084C	13.1426	2.66106	2.30418
SUT805	1.90283	0.385297	2.30411
YDRWdelta26	9.59721	1.94403	2.30356
SUT837	2.42393	0.491202	2.30296
tR(UCU)K	62.8623	12.7484	2.30188
YNR015W	14.0177	2.84402	2.30125
YDR172W	52.7291	10.7046	2.30036
YOR011W	4.51773	0.917348	2.30006
YGR203W	14.1057	2.86516	2.29959
SUT361	2.28988	0.465388	2.29876
YCL026C-B	6.82846	1.38805	2.29851
YDL086W	40.625	8.26009	2.29814
YHR148W	17.988	3.65744	2.29812
YDR191W	1.63863	0.333517	2.29666
YJR084W	3.64334	0.742151	2.29548
YHR076W	9.59391	1.95548	2.2946
YPR060C	13.8054	2.81638	2.29331
YDR222W	2.62767	0.536994	2.29081
YOR295W	3.96996	0.811399	2.29064
YMR289W	5.81599	1.189	2.29027
YOL094C	6.58702	1.3474	2.28944
YDL126C	126.375	25.8643	2.28868
YPR162C	4.11001	0.842426	2.28652
YLR404W	4.20528	0.862765	2.28516
tY(GUA)F2	87.6366	17.9848	2.28476
YMR117C	3.44836	0.707839	2.28442
tY(GUA)F1	85.5936	17.5711	2.2843
YHL004W	15.6514	3.21396	2.28387
YJL207C	9.52036	1.95512	2.28376
YPR189W	8.54993	1.75597	2.28364
YPL222C-A	4.73224	0.972117	2.28332
YIL041W	71.4849	14.6933	2.28248
YDL100C	54.0492	11.1157	2.28168
SUT712	1.70943	0.351595	2.28153
YOR283W	12.2767	2.52616	2.2809
YPL155C	5.27413	1.08657	2.27915
YGR038W	22.367	4.61003	2.27853
YJL134W	9.21123	1.8991	2.27808
YFR034W-A	12.6908	2.61832	2.27707
YMR236W	26.5208	5.47232	2.2769
YHR069C	12.4567	2.57229	2.2758
YFL018C	51.4064	10.6237	2.27466
CUT208	2.38536	0.493105	2.27424
YBR171W	21.1535	4.37361	2.274
tN(GUU)F	18.123	3.75108	2.27244
YOR337W	6.62054	1.37037	2.27238
YIL019W	5.48599	1.13625	2.27148
YNL298W	5.57651	1.15538	2.271
YLR147C	8.66273	1.79569	2.27029
YPL014W	5.13977	1.06654	2.26876
YER122C	25.4854	5.29997	2.26561
YNR003C	10.9194	2.27084	2.26559
YNL121C	27.3139	5.68281	2.26496
YKR025W	12.1463	2.52867	2.26406
YNL273W	4.58352	0.954572	2.26353
YHRCdelta16	32.4186	6.75324	2.26317
YDR138W	5.57281	1.16125	2.26272
YLR154W-A	196.409	40.9287	2.26267
YOL144W	5.07843	1.05908	2.26157
tV(CAC)H	804.975	167.937	2.26102
YJR075W	40.3941	8.42891	2.26073
YPR072W	12.5858	2.62718	2.2602
YHR036W	4.49988	0.940448	2.25846
YHR196W	14.4085	3.01222	2.25803
YHR172W	3.9519	0.826614	2.25726
YGR017W	15.6488	3.2749	2.25653
tY(GUA)M2	86.0489	18.0159	2.25588
YHR190W	52.2339	10.9371	2.25576
YNL035C	7.90064	1.6545	2.25557
YML023C	5.1141	1.07148	2.25488
YER087C-A	5.19479	1.0888	2.25433
YMRWdelta21	4.42468	0.928542	2.25253
YER107C	11.0473	2.31898	2.25214
YFL008W	6.24948	1.31255	2.25137
CUT148	3.5879	0.753722	2.25103
YDL224C	12.748	2.6786	2.25072
YOR306C	7.43276	1.5633	2.24931
YIR018C-A	18.9836	3.99312	2.24917
YGL044C	5.26934	1.10933	2.24793
SUT258	5.54524	1.16778	2.24748
YPR203W	3.62637	0.764479	2.24598
CUT916	3.29839	0.695715	2.24519
YDR013W	5.39932	1.13987	2.2439
YAR014C	11.6376	2.4569	2.24388
SUT572	5.85442	1.23621	2.2436
YML027W	5.87508	1.24364	2.24004
YNL045W	20.7264	4.38791	2.23986
YMLCdelta2	30.0173	6.36287	2.23804
YOR212W	16.7637	3.55359	2.23799
YKL113C	7.73499	1.63979	2.23789
SUT630	1.73188	0.367364	2.23706
YDR182W-A	15.9622	3.38761	2.23632
YCL061C	4.41336	0.93817	2.23396
YLR089C	23.4985	4.99644	2.23359
SUT776	1.71461	0.364725	2.233
YJR010W	5.18759	1.10381	2.23258
YJL041W	26.6182	5.6648	2.23232
YDRWdelta14	34.3127	7.30713	2.23137
YOL137W	5.61025	1.19548	2.23047
YLR277C	5.84587	1.24574	2.23041
YCL043C	212.007	45.2357	2.22858
YOL103W	16.9305	3.61257	2.22852
SUT467	12.6424	2.69786	2.22838
YDR236C	11.2467	2.40003	2.22838
YPL009C	11.2134	2.39521	2.227
YDR188W	52.5576	11.2501	2.22397
YNR008W	5.92677	1.26867	2.22393
YNR044W	6.17435	1.3227	2.2228
YDR257C	6.34378	1.35973	2.22202
YLR363C	5.54279	1.18927	2.22054
YGR158C	11.5149	2.47456	2.21826
YOR176W	31.5554	6.78727	2.21699
YER149C	5.3211	1.14534	2.21594
YJR002W	16.6973	3.5955	2.21535
SUT721	7.7789	1.67565	2.21484
YEL033W	186.054	40.1221	2.21325
YLR304C	157.701	34.0186	2.21279
YDR180W	4.89043	1.05505	2.21265
YJL073W	4.06834	0.877765	2.21253
CUT477	2.10699	0.454643	2.21238
YNL048W	11.2163	2.42074	2.21208
YDR184C	7.87798	1.70028	2.21205
YLR018C	15.4392	3.33306	2.21168
YJR088C	9.88365	2.13537	2.21056
YKL048C	3.51613	0.759892	2.21012
YNL222W	5.06335	1.09466	2.20961
YBR213W	4.54592	0.982903	2.20945
SUT212	1.08765	0.235185	2.20934
YNR016C	105.858	22.9206	2.20741
YDR097C	8.22696	1.78226	2.20665
YLL031C	13.983	3.03132	2.20566
YFL047W	5.84267	1.2697	2.20215
YMR298W	41.4451	9.01452	2.20088
tY(GUA)D	82.933	18.0427	2.20053
YER060W-A	1.6303	0.354892	2.19968
CUT191	1.34234	0.292796	2.19678
YOL005C	43.1152	9.40665	2.19644
YCR042C	5.95905	1.30022	2.19632
YDR065W	2.41106	0.526232	2.19589
YOL017W	2.22004	0.48455	2.19586
CUT538	2.82802	0.61754	2.19519
tR(UCU)M1	67.946	14.8452	2.1944
YJL178C	17.5279	3.8331	2.19307
YKR044W	7.135	1.56085	2.19258
YPL253C	2.39666	0.524396	2.1923
YJR080C	9.94735	2.17656	2.19226
YCL011C	30.6298	6.70205	2.19226
YPL036W	5.44663	1.19212	2.19184
YOR222W	18.6334	4.07855	2.19176
YEL008C-A	3.37189	0.73829	2.1913
YIL002W-A	42.0928	9.22085	2.1906
SUT665	3.2291	0.708343	2.18861
[truncated: 5,220 more rows]
