# Supplementary material for: Distinct histone methylation and transcription profiles are established during the development of cellular quiescence in yeast
Source: BMC Genomics. 2017 Jan 26;18:107. doi: 10.1186/s12864-017-3509-9 (PMC5267397; doi:10.1186/s12864-017-3509-9)
Supplement: Additional file 6: Table S6. — Lists of genes associated with transcripts in growing and quiescent cells. (XLSX 72 kb) [file 12864_2017_3509_MOESM6_ESM.xlsx]

## Sheet: Sheet1
Table S6. Lists of genes associated with transcripts in growing and quiescent cells
Log	Q	Common
YAL007C	YAL028W	YAL001C
YAL009W	YAL055W	YAL002W
YAL010C	YAL061W	YAL003W
YAL011W	YAL062W	YAL005C
YAL012W	YAR023C	YAL008W
YAL015C	YAR035W	YAL013W
YAL024C	YAR047C	YAL014C
YAL025C	YBL043W	YAL016W
YAL026C	YBL048W	YAL017W
YAL026C-A	YBL065W	YAL019W
YAL029C	YBL100W-C	YAL020C
YAL033W	YBR020W	YAL021C
YAL040C	YBR045C	YAL022C
YAL047C	YBR047W	YAL023C
YAL058W	YBR050C	YAL027W
YAR002W	YBR116C	YAL030W
YAR003W	YBR117C	YAL031C
YAR008W	YBR128C	YAL032C
YAR018C	YBR147W	YAL034C
YAR028W	YBR148W	YAL035W
YAR029W	YBR224W	YAL036C
YAR031W	YBR270C	YAL038W
YAR033W	YBR280C	YAL039C
YAR066W	YBR284W	YAL041W
YAR068W	YBR285W	YAL042W
YAR071W	YBR294W	YAL043C
YAR073W	YCL048W-A	YAL044C
YAR075W	YCL056C	YAL044W-A
YARWdelta6	YCL067C	YAL046C
YBL005W	YCR007C	YAL048C
YBL008W-A	YCR010C	YAL049C
YBL009W	YCR091W	YAL051W
YBL010C	YCR098C	YAL053W
YBL014C	YCR100C	YAL054C
YBL021C	YCR101C	YAL056W
YBL024W	YDL021W	YAL059W
YBL031W	YDL022C-A	YAL060W
YBL034C	YDL024C	YAR002C-A
YBL035C	YDL049C	YAR007C
YBL037W	YDL079C	YAR009C
YBL039C	YDL085W	YAR010C
YBL039C-A	YDL109C	YAR014C
YBL046W	YDL169C	YAR015W
YBL057C	YDL183C	YAR019C
YBL061C	YDL199C	YAR020C
YBL063W	YDL206W	YAR027W
YBL068W	YDL210W	YAR042W
YBL068W-A	YDL218W	YAR069C
YBL069W	YDL222C	YARCdelta5
YBL080C	YDL239C	YARCTy1-1
YBL081W	YDL247W-A	YBL001C
YBL082C	YDR009W	YBL002W
YBL085W	YDR018C	YBL003C
YBL089W	YDR030C	YBL004W
YBL097W	YDR034W-B	YBL005W-B
YBL104C	YDR058C	YBL006C
YBL111C	YDR085C	YBL007C
YBLWdelta5	YDR088C	YBL008W
YBLWdelta8	YDR095C	YBL011W
YBR002C	YDR119W-A	YBL013W
YBR007C	YDR125C	YBL015W
YBR012C	YDR132C	YBL016W
YBR038W	YDR223W	YBL017C
YBR042C	YDR242W	YBL018C
YBR060C	YDR256C	YBL020W
YBR061C	YDR273W	YBL022C
YBR066C	YDR336W	YBL023C
YBR084W	YDR374C	YBL025W
YBR085W	YDR380W	YBL026W
YBR091C	YDR406W-A	YBL027W
YBR092C	YDR506C	YBL028C
YBR093C	YDR534C	YBL029C-A
YBR096W	YDR535C	YBL030C
YBR097W	YDR536W	YBL032W
YBR104W	YEL005C	YBL033C
YBR109W-A	YEL012W	YBL036C
YBR110W	YEL030W	YBL038W
YBR112C	YEL034C-A	YBL039W-B
YBR115C	YEL035C	YBL040C
YBR130C	YEL039C	YBL041W
YBR131W	YEL041W	YBL042C
YBR138C	YEL049W	YBL045C
YBR141C	YEL057C	YBL047C
YBR142W	YEL059W	YBL049W
YBR153W	YEL070W	YBL050W
YBR155W	YEL075W-A	YBL051C
YBR156C	YER014C-A	YBL052C
YBR159W	YER015W	YBL054W
YBR160W	YER024W	YBL055C
YBR161W	YER033C	YBL056W
YBR164C	YER039C	YBL058W
YBR166C	YER039C-A	YBL059C-A
YBR175W	YER054C	YBL059W
YBR176W	YER084W	YBL060W
YBR190W	YER084W-A	YBL064C
YBR192W	YER096W	YBL066C
YBR195C	YER098W	YBL067C
YBR196C-A	YER121W	YBL071C-B
YBR202W	YER162C	YBL071W-A
YBR210W	YER179W	YBL072C
YBR213W	YERWdelta12	YBL074C
YBR219C	YFL013W-A	YBL075C
YBR220C	YFL030W	YBL076C
YBR227C	YFL041W-A	YBL078C
YBR233W	YFL054C	YBL079W
YBR238C	YFL055W	YBL084C
YBR239C	YFL060C	YBL086C
YBR243C	YFL066C	YBL087C
YBR244W	YFR008W	YBL088C
YBR246W	YFR012W-A	YBL090W
YBR252W	YFR035C	YBL091C
YBR258C	YGL006W-A	YBL091C-A
YBR261C	YGL045W	YBL092W
YBR267W	YGL075C	YBL093C
YBR275C	YGL081W	YBL094C
YBR281C	YGL121C	YBL095W
YBR288C	YGL146C	YBL096C
YBR293W	YGL177W	YBL099W
YCL004W	YGL179C	YBL100W-B
YCL014W	YGL183C	YBL101C
YCL021W-A	YGL184C	YBL102W
YCL024W	YGL205W	YBL103C
YCL026C-B	YGL235W	YBL105C
YCL029C	YGLCdelta5	YBL106C
YCL036W	YGLWdelta4	YBL107C
YCL054W	YGLWdelta6	YBL107W-A
YCL058W-A	YGR023W	YBL113C
YCL061C	YGR043C	YBLWdelta10
YCL063W	YGR045C	YBLWdelta2
YCLCdelta1	YGR052W	YBR001C
YCLWdelta2a	YGR053C	YBR003W
YCLWdelta3	YGR067C	YBR004C
YCLWdelta5	YGR068W-A	YBR005W
YCR002C	YGR069W	YBR006W
YCR003W	YGR070W	YBR008C
YCR015C	YGR109W-B	YBR009C
YCR016W	YGR121C	YBR010W
YCR018C	YGR131W	YBR011C
YCR019W	YGR144W	YBR012W-B
YCR020W-B	YGR174W-A	YBR013C
YCR024C	YGR225W	YBR014C
YCR034W	YGR236C	YBR015C
YCR038C	YGR248W	YBR016W
YCR042C	YGR289C	YBR017C
YCR043C	YGRCdelta20	YBR021W
YCR044C	YHL006C	YBR022W
YCR045W-A	YHL010C	YBR023C
YCR054C	YHL016C	YBR024W
YCR066W	YHL024W	YBR025C
YCR067C	YHR022C	YBR026C
YCR072C	YHR070C-A	YBR027C
YCR073C	YHR096C	YBR028C
YCR075C	YHR105W	YBR029C
YCR081W	YHR130C	YBR030W
YCR086W	YHR139C	YBR031W
YCR087C-A	YHR140W	YBR034C
YCR089W	YHR156C	YBR035C
YCR090C	YHR160C	YBR036C
YCR092C	YHR180W	YBR037C
YCR095W-A	YHR202W	YBR039W
YCR106W	YHR214C-D	YBR041W
YCR107W	YHRWtau3	YBR043C
YDL003W	YIL014C-A	YBR044C
YDL014W	YIL045W	YBR046C
YDL017W	YIL046W-A	YBR048W
YDL030W	YIL055C	YBR049C
YDL036C	YIL057C	YBR052C
YDL037C	YIL066C	YBR053C
YDL039C	YIL080W	YBR054W
YDL040C	YIL097W	YBR055C
YDL043C	YIL099W	YBR056W
YDL044C	YIL100C-A	YBR056W-A
YDL058W	YIL101C	YBR057C
YDL059C	YIL113W	YBR058C
YDL060W	YIL120W	YBR058C-A
YDL069C	YIL136W	YBR059C
YDL073W	YIL160C	YBR062C
YDL093W	YIL166C	YBR063C
YDL101C	YIL172C	YBR065C
YDL102W	YILCdelta5	YBR067C
YDL103C	YILWsigma3	YBR068C
YDL104C	YIR014W	YBR069C
YDL111C	YIR029W	YBR070C
YDL112W	YIR032C	YBR071W
YDL117W	YIR039C	YBR072W
YDL119C	YJL045W	YBR073W
YDL121C	YJL070C	YBR074W
YDL127W	YJL089W	YBR076C-A
YDL141W	YJL103C	YBR077C
YDL146W	YJL106W	YBR078W
YDL153C	YJL132W	YBR079C
YDL156W	YJL142C	YBR080C
YDL164C	YJL153C	YBR081C
YDL166C	YJL161W	YBR082C
YDL177C	YJL182C	YBR083W
YDL178W	YJL221C	YBR084C-A
YDL179W	YJLWdelta10	YBR085C-A
YDL189W	YJR005C-A	YBR086C
YDL198C	YJR008W	YBR087W
YDL207W	YJR036C	YBR088C
YDL209C	YJR061W	YBR089C-A
YDL211C	YJR078W	YBR090C
YDL217C	YJR079W	YBR094W
YDL219W	YJR087W	YBR095C
YDL225W	YJR094C	YBR101C
YDL226C	YJR095W	YBR102C
YDL227C	YJR108W	YBR103W
YDL232W	YJR119C	YBR105C
YDL236W	YJR128W	YBR106W
YDL240W	YJR151C	YBR107C
YDL241W	YKL026C	YBR108W
YDL243C	YKL050C	YBR109C
YDLCdelta1	YKL065W-A	YBR111C
YDR004W	YKL070W	YBR111W-A
YDR013W	YKL071W	YBR114W
YDR014W	YKL093W	YBR118W
YDR020C	YKL102C	YBR119W
YDR021W	YKL107W	YBR120C
YDR033W	YKL133C	YBR121C
YDR044W	YKL162C	YBR121C-A
YDR045C	YKL187C	YBR122C
YDR046C	YKL188C	YBR123C
YDR047W	YKL220C	YBR125C
YDR049W	YKLCdelta5	YBR126C
YDR052C	YKR009C	YBR126W-A
YDR057W	YKR012C	YBR126W-B
YDR061W	YKR034W	YBR127C
YDR065W	YKR058W	YBR129C
YDR066C	YKR076W	YBR132C
YDR080W	YKR097W	YBR133C
YDR081C	YKR102W	YBR135W
YDR084C	YLL016W	YBR136W
YDR093W	YLL017W	YBR137W
YDR097C	YLL020C	YBR139W
YDR098C	YLL056C	YBR140C
YDR101C	YLR004C	YBR143C
YDR107C	YLR010C	YBR145W
YDR108W	YLR031W	YBR146W
YDR109C	YLR053C	YBR149W
YDR118W	YLR070C	YBR150C
YDR118W-A	YLR080W	YBR151W
YDR126W	YLR102C	YBR152W
YDR138W	YLR123C	YBR154C
YDR141C	YLR124W	YBR157C
YDR144C	YLR149C	YBR158W
YDR146C	YLR151C	YBR162C
YDR158W	YLR157W-D	YBR162W-A
YDR159W	YLR161W	YBR163W
YDR164C	YLR164W	YBR165W
YDR165W	YLR174W	YBR167C
YDR179C	YLR213C	YBR168W
YDR179W-A	YLR251W	YBR169C
YDR180W	YLR252W	YBR170C
YDR183W	YLR267W	YBR171W
YDR184C	YLR271W	YBR172C
YDR198C	YLR273C	YBR173C
YDR210W	YLR284C	YBR177C
YDR213W	YLR307C-A	YBR179C
YDR221W	YLR311C	YBR181C
YDR222W	YLR312C	YBR183W
YDR235W	YLR331C	YBR185C
YDR240C	YLR347W-A	YBR187W
YDR252W	YLR377C	YBR188C
YDR254W	YLR392C	YBR189W
YDR257C	YLR408C	YBR191W
YDR261C	YLR423C	YBR191W-A
YDR263C	YLR431C	YBR193C
YDR266C	YLR463C	YBR194W
YDR268W	YLR465C	YBR196C
YDR279W	YLR466C-B	YBR196C-B
YDR280W	YML042W	YBR197C
YDR281C	YML054C	YBR198C
YDR289C	YML089C	YBR199W
YDR292C	YML099W-A	YBR200W
YDR295C	YMR018W	YBR201C-A
YDR299W	YMR023C	YBR201W
YDR300C	YMR034C	YBR203W
YDR301W	YMR040W	YBR204C
YDR307W	YMR052C-A	YBR205W
YDR308C	YMR052W	YBR206W
YDR309C	YMR053C	YBR207W
YDR312W	YMR068W	YBR208C
YDR315C	YMR081C	YBR211C
YDR316W	YMR084W	YBR212W
YDR318W	YMR085W	YBR214W
YDR324C	YMR095C	YBR215W
YDR325W	YMR101C	YBR216C
YDR332W	YMR118C	YBR217W
YDR348C	YMR135C	YBR218C
YDR352W	YMR137C	YBR221C
YDR354W	YMR158C-A	YBR222C
YDR356W	YMR159C	YBR223C
YDR362C	YMR174C	YBR225W
YDR367W	YMR175W	YBR228W
YDR370C	YMR175W-A	YBR229C
YDR371W	YMR194C-B	YBR230C
YDR376W	YMR206W	YBR230W-A
YDR379W	YMR232W	YBR231C
YDR390C	YMR271C	YBR233W-A
YDR393W	YMR280C	YBR234C
YDR396W	YMR316C-B	YBR235W
YDR398W	YMR322C	YBR236C
YDR407C	YMR323W	YBR237W
YDR410C	YMRCdelta14	YBR241C
YDR412W	YMRCdelta18	YBR242W
YDR414C	YMRWtau2	YBR245C
YDR416W	YNL009W	YBR247C
YDR428C	YNL012W	YBR248C
YDR437W	YNL014W	YBR249C
YDR438W	YNL092W	YBR251W
YDR439W	YNL093W	YBR253W
YDR440W	YNL097W-A	YBR254C
YDR444W	YNL109W	YBR255C-A
YDR448W	YNL117W	YBR255W
YDR449C	YNL133C	YBR256C
YDR451C	YNL194C	YBR257W
YDR465C	YNL196C	YBR259W
YDR468C	YNL202W	YBR260C
YDR478W	YNL215W	YBR262C
YDR484W	YNL223W	YBR263W
YDR489W	YNL237W	YBR264C
YDR507C	YNL269W	YBR265W
YDR518W	YNL270C	YBR268W
YDR519W	YNL293W	YBR269C
YDR528W	YNL331C	YBR271W
YDR541C	YNR002C	YBR272C
YDRCTy1-2	YNR034W-A	YBR273C
YDRCTy1-3	YNR060W	YBR274W
YDRWdelta20	YNR064C	YBR276C
YDRWdelta25	YNR068C	YBR278W
YDRWdelta26	YNR070W	YBR279W
YDRWTy1-4	YNR073C	YBR282W
YDRWTy1-5	YOL083W	YBR283C
YEL001C	YOL084W	YBR286W
YEL004W	YOL085C	YBR287W
YEL008C-A	YOL097W-A	YBR289W
YEL015W	YOL117W	YBR290W
YEL016C	YOL131W	YBR291C
YEL018W	YOL153C	YBR295W
YEL019C	YOL155W-A	YBR296C
YEL022W	YOL157C	YBR297W
YEL023C	YOL162W	YBR298C
YEL028W	YOL163W	YBR302C
YEL029C	YOR005C	YBRWdelta13
YEL032W	YOR019W	YCL001W
YEL040W	YOR022C	YCL002C
YEL045C	YOR028C	YCL005W
YEL048C	YOR032W-A	YCL005W-A
YEL053C	YOR040W	YCL008C
YEL055C	YOR055W	YCL009C
YEL061C	YOR062C	YCL010C
YEL062W	YOR072W	YCL011C
YEL064C	YOR072W-A	YCL012C
YEL068C	YOR100C	YCL016C
YEL075C	YOR114W	YCL017C
YELCtau1	YOR120W	YCL018W
YER001W	YOR134W	YCL019W
YER002W	YOR146W	YCL025C
YER011W	YOR161C-C	YCL028W
YER016W	YOR177C	YCL030C
YER019W	YOR178C	YCL031C
YER028C	YOR180C	YCL032W
YER032W	YOR186W	YCL033C
YER034W	YOR192C	YCL034W
YER038C	YOR214C	YCL035C
YER043C	YOR223W	YCL037C
YER052C	YOR338W	YCL038C
YER055C	YOR343C	YCL039W
YER059W	YOR348C	YCL040W
YER060W	YOR349W	YCL041C
YER070W	YOR351C	YCL042W
YER073W	YOR366W	YCL043C
YER076C	YOR376W-A	YCL044C
YER077C	YOR379C	YCL045C
YER087C-A	YOR384W	YCL047C
YER087W	YOR388C	YCL049C
YER088C-A	YOR391C	YCL050C
YER090W	YOR393W	YCL051W
YER093C	YOR394W	YCL052C
YER111C	YORWsigma4	YCL055W
YER118C	YPL005W	YCL057C-A
YER124C	YPL017C	YCL057W
YER127W	YPL044C	YCL058C
YER128W	YPL054W	YCL059C
YER134C	YPL113C	YCL064C
YER147C	YPL119C-A	YCLWdelta15
YER148W-A	YPL123C	YCR004C
YER149C	YPL147W	YCR005C
YER153C	YPL166W	YCR006C
YER156C	YPL167C	YCR008W
YER157W	YPL171C	YCR009C
YER163C	YPL186C	YCR011C
YER168C	YPL200W	YCR012W
YER173W	YPL201C	YCR014C
YER189W	YPL216W	YCR017C
YERCdelta16	YPL230W	YCR020C
YFL001W	YPL248C	YCR020C-A
YFL008W	YPL257W	YCR021C
YFL017C	YPL258C	YCR023C
YFL017W-A	YPL275W	YCR024C-A
YFL019C	YPL276W	YCR024C-B
YFL020C	YPL277C	YCR025C
YFL023W	YPL278C	YCR026C
YFL027C	YPL280W	YCR027C
YFL028C	YPL281C	YCR028C
YFL029C	YPL282C	YCR028C-A
YFL034C-B	YPR001W	YCR030C
YFL047W	YPR002W	YCR031C
YFL049W	YPR005C	YCR032W
YFL064C	YPR007C	YCR033W
YFL065C	YPR026W	YCR035C
YFLWdelta4	YPR145C-A	YCR036W
YFR002W	YPR151C	YCR037C
YFR005C	YPR192W	YCR039C
YFR009W	YPR200C	YCR046C
YFR011C	YPRCdelta15	YCR047C
YFR025C	YPRWdelta17	YCR048W
YFR026C		YCR050C
YFR028C		YCR051W
YFR031C		YCR052W
YFR038W		YCR053W
YFR041C		YCR057C
YFR042W		YCR059C
YFR043C		YCR060W
YFR045W		YCR061W
YFR046C		YCR063W
YFR055W		YCR065W
YFRCdelta8		YCR068W
YGL001C		YCR069W
YGL004C		YCR071C
YGL007C-A		YCR073W-A
YGL012W		YCR075W-A
YGL016W		YCR076C
YGL017W		YCR077C
YGL020C		YCR079W
YGL021W		YCR082W
YGL027C		YCR083W
YGL029W		YCR084C
YGL032C		YCR088W
YGL039W		YCR093W
YGL043W		YCR094W
YGL044C		YCR095C
YGL051W		YCR096C
YGL053W		YCR097W
YGL060W		YCR099C
YGL061C		YCRCdelta6
YGL063W		YCRCdelta7
YGL064C		YCRWdelta10
YGL065C		YCRWdelta11
YGL067W		YDL001W
YGL070C		YDL002C
YGL072C		YDL004W
YGL077C		YDL005C
YGL083W		YDL006W
YGL085W		YDL007W
YGL086W		YDL008W
YGL092W		YDL010W
YGL097W		YDL012C
YGL101W		YDL013W
YGL106W		YDL015C
YGL108C		YDL016C
YGL113W		YDL018C
YGL116W		YDL019C
YGL120C		YDL020C
YGL124C		YDL022W
YGL126W		YDL025C
YGL128C		YDL027C
YGL151W		YDL028C
YGL157W		YDL029W
YGL159W		YDL031W
YGL161C		YDL033C
YGL164C		YDL035C
YGL168W		YDL042C
YGL169W		YDL045C
YGL171W		YDL045W-A
YGL175C		YDL046W
YGL195W		YDL047W
YGL201C		YDL048C
YGL209W		YDL051W
YGL213C		YDL052C
YGL223C		YDL053C
YGL225W		YDL054C
YGL226C-A		YDL055C
YGL229C		YDL056W
YGL232W		YDL061C
YGL233W		YDL062W
YGL241W		YDL063C
YGL242C		YDL064W
YGL243W		YDL065C
YGL246C		YDL066W
YGL257C		YDL067C
YGLCdelta1		YDL070W
YGLWdelta3		YDL072C
YGLWdelta7		YDL074C
YGLWdelta9		YDL075W
YGR003W		YDL076C
YGR004W		YDL077C
YGR015C		YDL078C
YGR025W		YDL080C
YGR035W-A		YDL081C
YGR036C		YDL082W
YGR047C		YDL083C
YGR055W		YDL084W
YGR056W		YDL085C-A
YGR058W		YDL086W
YGR062C		YDL087C
YGR065C		YDL088C
YGR068C		YDL089W
YGR071C		YDL090C
YGR077C		YDL091C
YGR078C		YDL092W
YGR079W		YDL095W
YGR089W		YDL097C
YGR091W		YDL098C
YGR092W		YDL099W
YGR096W		YDL100C
YGR098C		YDL105W
YGR099W		YDL106C
YGR104C		YDL108W
YGR108W		YDL110C
YGR109C		YDL113C
YGR113W		YDL115C
YGR120C		YDL116W
YGR123C		YDL120W
YGR126W		YDL122W
YGR128C		YDL123W
YGR129W		YDL124W
YGR137W		YDL125C
YGR140W		YDL126C
YGR145W		YDL128W
YGR152C		YDL129W
YGR156W		YDL130W
YGR166W		YDL130W-A
YGR169C		YDL131W
YGR170W		YDL132W
YGR171C		YDL133C-A
YGR172C		YDL133W
YGR177C		YDL134C
YGR179C		YDL135C
YGR185C		YDL136W
YGR187C		YDL137W
YGR191W		YDL138W
YGR194C		YDL139C
YGR198W		YDL140C
YGR199W		YDL142C
YGR200C		YDL143W
YGR208W		YDL144C
YGR210C		YDL145C
YGR219W		YDL147W
YGR221C		YDL148C
YGR227W		YDL149W
YGR229C		YDL150W
YGR233C		YDL155W
YGR234W		YDL157C
YGR239C		YDL158C
YGR251W		YDL159W
YGR252W		YDL160C
YGR261C		YDL160C-A
YGR263C		YDL161W
YGR266W		YDL165W
YGR271C-A		YDL167C
YGR277C		YDL168W
YGR283C		YDL170W
YGR287C		YDL171C
YGRCdelta18		YDL173W
YGRCtau3		YDL174C
YGRWdelta21		YDL175C
YGRWdelta23		YDL176W
YGRWdelta28		YDL180W
YGRWsigma6		YDL181W
YGRWTy1-1		YDL182W
YHL007C		YDL184C
YHL013C		YDL185W
YHL014C		YDL187C
YHL018W		YDL188C
YHL019C		YDL190C
YHL023C		YDL191W
YHL036W		YDL192W
YHL038C		YDL193W
YHL049C		YDL194W
YHR003C		YDL195W
YHR005C		YDL197C
YHR012W		YDL200C
YHR013C		YDL201W
YHR023W		YDL202W
YHR029C		YDL203C
YHR031C		YDL204W
YHR036W		YDL205C
YHR038W		YDL208W
YHR040W		YDL212W
YHR041C		YDL213C
YHR043C		YDL214C
YHR045W		YDL215C
YHR046C		YDL220C
YHR048W		YDL223C
YHR049W		YDL224C
YHR058C		YDL229W
YHR060W		YDL230W
YHR061C		YDL231C
YHR062C		YDL233W
YHR063C		YDL234C
YHR065C		YDL235C
YHR066W		YDL237W
YHR067W		YDL238C
YHR068W		YDL248W
YHR070W		YDR001C
YHR085W		YDR002W
YHR089C		YDR003W
YHR092C		YDR003W-A
YHR107C		YDR005C
YHR108W		YDR006C
YHR118C		YDR007W
YHR120W		YDR011W
YHR121W		YDR012W
YHR123W		YDR016C
YHR128W		YDR017C
YHR129C		YDR019C
YHR142W		YDR022C
YHR143W		YDR023W
YHR144C		YDR024W
YHR149C		YDR025W
YHR154W		YDR026C
YHR163W		YDR027C
YHR167W		YDR028C
YHR172W		YDR031W
YHR178W		YDR032C
YHR185C		YDR034C
YHR191C		YDR034C-C
YHR197W		YDR034C-D
YHR201C		YDR035W
YHR204W		YDR036C
YHR207C		YDR037W
YHR214W		YDR038C
YHR214W-A		YDR039C
YHR215W		YDR040C
YHR216W		YDR041W
YHR218W		YDR042C
YHRCdelta8		YDR043C
YHRCsigma2		YDR050C
YHRCsigma3		YDR051C
YHRWdelta7		YDR054C
YIL001W		YDR055W
YIL009C-A		YDR056C
YIL010W		YDR059C
YIL011W		YDR060W
YIL015W		YDR062W
YIL016W		YDR063W
YIL019W		YDR064W
YIL020C		YDR067C
YIL021W		YDR068W
YIL026C		YDR069C
YIL027C		YDR070C
YIL040W		YDR071C
YIL049W		YDR072C
YIL061C		YDR073W
YIL067C		YDR074W
YIL079C		YDR075W
YIL091C		YDR076W
YIL092W		YDR077W
YIL095W		YDR078C
YIL096C		YDR079C-A
YIL104C		YDR079W
YIL106W		YDR082W
YIL110W		YDR083W
YIL114C		YDR086C
YIL118W		YDR087C
YIL119C		YDR089W
YIL121W		YDR090C
YIL127C		YDR091C
YIL128W		YDR092W
YIL131C		YDR094W
YIL134W		YDR096W
YIL138C		YDR098C-A
YIL140W		YDR098C-B
YIL141W		YDR099W
YIL145C		YDR100W
YIL150C		YDR103W
YIL158W		YDR104C
YIL159W		YDR105C
YIL162W		YDR110W
YIL165C		YDR111C
YIL169C		YDR113C
YIL173W		YDR115W
YILCdelta1		YDR116C
YILCdelta3		YDR117C
YILWdelta2		YDR119W
YILWdelta4		YDR120C
YIR008C		YDR121W
YIR009W		YDR122W
YIR010W		YDR123C
YIR012W		YDR127W
YIR021W		YDR128W
YIR021W-A		YDR129C
YIR023W		YDR130C
YIR024C		YDR133C
YIR026C		YDR134C
YIR031C		YDR135C
YIR043C		YDR137W
YJL006C		YDR139C
YJL010C		YDR140W
YJL011C		YDR142C
YJL025W		YDR143C
YJL031C		YDR145W
YJL033W		YDR147W
YJL035C		YDR148C
YJL046W		YDR150W
YJL049W		YDR151C
YJL051W		YDR152W
YJL059W		YDR153C
YJL060W		YDR154C
YJL061W		YDR155C
YJL062W		YDR156W
YJL069C		YDR157W
YJL073W		YDR160W
YJL074C		YDR161W
YJL078C		YDR162C
YJL080C		YDR163W
YJL085W		YDR166C
YJL087C		YDR167W
YJL091C		YDR168W
YJL095W		YDR169C
YJL097W		YDR170C
YJL109C		YDR170W-A
YJL118W		YDR171W
YJL119C		YDR172W
YJL125C		YDR173C
YJL126W		YDR174W
YJL127C		YDR175C
YJL129C		YDR176W
YJL133W		YDR177W
YJL134W		YDR178W
YJL135W		YDR181C
YJL145W		YDR182W
YJL148W		YDR182W-A
YJL157C		YDR183C-A
YJL158C		YDR185C
YJL162C		YDR186C
YJL168C		YDR188W
YJL179W		YDR189W
YJL181W		YDR190C
YJL192C		YDR192C
YJL193W		YDR194C
YJL194W		YDR195W
YJL201W		YDR196C
YJL203W		YDR197W
YJL204C		YDR200C
YJL208C		YDR201W
YJL209W		YDR202C
YJL212C		YDR204W
YJL222W		YDR205W
YJLCdelta5		YDR206W
YJLWdelta1		YDR207C
YJLWtau4		YDR208W
YJR001W		YDR210C-C
YJR003C		YDR210C-D
YJR006W		YDR210W-B
YJR010W		YDR211W
YJR022W		YDR212W
YJR030C		YDR214W
YJR031C		YDR216W
YJR032W		YDR217C
YJR040W		YDR219C
YJR043C		YDR224C
YJR047C		YDR225W
YJR053W		YDR226W
YJR054W		YDR227W
YJR055W		YDR228C
YJR063W		YDR229W
YJR069C		YDR231C
YJR083C		YDR232W
YJR084W		YDR233C
YJR092W		YDR234W
YJR097W		YDR236C
YJR110W		YDR237W
YJR111C		YDR238C
YJR112W		YDR239C
YJR118C		YDR243C
YJR124C		YDR244W
YJR129C		YDR245W
YJR131W		YDR246W
YJR140C		YDR247W
YJR141W		YDR248C
YJR142W		YDR249C
YJR143C		YDR251W
YJR146W		YDR255C
YJR147W		YDR258C
YJRWdelta17		YDR260C
YJRWdelta18		YDR261C-C
YJRWTy1-1		YDR261C-D
YJRWTy1-2		YDR261W-B
YKL014C		YDR262W
YKL017C		YDR264C
YKL018C-A		YDR265W
YKL018W		YDR267C
YKL021C		YDR270W
YKL023C-A		YDR272W
YKL024C		YDR275W
YKL027W		YDR276C
YKL029C		YDR277C
YKL031W		YDR278C
YKL033W		YDR282C
YKL045W		YDR283C
YKL047W		YDR284C
YKL048C		YDR286C
YKL068W-A		YDR287W
YKL069W		YDR288W
YKL072W		YDR291W
YKL073W		YDR293C
YKL074C		YDR294C
YKL078W		YDR296W
YKL082C		YDR297W
YKL086W		YDR298C
YKL089W		YDR302W
YKL092C		YDR303C
YKL108W		YDR304C
YKL110C		YDR305C
YKL113C		YDR306C
YKL116C		YDR310C
YKL119C		YDR311W
YKL120W		YDR313C
YKL127W		YDR314C
YKL128C		YDR316W-B
YKL130C		YDR319C
YKL134C		YDR320C
YKL140W		YDR320C-A
YKL143W		YDR321W
YKL144C		YDR322C-A
YKL154W		YDR322W
YKL159C		YDR326C
YKL166C		YDR328C
YKL194C		YDR329C
YKL205W		YDR330W
YKL209C		YDR331W
YKL212W		YDR333C
YKL213C		YDR334W
YKR003W		YDR335W
YKR004C		YDR337W
YKR010C		YDR338C
YKR013W		YDR339C
YKR016W		YDR341C
YKR019C		YDR342C
YKR020W		YDR343C
YKR024C		YDR345C
YKR026C		YDR346C
YKR027W		YDR347W
YKR043C		YDR349C
YKR044W		YDR350C
YKR047W		YDR351W
YKR054C		YDR353W
YKR056W		YDR357C
YKR060W		YDR358W
YKR061W		YDR359C
YKR063C		YDR361C
YKR073C		YDR363W
YKR077W		YDR363W-A
YKR082W		YDR364C
YKR083C		YDR365C
YKR090W		YDR365W-B
YKR098C		YDR368W
YKR099W		YDR369C
YLL002W		YDR372C
YLL004W		YDR373W
YLL007C		YDR374W-A
YLL008W		YDR375C
YLL011W		YDR377W
YLL012W		YDR378C
YLL019W-A		YDR379C-A
YLL022C		YDR381C-A
YLL033W		YDR381W
YLL034C		YDR382W
YLL035W		YDR383C
YLL036C		YDR384C
YLL038C		YDR385W
YLL049W		YDR387C
YLL058W		YDR388W
YLL062C		YDR389W
YLL064C		YDR391C
YLLCdelta1		YDR392W
YLR002C		YDR394W
YLR003C		YDR395W
YLR011W		YDR397C
YLR020C		YDR399W
YLR021W		YDR400W
YLR022C		YDR401W
YLR026C		YDR404C
YLR035C		YDR405W
YLR036C		YDR406W
YLR039C		YDR408C
YLR042C		YDR409W
YLR045C		YDR411C
YLR049C		YDR415C
YLR050C		YDR418W
YLR057W		YDR419W
YLR060W		YDR420W
YLR063W		YDR421W
YLR067C		YDR422C
YLR068W		YDR423C
YLR073C		YDR424C
YLR083C		YDR425W
YLR084C		YDR427W
YLR086W		YDR429C
YLR088W		YDR430C
YLR092W		YDR432W
YLR095C		YDR433W
YLR098C		YDR434W
YLR103C		YDR435C
YLR104W		YDR436W
YLR112W		YDR441C
YLR115W		YDR443C
YLR120W-A		YDR445C
YLR121C		YDR447C
YLR131C		YDR450W
YLR132C		YDR452W
YLR133W		YDR453C
YLR134W		YDR454C
YLR137W		YDR455C
YLR139C		YDR456W
YLR141W		YDR457W
YLR144C		YDR458C
YLR145W		YDR459C
YLR146C		YDR460W
YLR146W-A		YDR461C-A
YLR147C		YDR461W
YLR148W		YDR462W
YLR153C		YDR463W
YLR154C-H		YDR464W
YLR156C-A		YDR466W
YLR157C-C		YDR469W
YLR159C-A		YDR470C
YLR179C		YDR471W
YLR183C		YDR472W
YLR187W		YDR473C
YLR188W		YDR475C
YLR190W		YDR476C
YLR196W		YDR477W
YLR200W		YDR479C
YLR209C		YDR480W
YLR210W		YDR481C
YLR212C		YDR482C
YLR214W		YDR483W
YLR215C		YDR485C
YLR221C		YDR486C
YLR226W		YDR487C
YLR233C		YDR488C
YLR234W		YDR490C
YLR238W		YDR492W
YLR242C		YDR493W
YLR260W		YDR494W
YLR272C		YDR495C
YLR274W		YDR496C
YLR277C		YDR497C
YLR283W		YDR498C
YLR287C		YDR499W
YLR288C		YDR500C
YLR292C		YDR502C
YLR301W		YDR503C
YLR306W		YDR504C
YLR314C		YDR505C
YLR315W		YDR508C
YLR316C		YDR510W
YLR317W		YDR511W
YLR319C		YDR512C
YLR343W		YDR513W
YLR353W		YDR514C
YLR360W		YDR515W
YLR363C		YDR516C
YLR363W-A		YDR517W
YLR364W		YDR524C
YLR366W		YDR524C-A
YLR372W		YDR524C-B
YLR376C		YDR525W-A
YLR385C		YDR527W
YLR396C		YDR529C
YLR397C		YDR530C
YLR398C		YDR531W
YLR404W		YDR532C
YLR405W		YDR533C
YLR406C		YDR538W
YLR406C-A		YDR539W
YLR409C		YDR545W
YLR412W		YDRCdelta22
YLR413W		YDRCdelta3
YLR418C		YDRCdelta5
YLR419W		YDRCdelta8
YLR434C		YDRCsigma1
YLR435W		YDRWdelta11
YLR440C		YDRWdelta12
YLR452C		YDRWdelta14
YLR455W		YDRWdelta24
YLR462W		YDRWdelta28
YLRCdelta18		YDRWdelta29
YLRCdelta19		YEL002C
YLRCdelta27		YEL003W
YLRCdelta5		YEL006W
YLRCdelta9		YEL007W
YLRWdelta14		YEL009C
YLRWdelta20		YEL009C-A
YLRWdelta23		YEL010W
YLRWdelta4		YEL011W
YLRWsigma2		YEL013W
YLRWTy1-2		YEL017C-A
YML007C-A		YEL017W
YML008C		YEL020C
YML011C		YEL020W-A
YML014W		YEL021W
YML015C		YEL024W
YML018C		YEL025C
YML019W		YEL026W
YML023C		YEL027W
YML027W		YEL031W
YML036W		YEL033W
YML037C		YEL034W
YML038C		YEL036C
YML041C		YEL037C
YML043C		YEL038W
YML046W		YEL042W
YML049C		YEL043W
YML052W		YEL044W
YML055W		YEL046C
YML058W-A		YEL047C
YML060W		YEL050C
YML061C		YEL051W
YML064C		YEL052W
YML071C		YEL054C
YML077W		YEL056W
YML080W		YEL058W
YML093W		YEL059C-A
YML094W		YEL060C
YML095C		YEL063C
YML096W		YEL065W
YML097C		YEL066W
YML102W		YEL071W
YML103C		YEL077C
YML104C		YELCdelta4
YML107C		YELWdelta2
YML108W		YER003C
YML109W		YER004W
YML111W		YER005W
YML112W		YER006W
YML119W		YER007C-A
YML124C		YER008C
YMLWTy1-2		YER009W
YMR001C		YER010C
YMR001C-A		YER012W
YMR003W		YER013W
YMR013C		YER014W
YMR013C-A		YER017C
YMR014W		YER018C
YMR015C		YER019C-A
YMR024W		YER020W
YMR030W-A		YER021W
YMR032W		YER022W
YMR033W		YER023W
YMR048W		YER025W
YMR055C		YER026C
YMR060C		YER027C
YMR075C-A		YER029C
YMR075W		YER030W
YMR076C		YER031C
YMR077C		YER035W
YMR078C		YER036C
YMR093W		YER037W
YMR094W		YER040W
YMR102C		YER041W
YMR106C		YER042W
YMR111C		YER044C
YMR117C		YER045C
YMR123W		YER047C
YMR127C		YER048C
YMR128W		YER048W-A
YMR131C		YER049W
YMR132C		YER050C
YMR134W		YER051W
YMR138W		YER053C
YMR144W		YER053C-A
YMR158W		YER056C
YMR163C		YER056C-A
YMR166C		YER057C
YMR167W		YER061C
YMR173W		YER062C
YMR179W		YER063W
YMR183C		YER064C
YMR184W		YER065C
YMR198W		YER066W
YMR199W		YER067W
YMR207C		YER068W
YMR208W		YER069W
YMR209C		YER071C
YMR211W		YER072W
YMR212C		YER074W
YMR214W		YER074W-A
YMR215W		YER075C
YMR217W		YER078C
YMR218C		YER079W
YMR220W		YER080W
YMR221C		YER081W
YMR223W		YER082C
YMR224C		YER083C
YMR227C		YER086W
YMR228W		YER087C-B
YMR231W		YER088C
YMR237W		YER089C
YMR239C		YER091C
YMR259C		YER092W
YMR263W		YER093C-A
YMR268C		YER094C
YMR269W		YER095W
YMR270C		YER097W
YMR273C		YER099C
YMR274C		YER100W
YMR282C		YER101C
YMR283C		YER102W
YMR285C		YER103W
YMR287C		YER104W
YMR288W		YER105C
YMR289W		YER107C
YMR290C		YER109C
YMR292W		YER110C
YMR293C		YER112W
YMR294W		YER113C
YMR299C		YER114C
YMR301C		YER115C
YMR319C		YER116C
YMR321C		YER117W
YMRWdelta12		YER119C
YMRWdelta17		YER120W
YMRWdelta21		YER122C
YNL004W		YER123W
YNL011C		YER125W
YNL022C		YER126C
YNL024C		YER129W
YNL029C		YER130C
YNL035C		YER131W
YNL038W		YER132C
YNL041C		YER133W
YNL042W		YER136W
YNL051W		YER137C-A
YNL058C		YER138C
YNL059C		YER138W-A
YNL062C		YER139C
YNL063W		YER140W
YNL065W		YER141W
YNL066W		YER142C
YNL072W		YER143W
YNL082W		YER144C
YNL083W		YER145C
YNL087W		YER146W
YNL090W		YER148W
YNL102W		YER150W
YNL106C		YER151C
YNL107W		YER152C
YNL108C		YER154W
YNL111C		YER155C
YNL119W		YER158C
YNL124W		YER159C
YNL126W		YER159C-A
YNL129W		YER160C
YNL132W		YER161C
YNL136W		YER164W
YNL141W		YER165W
YNL148C		YER166W
YNL151C		YER167W
YNL152W		YER169W
YNL153C		YER170W
YNL162W-A		YER171W
YNL163C		YER172C
YNL166C		YER174C
YNL169C		YER175C
YNL170W		YER176W
YNL172W		YER177W
YNL175C		YER178W
YNL181W		YER180C
YNL182C		YER180C-A
YNL187W		YER182W
YNL188W		YER183C
YNL204C		YER184C
YNL207W		YER186C
YNL218W		YER190W
YNL221C		YERCdelta14
YNL222W		YERCdelta15
YNL225C		YERCdelta20
YNL233W		YERCdelta24
YNL234W		YERCdelta8
YNL236W		YERCsigma3
YNL246W		YERWdelta22
YNL247W		YFL002C
YNL248C		YFL002W-A
YNL249C		YFL004W
YNL250W		YFL005W
YNL253W		YFL007W
YNL254C		YFL009W
YNL256W		YFL010C
YNL257C		YFL013C
YNL262W		YFL014W
YNL273W		YFL016C
YNL283C		YFL018C
YNL289W		YFL021W
YNL292W		YFL022C
YNL298W		YFL024C
YNL299W		YFL025C
YNL300W		YFL026W
YNL304W		YFL031W
YNL309W		YFL032W
YNL311C		YFL033C
YNL313C		YFL034C-A
YNL316C		YFL034W
YNL319W		YFL036W
YNL320W		YFL037W
YNL325C		YFL038C
YNL327W		YFL039C
YNLCdelta5		YFL041W
YNLCdelta6		YFL042C
YNLWsigma3		YFL044C
YNR008W		YFL045C
YNR009W		YFL046W
YNR011C		YFL048C
YNR012W		YFL050C
YNR020C		YFL052W
YNR023W		YFL056C
YNR024W		YFL057C
YNR025C		YFL062W
YNR026C		YFLWdelta1
YNR027W		YFLWdelta5
YNR030W		YFR001W
YNR038W		YFR003C
YNR040W		YFR004W
YNR041C		YFR006W
YNR043W		YFR007W
YNR044W		YFR009W-A
YNR048W		YFR010W
YNR054C		YFR013W
YNR059W		YFR014C
YNR065C		YFR015C
YNR066C		YFR016C
YNR067C		YFR017C
YNR075W		YFR018C
YNR076W		YFR019W
YNRCdelta8		YFR020W
YNRWsigma4		YFR021W
YOL007C		YFR022W
YOL014W		YFR024C-A
YOL017W		YFR029W
YOL019W		YFR030W
YOL023W		YFR031C-A
YOL028C		YFR032C-A
YOL029C		YFR032C-B
YOL031C		YFR033C
YOL032W		YFR034C
YOL033W		YFR034W-A
YOL034W		YFR036W
YOL041C		YFR037C
YOL049W		YFR039C
YOL052C		YFR040W
YOL056W		YFR044C
YOL057W		YFR047C
YOL069W		YFR048W
YOL070C		YFR049W
YOL076W		YFR050C
YOL080C		YFR051C
YOL090W		YFR052C-A
YOL093W		YFR052W
YOL094C		YFR053C
YOL097C		YFRCdelta9
YOL099C		YGL002W
YOL101C		YGL003C
YOL104C		YGL005C
YOL105C		YGL006W
YOL107W		YGL008C
YOL113W		YGL009C
YOL124C		YGL010W
YOL136C		YGL011C
YOL137W		YGL013C
YOL141W		YGL014W
YOL144W		YGL018C
YOL145C		YGL019W
YOL149W		YGL022W
YOL150C		YGL023C
YOL154W		YGL025C
YOL155C		YGL026C
YOL164W		YGL028C
YOLWTy1-1		YGL030W
YOR006C		YGL031C
YOR009W		YGL035C
YOR011W		YGL036W
YOR025W		YGL037C
YOR026W		YGL038C
YOR038C		YGL040C
YOR047C		YGL041W-A
YOR049C		YGL047W
YOR051C		YGL048C
YOR067C		YGL049C
YOR069W		YGL050W
YOR073W		YGL052W
YOR074C		YGL054C
YOR079C		YGL055W
YOR080W		YGL056C
YOR087W		YGL057C
YOR093C		YGL058W
YOR094W		YGL059W
YOR102W		YGL062W
YOR104W		YGL066W
YOR105W		YGL068W
YOR108W		YGL071W
YOR112W		YGL073W
YOR115C		YGL076C
YOR129C		YGL078C
YOR131C		YGL079W
YOR143C		YGL080W
YOR144C		YGL082W
YOR154W		YGL084C
YOR160W		YGL087C
YOR166C		YGL088W
YOR169C		YGL089C
YOR179C		YGL090W
YOR181W		YGL091C
YOR188W		YGL093W
YOR198C		YGL094C
YOR201C		YGL095C
YOR216C		YGL096W
YOR233W		YGL098W
YOR236W		YGL099W
YOR238W		YGL100W
YOR241W		YGL103W
YOR243C		YGL104C
YOR247W		YGL105W
YOR248W		YGL107C
YOR249C		YGL110C
YOR250C		YGL111W
YOR253W		YGL112C
YOR254C		YGL114W
YOR258W		YGL115W
YOR264W		YGL117W
YOR266W		YGL119W
YOR269W		YGL122C
YOR272W		YGL123W
YOR279C		YGL125W
YOR280C		YGL127C
YOR281C		YGL129C
YOR288C		YGL130W
YOR295W		YGL131C
YOR299W		YGL133W
YOR300W		YGL134W
YOR301W		YGL135W
YOR304C-A		YGL136C
YOR306C		YGL137W
YOR308C		YGL139W
YOR309C		YGL140C
YOR315W		YGL141W
YOR321W		YGL142C
YOR326W		YGL143C
YOR334W		YGL144C
YOR337W		YGL145W
YOR359W		YGL147C
YOR368W		YGL148W
YOR373W		YGL150C
YOR390W		YGL153W
YORCdelta21		YGL154C
YORWdelta17		YGL155W
YORWdelta19		YGL156W
YORWdelta24		YGL160W
YPL007C		YGL162W
YPL008W		YGL163C
YPL014W		YGL166W
YPL018W		YGL167C
YPL029W		YGL172W
YPL030W		YGL173C
YPL032C		YGL174W
YPL034W		YGL176C
YPL036W		YGL178W
YPL038W		YGL180W
YPL039W		YGL181W
YPL040C		YGL185C
YPL041C		YGL186C
YPL045W		YGL187C
YPL051W		YGL188C
YPL067C		YGL188C-A
YPL068C		YGL189C
YPL069C		YGL190C
YPL072W		YGL191W
YPL075W		YGL193C
YPL076W		YGL194C
YPL077C		YGL194C-A
YPL096W		YGL196W
YPL097W		YGL197W
YPL103C		YGL198W
YPL104W		YGL200C
YPL108W		YGL202W
YPL114W		YGL203C
YPL124W		YGL204C
YPL126W		YGL206C
YPL155C		YGL207W
YPL157W		YGL208W
YPL158C		YGL210W
YPL161C		YGL211W
YPL168W		YGL212W
YPL169C		YGL215W
YPL172C		YGL216W
YPL175W		YGL219C
YPL183C		YGL220W
YPL199C		YGL221C
YPL208W		YGL222C
YPL209C		YGL224C
YPL210C		YGL226W
YPL212C		YGL227W
YPL222C-A		YGL228W
YPL227C		YGL231C
YPL239W		YGL234W
YPL241C		YGL236C
YPL242C		YGL237C
YPL244C		YGL238W
YPL245W		YGL240W
YPL249C		YGL244W
YPL252C		YGL245W
YPL253C		YGL247W
YPL255W		YGL248W
YPL256C		YGL250W
YPL263C		YGL252C
YPL267W		YGL253W
YPL273W		YGL254W
YPL274W		YGL255W
YPLWdelta5		YGL256W
YPLWdelta8		YGLCsigma1
YPLWTy1-1		YGR001C
YPR011C		YGR002C
YPR012W		YGR005C
YPR018W		YGR006W
YPR021C		YGR007W
YPR032W		YGR008C
YPR033C		YGR009C
YPR034W		YGR010W
YPR046W		YGR011W
YPR048W		YGR012W
YPR051W		YGR013W
YPR054W		YGR014W
YPR057W		YGR017W
YPR058W		YGR019W
YPR066W		YGR020C
YPR070W		YGR021W
YPR071W		YGR022C
YPR073C		YGR024C
YPR079W		YGR026W
YPR082C		YGR027C
YPR096C		YGR027W-B
YPR105C		YGR028W
YPR108W-A		YGR029W
YPR119W		YGR030C
YPR120C		YGR031W
YPR124W		YGR032W
YPR125W		YGR033C
YPR128C		YGR034W
YPR130C		YGR035C
YPR131C		YGR037C
YPR135W		YGR038C-A
YPR138C		YGR038C-B
YPR139C		YGR038W
YPR141C		YGR040W
YPR144C		YGR041W
YPR162C		YGR042W
YPR164W		YGR044C
YPR167C		YGR046W
YPR171W		YGR048W
YPR174C		YGR049W
YPR175W		YGR050C
YPR179C		YGR054W
YPR186C		YGR057C
YPR189W		YGR060W
YPR196W		YGR061C
YPR202W		YGR063C
YPR203W		YGR072W
YPRCTy1-2		YGR074W
YPRWdelta12		YGR076C
YPRWsigma3		YGR080W
		YGR081C
		YGR082W
		YGR083C
		YGR084C
		YGR085C
		YGR086C
		YGR087C
		YGR088W
		YGR090W
		YGR093W
		YGR094W
		YGR095C
		YGR097W
		YGR100W
		YGR101W
		YGR102C
		YGR103W
		YGR105W
		YGR106C
		YGR110W
		YGR111W
		YGR112W
		YGR116W
		YGR117C
		YGR118W
		YGR119C
		YGR122W
		YGR124W
		YGR125W
		YGR127W
		YGR130C
		YGR132C
		YGR133W
		YGR134W
		YGR135W
		YGR136W
		YGR138C
		YGR141W
		YGR142W
		YGR143W
		YGR146C
		YGR147C
		YGR148C
		YGR149W
		YGR150C
		YGR154C
		YGR155W
		YGR157W
		YGR158C
		YGR159C
		YGR161C
		YGR161C-C
		YGR161C-D
		YGR161W-B
		YGR161W-C
		YGR162W
		YGR163W
		YGR165W
		YGR167W
		YGR168C
		YGR169C-A
		YGR173W
		YGR174C
		YGR175C
		YGR178C
		YGR180C
		YGR181W
		YGR182C
		YGR183C
		YGR184C
		YGR186W
		YGR189C
		YGR192C
		YGR193C
		YGR195W
		YGR196C
		YGR197C
		YGR201C
		YGR202C
		YGR203W
		YGR204W
		YGR205W
		YGR206W
		YGR207C
		YGR209C
		YGR211W
		YGR212W
		YGR214W
		YGR215W
		YGR216C
		YGR217W
		YGR218W
		YGR220C
		YGR222W
		YGR223C
		YGR230W
		YGR231C
		YGR232W
		YGR235C
		YGR237C
		YGR238C
		YGR240C
		YGR241C
		YGR243W
		YGR244C
		YGR245C
		YGR246C
		YGR247W
		YGR249W
		YGR250C
		YGR253C
		YGR254W
		YGR255C
		YGR256W
		YGR257C
		YGR258C
		YGR260W
		YGR262C
		YGR264C
		YGR267C
		YGR268C
		YGR269W
		YGR270W
		YGR271W
		YGR274C
		YGR275W
		YGR276C
		YGR278W
		YGR279C
		YGR280C
		YGR281W
		YGR282C
		YGR284C
		YGR285C
		YGR286C
		YGR288W
		YGR295C
		YGR296W
		YGRCdelta12
		YGRCdelta16
		YGRCdelta30
		YGRCTy2-1
		YGRWdelta11
		YGRWdelta14
		YGRWdelta31
		YGRWdelta32
		YHL001W
		YHL002W
		YHL003C
		YHL004W
		YHL008C
		YHL009C
		YHL011C
		YHL015W
		YHL017W
		YHL020C
		YHL021C
		YHL025W
		YHL026C
		YHL027W
		YHL028W
		YHL029C
		YHL030W
		YHL031C
		YHL032C
		YHL033C
		YHL034C
		YHL035C
		YHL039W
		YHL040C
		YHL047C
		YHL048W
		YHL050C
		YHLCdelta1
		YHLComega1
		YHLCsigma1
		YHR001W
		YHR001W-A
		YHR002W
		YHR004C
		YHR005C-A
		YHR006W
		YHR007C
		YHR007C-A
		YHR008C
		YHR009C
		YHR010W
		YHR016C
		YHR017W
		YHR018C
		YHR019C
		YHR020W
		YHR021C
		YHR024C
		YHR025W
		YHR026W
		YHR027C
		YHR028C
		YHR030C
		YHR032C-A
		YHR032W
		YHR032W-A
		YHR033W
		YHR034C
		YHR037W
		YHR039C
		YHR039C-A
		YHR042W
		YHR047C
		YHR049C-A
		YHR050W
		YHR050W-A
		YHR051W
		YHR052W
		YHR053C
		YHR054C
		YHR055C
		YHR056C
		YHR057C
		YHR059W
		YHR064C
		YHR069C
		YHR071W
		YHR072W
		YHR072W-A
		YHR073W
		YHR073W-A
		YHR074W
		YHR075C
		YHR076W
		YHR077C
		YHR078W
		YHR079C
		YHR080C
		YHR081W
		YHR082C
		YHR083W
		YHR084W
		YHR086W
		YHR087W
		YHR088W
		YHR090C
		YHR091C
		YHR094C
		YHR097C
		YHR098C
		YHR099W
		YHR100C
		YHR101C
		YHR102W
		YHR103W
		YHR104W
		YHR106W
		YHR110W
		YHR111W
		YHR112C
		YHR113W
		YHR114W
		YHR115C
		YHR116W
		YHR117W
		YHR119W
		YHR122W
		YHR124W
		YHR127W
		YHR131C
		YHR132C
		YHR132W-A
		YHR133C
		YHR134W
		YHR135C
		YHR136C
		YHR137W
		YHR138C
		YHR141C
		YHR143W-A
		YHR145C
		YHR146W
		YHR147C
		YHR148W
		YHR150W
		YHR151C
		YHR152W
		YHR155W
		YHR158C
		YHR159W
		YHR161C
		YHR162W
		YHR164C
		YHR165C
		YHR165W-A
		YHR166C
		YHR168W
		YHR169W
		YHR170W
		YHR171W
		YHR174W
		YHR175W
		YHR175W-A
		YHR179W
		YHR181W
		YHR182W
		YHR183W
		YHR186C
		YHR187W
		YHR188C
		YHR189W
		YHR190W
		YHR192W
		YHR193C
		YHR194W
		YHR195W
		YHR196W
		YHR198C
		YHR199C
		YHR199C-A
		YHR200W
		YHR203C
		YHR205W
		YHR206W
		YHR208W
		YHR209W
		YHR211W
		YHR214C-B
		YHR214C-C
		YHR219W
		YHRCdelta10
		YHRCdelta16
		YHRCdelta3
		YHRCdelta5
		YIL002C
		YIL002W-A
		YIL003W
		YIL004C
		YIL005W
		YIL006W
		YIL007C
		YIL008W
		YIL009W
		YIL013C
		YIL014W
		YIL017C
		YIL018W
		YIL022W
		YIL023C
		YIL024C
		YIL029W-A
		YIL030C
		YIL030W-A
		YIL031W
		YIL033C
		YIL034C
		YIL035C
		YIL036W
		YIL038C
		YIL039W
		YIL041W
		YIL042C
		YIL043C
		YIL044C
		YIL046W
		YIL047C
		YIL048W
		YIL050W
		YIL051C
		YIL052C
		YIL053W
		YIL056W
		YIL059C
		YIL062C
		YIL063C
		YIL064W
		YIL065C
		YIL068C
		YIL069C
		YIL070C
		YIL071C
		YIL074C
		YIL075C
		YIL076W
		YIL077C
		YIL078W
		YIL083C
		YIL084C
		YIL085C
		YIL086C
		YIL087C
		YIL088C
		YIL090W
		YIL093C
		YIL094C
		YIL098C
		YIL102C-A
		YIL103W
		YIL105C
		YIL107C
		YIL108W
		YIL109C
		YIL111W
		YIL112W
		YIL115C
		YIL116W
		YIL117C
		YIL122W
		YIL123W
		YIL124W
		YIL125W
		YIL126W
		YIL129C
		YIL130W
		YIL133C
		YIL135C
		YIL137C
		YIL142W
		YIL143C
		YIL144W
		YIL146C
		YIL147C
		YIL148W
		YIL149C
		YIL151C
		YIL152W
		YIL153W
		YIL154C
		YIL155C
		YIL156W
		YIL156W-B
		YIL157C
		YIL161W
		YIL164C
		YIL177C
		YIR001C
		YIR002C
		YIR003W
		YIR004W
		YIR006C
		YIR011C
		YIR015W
		YIR016W
		YIR018C-A
		YIR018W
		YIR022W
		YIR033W
		YIR034C
		YIR035C
		YIR036C
		YIR037W
		YIR038C
		YJL001W
		YJL002C
		YJL003W
		YJL004C
		YJL005W
		YJL008C
		YJL012C
		YJL013C
		YJL014W
		YJL016W
		YJL019W
		YJL020C
		YJL023C
		YJL024C
		YJL026C-A
		YJL026W
		YJL029C
		YJL030W
		YJL034W
		YJL036W
		YJL039C
		YJL041W
		YJL042W
		YJL044C
		YJL047C
		YJL047C-A
		YJL048C
		YJL050W
		YJL052C-A
		YJL052W
		YJL053W
		YJL054W
		YJL055W
		YJL056C
		YJL057C
		YJL062W-A
		YJL063C
		YJL065C
		YJL066C
		YJL068C
		YJL071W
		YJL072C
		YJL076W
		YJL077W-A
		YJL077W-B
		YJL079C
		YJL081C
		YJL082W
		YJL083W
		YJL084C
		YJL088W
		YJL090C
		YJL092W
		YJL093C
		YJL094C
		YJL096W
		YJL098W
		YJL099W
		YJL100W
		YJL101C
		YJL102W
		YJL104W
		YJL110C
		YJL111W
		YJL112W
		YJL115W
		YJL116C
		YJL117W
		YJL121C
		YJL122W
		YJL123C
		YJL124C
		YJL127C-B
		YJL128C
		YJL130C
		YJL131C
		YJL133C-A
		YJL136C
[truncated: 1,932 more rows]
