# Supplementary material for: Distinct histone methylation and transcription profiles are established during the development of cellular quiescence in yeast
Source: BMC Genomics. 2017 Jan 26;18:107. doi: 10.1186/s12864-017-3509-9 (PMC5267397; doi:10.1186/s12864-017-3509-9)
Supplement: Additional file 7: Table S7. — Gene ontology categories for genes associated with transcripts in growing and quiescent cells. (XLSX 119 kb) [file 12864_2017_3509_MOESM7_ESM.xlsx]

## Sheet: Sheet1
Table S7. Gene ontology categories for genes associated with transcripts in growing and quiescent cells.
Log RNA
Category	Term	Count	%	PValue	Genes	List Total	Pop Hits	Pop Total	Fold Enrichment	Bonferroni	Benjamini	FDR
GOTERM_BP_FAT	GO:0051301~cell division	150	10.7991	4.32011e-18	YKR020W, YPL267W, YHR107C, YDL003W, YOR373W, YJR092W, YHR061C, YDL240W, YLR215C, YDL017W, YOR094W, YGR092W, YHL007C, YBR267W, YNR027W, YAL040C, YMR199W, YNL225C, YOR249C, YKL048C, YMR014W, YOR073W, YOR299W, YPL155C, YBR210W, YJL074C, YMR001C, YLR084C, YFL047W, YFL008W, YBR038W, YGL097W, YGR108W, YDL117W, YMR055C, YNL298W, YML064C, YDR318W, YLR002C, YDL127W, YGR109C, YAL024C, YLR319C, YER032W, YGL…	1119	347	4870	1.88131	8.19957e-15	8.19957e-15	7.38226e-15
GOTERM_BP_FAT	GO:0007049~cell cycle	228	16.4147	4.68448e-16	YOR026W, YAL009W, YDR004W, YPL124W, YDL003W, YOR373W, YNL262W, YDR356W, YLR215C, YDL017W, YOR094W, YKR054C, YHL007C, YNR027W, YBR267W, YAL040C, YDR097C, YNL225C, YOR249C, YKL048C, YMR014W, YOR073W, YOR299W, YPL155C, YPL008W, YBR210W, YML124C, YGL021W, YFL008W, YBL009W, YLR234W, YGR108W, YMR048W, YDL117W, YML027W, YJL080C, YMR055C, YML064C, YHR191C, YLR002C, YDL127W, YGR109C, YBR202W, YLR226W, YIL…	1119	627	4870	1.58258	8.42881e-13	4.21441e-13	7.54952e-13
GOTERM_BP_FAT	GO:0000280~nuclear division	92	6.62347	2.32514e-15	YBL031W, YNL172W, YMR198W, YBL097W, YIL106W, YCR086W, YAL047C, YPL267W, YMR032W, YGR113W, YLR210W, YPL124W, YDL003W, YDR014W, YOR373W, YLR086W, YNL262W, YMR117C, YDR356W, YFR031C, YDL017W, YKR054C, YGR092W, YOL069W, YOR249C, YLR212C, YKR010C, YOR073W, YPL018W, YPR141C, YPL253C, YPL155C, YKR083C, YPL008W, YBL063W, YML124C, YJL074C, YGL061C, YBR160W, YMR001C, YGL021W, YPR082C, YFL008W, YDR325W, YBL…	1119	186	4870	2.15265	4.42513e-12	1.47504e-12	3.9857e-12
GOTERM_BP_FAT	GO:0000278~mitotic cell cycle	131	9.43125	8.02545e-15	YMR198W, YCR086W, YOR026W, YPL267W, YPL124W, YCR020W-B, YDL003W, YOR373W, YNL262W, YDR356W, YDL017W, YLR103C, YKR054C, YBR267W, YAL040C, YNL225C, YOR249C, YOR073W, YPL155C, YPL008W, YML124C, YJR140C, YJL074C, YMR001C, YGL021W, YGL201C, YFL008W, YBL009W, YLR234W, YER111C, YGL097W, YLL049W, YGR108W, YMR048W, YMR055C, YML064C, YDR146C, YHR191C, YDR318W, YDL127W, YGR109C, YBR202W, YAL024C, YGL086W, Y…	1119	309	4870	1.84507	1.51719e-11	3.79297e-12	1.36557e-11
GOTERM_BP_FAT	GO:0048285~organelle fission	92	6.62347	6.01081e-14	YBL031W, YNL172W, YMR198W, YBL097W, YIL106W, YCR086W, YAL047C, YPL267W, YMR032W, YGR113W, YLR210W, YPL124W, YDL003W, YDR014W, YOR373W, YLR086W, YNL262W, YMR117C, YDR356W, YFR031C, YDL017W, YKR054C, YGR092W, YOL069W, YOR249C, YLR212C, YKR010C, YOR073W, YPL018W, YPR141C, YPL253C, YPL155C, YKR083C, YPL008W, YBL063W, YML124C, YJL074C, YGL061C, YBR160W, YMR001C, YGL021W, YPR082C, YFL008W, YDR325W, YBL…	1119	194	4870	2.06388	1.14e-10	2.28e-11	1.0264e-10
GOTERM_BP_FAT	GO:0022402~cell cycle process	193	13.8949	1.44079e-13	YAL009W, YDR004W, YPL124W, YDL003W, YOR373W, YNL262W, YDR356W, YDL017W, YOR094W, YKR054C, YHL007C, YNR027W, YAL040C, YDR097C, YNL225C, YOR249C, YKL048C, YMR014W, YOR299W, YOR073W, YPL155C, YPL008W, YBR210W, YML124C, YGL021W, YBL009W, YFL008W, YLR234W, YGR108W, YMR048W, YJL080C, YMR055C, YML064C, YHR191C, YDL127W, YGR109C, YBR202W, YLR226W, YIL026C, YDR180W, YOL090W, YGL233W, YIL140W, YFL034C-B, Y…	1119	530	4870	1.58482	2.73515e-10	4.55859e-11	2.46247e-10
GOTERM_BP_FAT	GO:0007067~mitosis	85	6.11951	1.76407e-13	YBL031W, YNL172W, YMR198W, YBL097W, YCR086W, YAL047C, YPL267W, YMR032W, YGR113W, YLR210W, YDL003W, YDR014W, YOR373W, YLR086W, YNL262W, YMR117C, YFR031C, YDL017W, YKR054C, YOL069W, YOR249C, YLR212C, YKR010C, YOR073W, YPL018W, YPR141C, YPL253C, YPL155C, YKR083C, YPL008W, YBL063W, YML124C, YJL074C, YGL061C, YBR160W, YMR001C, YGL021W, YPR082C, YFL008W, YDR325W, YBL009W, YGR179C, YER016W, YOR144C, YLR…	1119	176	4870	2.10187	3.34835e-10	4.78335e-11	3.01459e-10
GOTERM_CC_FAT	GO:0005933~cellular bud	89	6.40749	1.83097e-13	YBL031W, YIL106W, YPL158C, YOR233W, YMR032W, YHR107C, YER149C, YJR092W, YIL138C, YHR061C, YHR142W, YDR348C, YKL130C, YNL087W, YMR273C, YDL240W, YDR033W, YNL152W, YOR094W, YGR092W, YOL007C, YDL179W, YKL048C, YBR130C, YDR379W, YDL146W, YGR152C, YBR160W, YMR001C, YLR084C, YFL047W, YBR038W, YLR353W, YPL242C, YDL117W, YLR314C, YJL158C, YPR032W, YCL014W, YNL298W, YGL106W, YOR326W, YOL070C, YGR221C, YDL…	1019	194	4595	2.06871	9.4284e-11	9.4284e-11	2.64733e-10
GOTERM_BP_FAT	GO:0000087~M phase of mitotic cell cycle	85	6.11951	3.9018e-13	YBL031W, YNL172W, YMR198W, YBL097W, YCR086W, YAL047C, YPL267W, YMR032W, YGR113W, YLR210W, YDL003W, YDR014W, YOR373W, YLR086W, YNL262W, YMR117C, YFR031C, YDL017W, YKR054C, YOL069W, YOR249C, YLR212C, YKR010C, YOR073W, YPL018W, YPR141C, YPL253C, YPL155C, YKR083C, YPL008W, YBL063W, YML124C, YJL074C, YGL061C, YBR160W, YMR001C, YGL021W, YPR082C, YFL008W, YDR325W, YBL009W, YGR179C, YER016W, YOR144C, YLR…	1119	178	4870	2.07825	7.40471e-10	9.25588e-11	6.66667e-10
GOTERM_BP_FAT	GO:0034660~ncRNA metabolic process	151	10.8711	9.90466e-13	YJL087C, YHR089C, YMR290C, YLR405W, YOR201C, YKL205W, YNL163C, YDL060W, YJL033W, YNL182C, YMR270C, YKL078W, YHR070W, YGL063W, YMR128W, YPL104W, YJL125C, YPR144C, YBL080C, YBR061C, YMR014W, YOL097C, YLR196W, YDR478W, YML043C, YPR164W, YGR185C, YHR062C, YGR145W, YGL029W, YGL246C, YGL209W, YKR060W, YOR272W, YDR412W, YDR465C, YHR040W, YLR277C, YOL080C, YAL033W, YDR449C, YPL126W, YPR033C, YLL035W, YJL…	1119	393	4870	1.67218	1.87984e-09	2.08871e-10	1.69246e-09
GOTERM_CC_FAT	GO:0005856~cytoskeleton	105	7.5594	1.00052e-12	YMR198W, YOR233W, YHR107C, YPL124W, YOR373W, YJR092W, YHR061C, YDR356W, YKR054C, YGR092W, YNL225C, YML052W, YKL048C, YOR073W, YNL059C, YPL155C, YML124C, YMR001C, YLL038C, YLL049W, YMR055C, YNL298W, YML064C, YDR318W, YLR319C, YPR119W, YBL034C, YCL024W, YDR484W, YIL095W, YLR412W, YHR172W, YJR053W, YLR045C, YDR126W, YIL159W, YIL140W, YBR156C, YKL089W, YBL031W, YIL106W, YAL047C, YMR032W, YGR113W, YLR…	1019	250	4595	1.89392	5.15274e-10	2.57637e-10	1.4468e-09
GOTERM_CC_FAT	GO:0005935~cellular bud neck	73	5.25558	1.64005e-12	YBL031W, YIL106W, YPL158C, YOR233W, YMR032W, YHR107C, YJR092W, YIL138C, YHR061C, YDR348C, YMR273C, YDL240W, YNL152W, YOR094W, YGR092W, YOL007C, YDL179W, YKL048C, YDR379W, YDL146W, YGR152C, YBR160W, YMR001C, YLR084C, YFL047W, YBR038W, YLR353W, YPL242C, YDL117W, YLR314C, YCL014W, YGL106W, YOR326W, YDL127W, YGR221C, YOL070C, YER032W, YPR119W, YCR002C, YEL040W, YPL032C, YGR058W, YCL024W, YER124C, YNL…	1019	151	4595	2.18	8.44611e-10	2.81537e-10	2.37151e-09
GOTERM_CC_FAT	GO:0044427~chromosomal part	128	9.21526	2.19639e-12	YBR060C, YCR086W, YCR066W, YOR026W, YGL113W, YIL009C-A, YDL003W, YLR183C, YNL262W, YNL246W, YML023C, YDR356W, YML102W, YLR103C, YNL059C, YNL102W, YOR073W, YKL017C, YPL155C, YPR179C, YMR127C, YHR031C, YOR368W, YJL074C, YBL035C, YGL201C, YFL008W, YLR234W, YER111C, YDR295C, YGL097W, YDR451C, YMR048W, YPR175W, YML027W, YDL102W, YBR175W, YPL126W, YHR191C, YDR318W, YLR385C, YBR202W, YDR448W, YER038C, Y…	1019	330	4595	1.74907	1.13112e-09	2.82781e-10	3.17598e-09
GOTERM_CC_FAT	GO:0044430~cytoskeletal part	99	7.12743	4.04491e-12	YMR198W, YOR233W, YHR107C, YPL124W, YJR092W, YOR373W, YHR061C, YDR356W, YKR054C, YGR092W, YNL225C, YML052W, YKL048C, YOR073W, YPL155C, YML124C, YMR001C, YLL038C, YLL049W, YMR055C, YNL298W, YML064C, YDR318W, YLR319C, YPR119W, YBL034C, YIL095W, YLR412W, YHR172W, YJR053W, YLR045C, YDR126W, YIL159W, YIL140W, YBR156C, YKL089W, YBL031W, YIL106W, YAL047C, YMR032W, YGR113W, YLR210W, YER149C, YFR028C, YNL…	1019	235	4595	1.89967	2.08311e-09	4.16622e-10	5.84899e-09
GOTERM_CC_FAT	GO:0005819~spindle	57	4.10367	2.05883e-11	YBL031W, YMR198W, YIL106W, YOR233W, YAL047C, YGR113W, YFR028C, YLR210W, YPL124W, YGR140W, YOR373W, YMR117C, YDR356W, YKR054C, YGR092W, YOL069W, YNL225C, YLR212C, YOR073W, YPR174C, YPL018W, YPR141C, YPL253C, YPL155C, YKR083C, YBL063W, YML124C, YBR160W, YGL061C, YMR001C, YGR179C, YNL126W, YER016W, YMR294W, YLL049W, YMR055C, YML064C, YJR112W, YDR318W, YNL188W, YLR319C, YPR119W, YBL034C, YPL209C, YDR…	1019	110	4595	2.33665	1.06029e-08	1.76715e-09	2.97711e-08
GOTERM_CC_FAT	GO:0043232~intracellular non-membrane-bounded organelle	331	23.8301	2.24448e-11	YIL127C, YMR290C, YOR233W, YOR026W, YIL009C-A, YPL124W, YDL060W, YDL003W, YOR373W, YNL262W, YDR312W, YMR270C, YKL078W, YML023C, YDR356W, YKR054C, YHR013C, YBR267W, YML052W, YNL225C, YKL048C, YMR014W, YOR073W, YKL017C, YPL155C, YNL311C, YGR145W, YML124C, YKR060W, YFL008W, YBR258C, YLR234W, YDR295C, YMR048W, YML027W, YDL102W, YNL175C, YMR055C, YDR449C, YPL126W, YML064C, YJL025W, YHR191C, YLR385C, Y…	1019	1120	4595	1.33267	1.15591e-08	1.6513e-09	3.24558e-08
GOTERM_CC_FAT	GO:0043228~non-membrane-bounded organelle	331	23.8301	2.24448e-11	YIL127C, YMR290C, YOR233W, YOR026W, YIL009C-A, YPL124W, YDL060W, YDL003W, YOR373W, YNL262W, YDR312W, YMR270C, YKL078W, YML023C, YDR356W, YKR054C, YHR013C, YBR267W, YML052W, YNL225C, YKL048C, YMR014W, YOR073W, YKL017C, YPL155C, YNL311C, YGR145W, YML124C, YKR060W, YFL008W, YBR258C, YLR234W, YDR295C, YMR048W, YML027W, YDL102W, YNL175C, YMR055C, YDR449C, YPL126W, YML064C, YJL025W, YHR191C, YLR385C, Y…	1019	1120	4595	1.33267	1.15591e-08	1.6513e-09	3.24558e-08
GOTERM_BP_FAT	GO:0034470~ncRNA processing	129	9.28726	5.32083e-11	YJL087C, YHR089C, YMR290C, YLR405W, YOR201C, YKL205W, YNL163C, YDL060W, YJL033W, YMR270C, YNL182C, YKL078W, YHR070W, YGL063W, YMR128W, YJL125C, YPR144C, YBR061C, YMR014W, YLR196W, YDR478W, YML043C, YHR062C, YGR145W, YGL029W, YGL246C, YKR060W, YOR272W, YDR412W, YLR277C, YOL080C, YAL033W, YDR449C, YPL126W, YJL025W, YLL035W, YLR002C, YDR280W, YIL079C, YBR142W, YKL018W, YNL119W, YLR145W, YJR022W, YBL…	1119	335	4870	1.67588	1.00989e-07	1.00989e-08	9.0923e-08
GOTERM_CC_FAT	GO:0031981~nuclear lumen	183	13.1749	7.35088e-11	YGR104C, YGL043W, YBR060C, YIL127C, YCR086W, YHR089C, YMR290C, YGL113W, YKL205W, YKL144C, YDL060W, YJL033W, YNL236W, YLR183C, YDR312W, YNL182C, YMR270C, YKL078W, YGL044C, YGL070C, YMR128W, YPL007C, YLR103C, YPR070W, YPR144C, YCR072C, YFL028C, YJR063W, YDR138W, YOL145C, YDR301W, YMR014W, YLR196W, YHR041C, YMR227C, YML043C, YPR179C, YMR127C, YGR145W, YHR062C, YDR362C, YGL029W, YKR060W, YGL201C, YIL…	1019	545	4595	1.51414	3.7857e-08	4.73213e-09	1.06296e-07
GOTERM_CC_FAT	GO:0000922~spindle pole	49	3.52772	1.93985e-10	YMR198W, YIL106W, YOR233W, YAL047C, YFR028C, YLR210W, YPL124W, YGR140W, YOR373W, YMR117C, YDR356W, YKR054C, YGR092W, YOL069W, YNL225C, YLR212C, YOR073W, YPR174C, YPR141C, YPL018W, YPL253C, YKR083C, YBL063W, YML124C, YBR160W, YGL061C, YMR001C, YGR179C, YNL126W, YER016W, YMR294W, YLL049W, YMR055C, YML064C, YJR112W, YDR318W, YNL188W, YLR319C, YPR119W, YBL034C, YHR172W, YJR053W, YLR045C, YCL029C, YLR…	1019	92	4595	2.4017	9.99025e-08	1.11003e-08	2.80508e-07
GOTERM_BP_FAT	GO:0007059~chromosome segregation	75	5.39957	2.16329e-10	YBL031W, YNL172W, YMR198W, YBL097W, YCR086W, YAL047C, YGR113W, YGR140W, YDL003W, YDR014W, YOR373W, YNL262W, YLR086W, YMR117C, YDR356W, YFR031C, YKR054C, YOL069W, YOR249C, YLR212C, YOL145C, YKR010C, YOR073W, YPL018W, YPR141C, YPL253C, YPL155C, YKR083C, YPL008W, YBL063W, YPR179C, YML124C, YGL061C, YJL074C, YMR001C, YFL008W, YDR325W, YGR179C, YER016W, YOR144C, YLR234W, YCL061C, YMR048W, YOL094C, YPR…	1119	165	4870	1.97823	4.10593e-07	3.73267e-08	3.69666e-07
GOTERM_CC_FAT	GO:0030427~site of polarized growth	94	6.76746	4.65704e-10	YBL031W, YIL106W, YPL158C, YOR233W, YMR032W, YHR107C, YER149C, YJR092W, YIL138C, YHR061C, YHR142W, YDR348C, YKL130C, YMR273C, YDL240W, YKL209C, YJL095W, YNL152W, YOR094W, YJL157C, YGR092W, YOL007C, YHL007C, YDL179W, YKL048C, YCR043C, YBR130C, YDR379W, YDL146W, YGR152C, YBR160W, YMR001C, YLR084C, YOL105C, YFL047W, YNL106C, YJL204C, YBR038W, YLR353W, YPL242C, YDL117W, YLR314C, YJL158C, YCL014W, YNL…	1019	235	4595	1.80373	2.39837e-07	2.39838e-08	6.7342e-07
GOTERM_CC_FAT	GO:0005694~chromosome	134	9.64723	7.85178e-10	YBR060C, YCR086W, YCR066W, YOR026W, YGL113W, YIL009C-A, YDL003W, YLR183C, YNL262W, YNL246W, YML023C, YDR356W, YML102W, YLR103C, YNL059C, YOR073W, YNL102W, YKL017C, YPL155C, YPR179C, YMR127C, YHR031C, YOR368W, YJL074C, YBL035C, YGL201C, YFL008W, YBR258C, YLR234W, YER111C, YDR295C, YGL097W, YDR451C, YMR048W, YPR175W, YML027W, YDL102W, YBR175W, YPL126W, YHR191C, YDR318W, YLR385C, YBR202W, YDR448W, Y…	1019	377	4595	1.60278	4.04367e-07	3.67606e-08	1.13539e-06
GOTERM_CC_FAT	GO:0015630~microtubule cytoskeleton	62	4.46364	9.44324e-10	YBL031W, YMR198W, YIL106W, YOR233W, YAL047C, YGR113W, YNL148C, YFR028C, YLR210W, YPL124W, YGR140W, YOR373W, YMR117C, YDR356W, YKR054C, YGR092W, YOL069W, YNL225C, YLR212C, YOR073W, YPR174C, YPL018W, YPR141C, YPL253C, YPL155C, YKR083C, YBL063W, YML124C, YBR160W, YGL061C, YMR001C, YGR179C, YNL126W, YER016W, YMR299C, YMR294W, YLL049W, YOR269W, YMR055C, YML064C, YJR112W, YDR318W, YNL188W, YLR319C, YPR…	1019	134	4595	2.0864	4.86327e-07	4.05272e-08	1.36552e-06
GOTERM_CC_FAT	GO:0005816~spindle pole body	43	3.09575	1.27398e-09	YLL049W, YMR198W, YIL106W, YOR233W, YMR055C, YAL047C, YML064C, YJR112W, YDR318W, YFR028C, YLR210W, YPL124W, YNL188W, YGR140W, YOR373W, YLR319C, YPR119W, YBL034C, YDR356W, YKR054C, YGR092W, YOL069W, YHR172W, YNL225C, YLR212C, YJR053W, YLR045C, YOR073W, YPR174C, YPR141C, YPL253C, YKR083C, YBL063W, YCL029C, YML124C, YBR160W, YGL061C, YLR315W, YNL126W, YER016W, YPL255W, YHR129C, YMR294W	1019	79	4595	2.45444	6.56101e-07	5.04693e-08	1.84221e-06
GOTERM_CC_FAT	GO:0005815~microtubule organizing center	43	3.09575	1.27398e-09	YLL049W, YMR198W, YIL106W, YOR233W, YMR055C, YAL047C, YML064C, YJR112W, YDR318W, YFR028C, YLR210W, YPL124W, YNL188W, YGR140W, YOR373W, YLR319C, YPR119W, YBL034C, YDR356W, YKR054C, YGR092W, YOL069W, YHR172W, YNL225C, YLR212C, YJR053W, YLR045C, YOR073W, YPR174C, YPR141C, YPL253C, YKR083C, YBL063W, YCL029C, YML124C, YBR160W, YGL061C, YLR315W, YNL126W, YER016W, YPL255W, YHR129C, YMR294W	1019	79	4595	2.45444	6.56101e-07	5.04693e-08	1.84221e-06
GOTERM_BP_FAT	GO:0000070~mitotic sister chromatid segregation	43	3.09575	1.45617e-09	YMR048W, YNL172W, YMR198W, YBL097W, YCR086W, YAL047C, YER147C, YHR191C, YNL273W, YPR135W, YDL003W, YDR014W, YLR086W, YNL262W, YFR031C, YMR076C, YMR078C, YKR054C, YIL026C, YDR118W, YLR226W, YEL061C, YGL116W, YLR212C, YOR249C, YKR010C, YDR180W, YOR073W, YPR141C, YPL253C, YPL008W, YBL063W, YLR272C, YML124C, YJL074C, YFL008W, YDR325W, YDR439W, YGR098C, YER016W, YCL061C, YLR234W, YOR144C	1119	77	4870	2.43039	2.76381e-06	2.30318e-07	2.48832e-06
GOTERM_BP_FAT	GO:0006396~RNA processing	175	12.599	1.89942e-09	YJL087C, YHL038C, YIR009W, YIR021W, YHR089C, YMR290C, YLR405W, YOR201C, YKL205W, YNL163C, YDL060W, YJL033W, YNL182C, YMR270C, YKL078W, YHR070W, YGL044C, YDL044C, YGL063W, YMR128W, YDL209C, YJL125C, YPR144C, YBR061C, YDR138W, YDR301W, YMR014W, YLR196W, YHR041C, YDR478W, YML043C, YHR062C, YGR145W, YLR132C, YGL029W, YGL246C, YKR060W, YDL043C, YOR272W, YDR412W, YJL133W, YGR091W, YLR277C, YOL080C, YAL…	1119	515	4870	1.47887	3.60509e-06	2.77315e-07	3.24575e-06
GOTERM_CC_FAT	GO:0005730~nucleolus	102	7.34341	2.51131e-09	YCR086W, YIL127C, YMR290C, YHR089C, YDL060W, YJL033W, YDR312W, YMR270C, YKL078W, YMR128W, YPR144C, YCR072C, YJR063W, YMR014W, YLR196W, YML043C, YHR062C, YGR145W, YGL029W, YKR060W, YOR272W, YDR412W, YOL080C, YAL033W, YNL175C, YDR449C, YPL126W, YIL096C, YJL025W, YLR002C, YDR280W, YIL079C, YNL132W, YBR142W, YHR066W, YLR145W, YJR022W, YBL014C, YJL148W, YDL111C, YGL120C, YDR324C, YLR233C, YML112W, YMR…	1019	269	4595	1.70985	1.29332e-06	9.23803e-08	3.63142e-06
GOTERM_BP_FAT	GO:0009451~RNA modification	57	4.10367	4.27829e-09	YHR089C, YLR316C, YOR201C, YLR405W, YER168C, YDL060W, YIR026C, YGL169W, YHR070W, YGL063W, YIL019W, YGR169C, YPL212C, YGL232W, YJL125C, YFL001W, YPR144C, YPL030W, YCR072C, YML014W, YBR267W, YBR061C, YOL141W, YLR435W, YML080W, YKL110C, YNR012W, YCL054W, YDL112W, YBL024W, YDR165W, YDR465C, YHR040W, YIR012W, YJR097W, YER127W, YNL141W, YIL079C, YOL093W, YOL124C, YGR200C, YNL119W, YBR155W, YMR228W, YNL…	1119	119	4870	2.08462	8.12016e-06	5.80014e-07	7.31079e-06
GOTERM_BP_FAT	GO:0000819~sister chromatid segregation	44	3.16775	4.6882e-09	YMR048W, YNL172W, YMR198W, YBL097W, YCR086W, YAL047C, YER147C, YHR191C, YNL273W, YPR135W, YDL003W, YDR014W, YLR086W, YNL262W, YFR031C, YMR076C, YMR078C, YPL209C, YKR054C, YIL026C, YDR118W, YLR226W, YEL061C, YGL116W, YLR212C, YOR249C, YKR010C, YDR180W, YOR073W, YPR141C, YPL253C, YPL008W, YBL063W, YLR272C, YML124C, YJL074C, YFL008W, YDR325W, YDR439W, YGR098C, YER016W, YCL061C, YLR234W, YOR144C	1119	82	4870	2.33527	8.89816e-06	5.93213e-07	8.01124e-06
GOTERM_BP_FAT	GO:0022403~cell cycle phase	147	10.5832	8.10737e-09	YMR198W, YCR086W, YPL267W, YAL009W, YDR004W, YPL124W, YCR020W-B, YDL003W, YOR373W, YNL262W, YDR356W, YNL082W, YOR198C, YDL017W, YLR103C, YKR054C, YAL040C, YDR097C, YNL225C, YOR249C, YOR073W, YPL155C, YPL008W, YOR368W, YML124C, YJR140C, YJL074C, YMR001C, YGL021W, YGL201C, YFL008W, YBL009W, YLR234W, YER111C, YGL097W, YGR108W, YMR048W, YJL080C, YMR055C, YML064C, YMR224C, YDR146C, YHR191C, YDR318W, Y…	1119	422	4870	1.51602	1.53877e-05	9.61736e-07	1.3854e-05
GOTERM_BP_FAT	GO:0000910~cytokinesis	54	3.88769	1.29792e-08	YMR032W, YHR107C, YER149C, YJR092W, YHR061C, YNL152W, YOR094W, YHL007C, YNR027W, YFL023W, YKL048C, YMR014W, YOR299W, YBR210W, YGR152C, YLR084C, YBR038W, YLR353W, YPL242C, YDL117W, YLR314C, YNR067C, YCL014W, YNL298W, YGL106W, YOR181W, YOR326W, YEL029C, YLR319C, YCR002C, YGR058W, YER124C, YNL166C, YBL085W, YIL095W, YDR309C, YHR023W, YDL225W, YBL061C, YKL092C, YNL066W, YOL113W, YNL233W, YJL085W, YOR…	1119	113	4870	2.07976	2.46343e-05	1.44909e-06	2.21791e-05
GOTERM_BP_FAT	GO:0006260~DNA replication	65	4.67963	1.58939e-08	YBR060C, YIL150C, YOR080W, YCR086W, YGL113W, YNL072W, YLL004W, YIL009C-A, YEL032W, YKL113C, YNL262W, YDL101C, YER173W, YLR103C, YDL017W, YDR097C, YKL108W, YNL102W, YKL017C, YHR154W, YPR164W, YHR031C, YOR368W, YMR001C, YBL035C, YGL168W, YGL201C, YOR074C, YOR144C, YLR234W, YCL061C, YMR048W, YPR175W, YOL094C, YIR008C, YDL102W, YHR191C, YNL273W, YLR002C, YGR109C, YBR202W, YPR135W, YHR118C, YJR043C, Y…	1119	147	4870	1.9244	3.01663e-05	1.67593e-06	2.71597e-05
GOTERM_BP_FAT	GO:0000279~M phase	121	8.7113	2.18352e-08	YMR198W, YCR086W, YPL267W, YAL009W, YDR004W, YPL124W, YDL003W, YOR373W, YNL262W, YDR356W, YNL082W, YOR198C, YDL017W, YKR054C, YDR097C, YNL225C, YOR249C, YOR073W, YPL155C, YPL008W, YML124C, YOR368W, YJL074C, YMR001C, YGL021W, YFL008W, YBL009W, YLR234W, YGL097W, YGR108W, YMR048W, YJL080C, YMR055C, YML064C, YMR224C, YHR191C, YDR318W, YAL024C, YGL086W, YPR119W, YBL034C, YIL026C, YLR226W, YGL116W, YHR…	1119	335	4870	1.57195	4.14423e-05	2.18122e-06	3.73122e-05
GOTERM_BP_FAT	GO:0007163~establishment or maintenance of cell polarity	56	4.03168	5.50594e-08	YMR198W, YDR093W, YHR107C, YER149C, YJR092W, YIL138C, YHR061C, YMR273C, YJL095W, YKR054C, YOR094W, YHL007C, YFL023W, YNR027W, YNL090W, YKL048C, YMR014W, YDR379W, YOR299W, YBR210W, YML109W, YGR152C, YLR084C, YPL161C, YLR353W, YLL049W, YLR314C, YKR003W, YCL014W, YPR032W, YNL298W, YOR181W, YOR326W, YIL118W, YEL029C, YLR319C, YCR002C, YGR058W, YBL085W, YDR309C, YDL225W, YKR090W, YKL092C, YJL085W, YDR…	1119	123	4870	1.98144	0.000104497	5.22512e-06	9.4086e-05
GOTERM_BP_FAT	GO:0030010~establishment of cell polarity	52	3.7437	5.73002e-08	YMR198W, YHR107C, YER149C, YJR092W, YIL138C, YHR061C, YMR273C, YJL095W, YKR054C, YOR094W, YHL007C, YNR027W, YFL023W, YNL090W, YKL048C, YMR014W, YDR379W, YOR299W, YBR210W, YML109W, YGR152C, YLR084C, YPL161C, YLR353W, YLL049W, YLR314C, YCL014W, YPR032W, YNL298W, YOR181W, YOR326W, YIL118W, YEL029C, YLR319C, YCR002C, YGR058W, YBL085W, YDR309C, YDL225W, YKL092C, YJL085W, YDR126W, YKR063C, YOR129C, YCR…	1119	111	4870	2.03882	0.00010875	5.17883e-06	9.79152e-05
GOTERM_BP_FAT	GO:0032506~cytokinetic process	46	3.31174	1.69168e-07	YLR314C, YNR067C, YCL014W, YNL298W, YGL106W, YHR107C, YER149C, YOR181W, YOR326W, YEL029C, YJR092W, YLR319C, YHR061C, YCR002C, YGR058W, YER124C, YBL085W, YOR094W, YDR309C, YHR023W, YDL225W, YHL007C, YFL023W, YNR027W, YKL092C, YKL048C, YMR014W, YNL066W, YOL113W, YOR299W, YNL233W, YJL085W, YBR210W, YOR129C, YGR152C, YCR038C, YIL159W, YDR184C, YLR084C, YGL233W, YIL140W, YBR038W, YLR353W, YHR143W, YOR…	1119	96	4870	2.08538	0.000321029	1.45945e-05	0.000289076
GOTERM_BP_FAT	GO:0006364~rRNA processing	90	6.47948	2.31772e-07	YNL222W, YHR089C, YDR299W, YMR290C, YOR201C, YNL163C, YJL010C, YDL060W, YJL033W, YJL109C, YGR128C, YNL182C, YMR270C, YKL078W, YDL166C, YLR409C, YHR065C, YIL019W, YMR128W, YPR144C, YNR038W, YBR061C, YOR295W, YMR014W, YLR196W, YML093W, YDR021W, YDR478W, YMR269W, YLR435W, YML043C, YHR062C, YGR145W, YHR197W, YOL041C, YGL029W, YGL246C, YKR060W, YMR093W, YER002W, YOR272W, YNL221C, YHR085W, YGR251W, YKR…	1119	239	4870	1.63887	0.000439806	1.9126e-05	0.000396054
GOTERM_CC_FAT	GO:0044454~nuclear chromosome part	89	6.40749	3.06843e-07	YBR060C, YBL097W, YIL106W, YIL150C, YCR066W, YGL113W, YOR026W, YGR113W, YLL004W, YPR034W, YGR140W, YNL107W, YEL032W, YDL003W, YMR094W, YDR014W, YLR183C, YNL262W, YLR086W, YMR117C, YDR356W, YFR031C, YAL011W, YLR103C, YOL069W, YNL102W, YNL059C, YKL033W, YPL018W, YKL017C, YKR083C, YGL060W, YHR031C, YMR127C, YPR179C, YOR368W, YJL074C, YGL061C, YBL035C, YGL201C, YFL008W, YDR325W, YGR179C, YCL061C, YER…	1019	245	4595	1.63808	0.000158012	1.05349e-05	0.000443702
GOTERM_MF_FAT	GO:0005200~structural constituent of cytoskeleton	29	2.08783	3.63733e-07	YML104C, YLR314C, YAL047C, YGR113W, YHR107C, YPL124W, YOR373W, YMR117C, YCR002C, YBL034C, YDR356W, YDL225W, YOL069W, YNL225C, YHR172W, YLR212C, YLR045C, YPR141C, YPL018W, YKR083C, YBL063W, YCL029C, YML124C, YGL061C, YNL126W, YER016W, YPL255W, YHR129C, YMR294W	936	51	4190	2.54546	0.000332033	0.000332033	0.000568017
GOTERM_BP_FAT	GO:0016072~rRNA metabolic process	92	6.62347	3.67129e-07	YNL222W, YHR089C, YDR299W, YMR290C, YOR201C, YNL163C, YJL010C, YDL060W, YJL033W, YJL109C, YGR128C, YNL182C, YMR270C, YKL078W, YDL166C, YLR409C, YHR065C, YIL019W, YMR128W, YPR144C, YNR038W, YBR061C, YOR295W, YMR014W, YLR196W, YML093W, YDR021W, YDR478W, YMR269W, YLR435W, YPR164W, YML043C, YHR062C, YGR145W, YHR197W, YOL041C, YGL029W, YGL246C, YKR060W, YMR093W, YER002W, YOR272W, YNL221C, YHR085W, YGR…	1119	248	4870	1.61449	0.000696568	2.90333e-05	0.000627352
GOTERM_BP_FAT	GO:0007064~mitotic sister chromatid cohesion	21	1.51188	3.86015e-07	YMR048W, YDR180W, YPR141C, YER147C, YPL253C, YHR191C, YNL273W, YPL008W, YPR135W, YDL003W, YDR014W, YJL074C, YNL262W, YFL008W, YMR076C, YMR078C, YER016W, YCL061C, YOR144C, YLR234W, YIL026C	1119	30	4870	3.04647	0.000732389	2.93059e-05	0.000659625
GOTERM_BP_FAT	GO:0043414~biopolymer methylation	30	2.15983	4.83957e-07	YBR060C, YDR410C, YBR175W, YLR418C, YDR257C, YOL093W, YOL124C, YKL018W, YPL208W, YHR070W, YJL125C, YPL030W, YML014W, YBR061C, YOL145C, YJL168C, YOL141W, YNL062C, YDR440W, YBR258C, YDL112W, YAR003W, YBL024W, YCL054W, YPL157W, YDR198C, YDL014W, YNL063W, YDR165W, YDR465C	1119	53	4870	2.46345	0.00091813	3.53283e-05	0.000826988
GOTERM_BP_FAT	GO:0006261~DNA-dependent DNA replication	42	3.02376	7.36364e-07	YBR060C, YPR175W, YMR048W, YIR008C, YIL150C, YOL094C, YDL102W, YGL113W, YNL072W, YLL004W, YNL273W, YLR002C, YBR202W, YEL032W, YPR135W, YKL113C, YNL262W, YJR043C, YHR118C, YDL101C, YLR274W, YDL164C, YDR052C, YDL017W, YLR103C, YKL045W, YNL218W, YPR162C, YKL108W, YJL194W, YNL102W, YKL017C, YPR164W, YDR489W, YBL035C, YMR001C, YGL201C, YDR013W, YCL061C, YLR234W, YOR074C, YJR006W	1119	88	4870	2.07714	0.00139664	5.17624e-05	0.0012583
GOTERM_BP_FAT	GO:0032259~methylation	30	2.15983	8.19052e-07	YBR060C, YDR410C, YBR175W, YLR418C, YDR257C, YOL093W, YOL124C, YKL018W, YPL208W, YHR070W, YJL125C, YPL030W, YML014W, YBR061C, YOL145C, YJL168C, YOL141W, YNL062C, YDR440W, YBR258C, YDL112W, YAR003W, YBL024W, YCL054W, YPL157W, YDR198C, YDL014W, YNL063W, YDR165W, YDR465C	1119	54	4870	2.41783	0.00155335	5.55185e-05	0.0013996
GOTERM_BP_FAT	GO:0033205~cytokinesis during cell cycle	37	2.66379	9.61211e-07	YLR314C, YCL014W, YHR107C, YGL106W, YER149C, YOR181W, YEL029C, YJR092W, YLR319C, YHR061C, YCR002C, YGR058W, YNL152W, YOR094W, YDR309C, YHR023W, YDL225W, YHL007C, YFL023W, YNR027W, YKL092C, YKL048C, YMR014W, YOR299W, YJL085W, YBR210W, YOR129C, YGR152C, YCR038C, YDR184C, YIL159W, YLR084C, YGL233W, YIL140W, YBR038W, YLR353W, YOR301W	1119	74	4870	2.17605	0.00182272	6.29077e-05	0.00164252
GOTERM_CC_FAT	GO:0005874~microtubule	31	2.23182	2.67081e-06	YBL031W, YLL049W, YMR198W, YOR269W, YGR113W, YNL148C, YNL188W, YBL034C, YPL209C, YKR054C, YLR412W, YOL069W, YEL061C, YHR172W, YLR212C, YPL241C, YLR045C, YPR141C, YPL155C, YKR083C, YBL063W, YCL029C, YML124C, YGL061C, YBR160W, YBR156C, YNL126W, YER016W, YMR299C, YHR129C, YMR294W	1019	61	4595	2.29162	0.00137452	8.5963e-05	0.00386198
GOTERM_CC_FAT	GO:0070013~intracellular organelle lumen	224	16.1267	3.01788e-06	YIL127C, YMR290C, YDR057W, YDR376W, YKL144C, YDL060W, YNL236W, YDR312W, YMR270C, YKL078W, YDL044C, YGL070C, YKL134C, YPL104W, YPL007C, YPR070W, YFL028C, YDR301W, YMR014W, YHR041C, YGR145W, YDR362C, YKR060W, YIL128W, YBR258C, YDR295C, YLR277C, YPL252C, YNL175C, YDR449C, YPL126W, YJL025W, YOR279C, YLR002C, YIL079C, YKL194C, YBR202W, YDR448W, YBR142W, YPL029W, YKL018W, YHR066W, YGR234W, YDR268W, YKL…	1019	783	4595	1.29002	0.001553	9.142e-05	0.00436384
GOTERM_CC_FAT	GO:0043233~organelle lumen	224	16.1267	3.01788e-06	YIL127C, YMR290C, YDR057W, YDR376W, YKL144C, YDL060W, YNL236W, YDR312W, YMR270C, YKL078W, YDL044C, YGL070C, YKL134C, YPL104W, YPL007C, YPR070W, YFL028C, YDR301W, YMR014W, YHR041C, YGR145W, YDR362C, YKR060W, YIL128W, YBR258C, YDR295C, YLR277C, YPL252C, YNL175C, YDR449C, YPL126W, YJL025W, YOR279C, YLR002C, YIL079C, YKL194C, YBR202W, YDR448W, YBR142W, YPL029W, YKL018W, YHR066W, YGR234W, YDR268W, YKL…	1019	783	4595	1.29002	0.001553	9.142e-05	0.00436384
GOTERM_BP_FAT	GO:0007120~axial cellular bud site selection	16	1.15191	3.11964e-06	YLR314C, YKL092C, YKL048C, YCL014W, YHR107C, YBR210W, YGR152C, YCR038C, YJR092W, YIL159W, YHR061C, YCR002C, YIL140W, YGR058W, YDR309C, YDL225W	1119	21	4870	3.31589	0.00590359	0.00019735	0.00533074
GOTERM_BP_FAT	GO:0007017~microtubule-based process	50	3.59971	3.13367e-06	YBL031W, YMR198W, YNL172W, YAL047C, YGR113W, YPL124W, YGR140W, YMR117C, YDR356W, YKR054C, YMR138W, YOL069W, YNL090W, YNL225C, YLR212C, YOR249C, YOR073W, YPR141C, YPL018W, YPL253C, YKR083C, YPL155C, YBL063W, YML124C, YGL061C, YGR179C, YNL126W, YER016W, YMR299C, YLL049W, YGR108W, YOR269W, YDR318W, YOR326W, YNL188W, YBL034C, YPL209C, YDR254W, YDR118W, YEL061C, YGL116W, YHR172W, YPL241C, YLR045C, YCL…	1119	117	4870	1.85987	0.00593006	0.000191843	0.00535471
GOTERM_BP_FAT	GO:0007105~cytokinesis, site selection	33	2.37581	4.23944e-06	YLR314C, YCL014W, YHR107C, YER149C, YOR181W, YEL029C, YJR092W, YLR319C, YHR061C, YCR002C, YGR058W, YOR094W, YDR309C, YDL225W, YHL007C, YNR027W, YFL023W, YKL092C, YKL048C, YMR014W, YOR299W, YJL085W, YBR210W, YOR129C, YGR152C, YCR038C, YDR184C, YIL159W, YLR084C, YGL233W, YIL140W, YLR353W, YOR301W	1119	66	4870	2.17605	0.00801418	0.000251421	0.00724415
GOTERM_BP_FAT	GO:0000282~cellular bud site selection	33	2.37581	4.23944e-06	YLR314C, YCL014W, YHR107C, YER149C, YOR181W, YEL029C, YJR092W, YLR319C, YHR061C, YCR002C, YGR058W, YOR094W, YDR309C, YDL225W, YHL007C, YNR027W, YFL023W, YKL092C, YKL048C, YMR014W, YOR299W, YJL085W, YBR210W, YOR129C, YGR152C, YCR038C, YDR184C, YIL159W, YLR084C, YGL233W, YIL140W, YLR353W, YOR301W	1119	66	4870	2.17605	0.00801418	0.000251421	0.00724415
GOTERM_BP_FAT	GO:0007076~mitotic chromosome condensation	13	0.935925	4.59461e-06	YBL097W, YCR086W, YKR010C, YDR180W, YER147C, YLR272C, YDL003W, YLR086W, YDR439W, YDR325W, YMR076C, YFR031C, YFL008W	1119	15	4870	3.77182	0.00868267	0.000264225	0.00785103
GOTERM_CC_FAT	GO:0005876~spindle microtubule	16	1.15191	4.80961e-06	YBL031W, YLL049W, YLR045C, YGR113W, YBL063W, YCL029C, YML124C, YGL061C, YBR160W, YBR156C, YPL209C, YKR054C, YHR129C, YOL069W, YMR294W, YEL061C	1019	22	4595	3.27951	0.00247389	0.000137599	0.0069546
GOTERM_BP_FAT	GO:0006270~DNA replication initiation	18	1.2959	9.49039e-06	YBR060C, YKL045W, YPR162C, YIR008C, YIL150C, YGL113W, YNL102W, YLL004W, YLR002C, YBR202W, YEL032W, YBL035C, YHR118C, YGL201C, YLR274W, YDR052C, YLR103C, YDL017W	1119	27	4870	2.9014	0.0178516	0.000529649	0.016216
GOTERM_CC_FAT	GO:0000793~condensed chromosome	47	3.38373	9.73807e-06	YBL097W, YIL106W, YCR086W, YPR046W, YOR026W, YGR113W, YJR112W, YDR318W, YGR140W, YMR094W, YER038C, YDL003W, YDR014W, YLR086W, YFR046C, YMR117C, YML023C, YBL034C, YDR356W, YFR031C, YMR076C, YOL034W, YPL209C, YDR254W, YEL019C, YIL026C, YEL061C, YOL069W, YLR288C, YLR045C, YOR073W, YPL018W, YKR083C, YGL060W, YCL029C, YLR272C, YOR368W, YJL074C, YGL061C, YLR315W, YFL008W, YDR325W, YDR439W, YBR156C, YGR…	1019	115	4595	1.84294	0.00500258	0.000263919	0.0140806
GOTERM_BP_FAT	GO:0022616~DNA strand elongation	21	1.51188	1.24978e-05	YKL045W, YNL218W, YPR175W, YIR008C, YIL150C, YOL094C, YDL102W, YKL108W, YNL072W, YNL102W, YKL017C, YBR202W, YEL032W, YKL113C, YBL035C, YNL262W, YJR043C, YGL201C, YLR274W, YDL164C, YJR006W	1119	35	4870	2.61126	0.0234419	0.000677515	0.0213543
GOTERM_BP_FAT	GO:0006271~DNA strand elongation during DNA replication	21	1.51188	1.24978e-05	YKL045W, YNL218W, YPR175W, YIR008C, YIL150C, YOL094C, YDL102W, YKL108W, YNL072W, YNL102W, YKL017C, YBR202W, YEL032W, YKL113C, YBL035C, YNL262W, YJR043C, YGL201C, YLR274W, YDL164C, YJR006W	1119	35	4870	2.61126	0.0234419	0.000677515	0.0213543
GOTERM_CC_FAT	GO:0005657~replication fork	27	1.94384	1.3177e-05	YMR048W, YPR175W, YOL094C, YIL150C, YIR008C, YDL102W, YNL273W, YBR202W, YPR135W, YEL032W, YNL262W, YJR043C, YLR274W, YMR078C, YDL164C, YLR103C, YKL045W, YKL108W, YNL102W, YKL017C, YHR031C, YDR489W, YBL035C, YGL201C, YDR013W, YCL061C, YJR006W	1019	53	4595	2.2972	0.00676322	0.000339252	0.0190526
GOTERM_BP_FAT	GO:0006730~one-carbon metabolic process	37	2.66379	1.32873e-05	YBR060C, YOR241W, YDR410C, YBR175W, YLR418C, YER043C, YDR257C, YOL093W, YOL124C, YKL018W, YPL208W, YHR070W, YAL011W, YJL125C, YPL030W, YOR236W, YML014W, YBR061C, YBR084W, YOL145C, YJL168C, YOL141W, YNL062C, YMR263W, YML041C, YDR440W, YBR258C, YCL054W, YAR003W, YDL112W, YBL024W, YPL157W, YDR198C, YDL014W, YNL063W, YDR165W, YDR465C	1119	81	4870	1.988	0.0249042	0.000700297	0.0227031
GOTERM_BP_FAT	GO:0000902~cell morphogenesis	59	4.24766	1.34101e-05	YMR198W, YDR093W, YMR212C, YHR107C, YER149C, YJR092W, YIL138C, YHR061C, YMR273C, YJL095W, YOR094W, YKR054C, YHL007C, YFL023W, YNR027W, YNL090W, YKL048C, YMR014W, YDR379W, YOR299W, YBR210W, YML109W, YGR152C, YLR084C, YCR089W, YPL161C, YLR353W, YDR141C, YLL049W, YLR314C, YKR003W, YCL014W, YPR032W, YNL298W, YOR181W, YOR326W, YIL118W, YEL029C, YLR319C, YCR002C, YGR058W, YBL085W, YDR309C, YDL225W, YKR…	1119	152	4870	1.6893	0.0251314	0.00068767	0.0229129
GOTERM_CC_FAT	GO:0000776~kinetochore	31	2.23182	1.35625e-05	YCR086W, YPR046W, YOR026W, YGR113W, YJR112W, YDR318W, YGR140W, YMR094W, YFR046C, YMR117C, YGL086W, YBL034C, YDR356W, YPL209C, YDR254W, YOL069W, YEL061C, YLR045C, YOR073W, YPL018W, YKR083C, YGL060W, YCL029C, YGL061C, YLR315W, YBR156C, YDR439W, YGR179C, YIR010W, YER016W, YKL089W	1019	65	4595	2.1506	0.00696041	0.000332552	0.01961
GOTERM_CC_FAT	GO:0000777~condensed chromosome kinetochore	29	2.08783	1.36868e-05	YCR086W, YPR046W, YOR026W, YGR113W, YJR112W, YDR318W, YGR140W, YMR094W, YFR046C, YMR117C, YBL034C, YDR356W, YPL209C, YDR254W, YOL069W, YEL061C, YLR045C, YOR073W, YPL018W, YKR083C, YGL060W, YCL029C, YGL061C, YLR315W, YBR156C, YDR439W, YGR179C, YIR010W, YKL089W	1019	59	4595	2.21645	0.00702399	0.000320347	0.0197897
GOTERM_BP_FAT	GO:0042254~ribosome biogenesis	115	8.27934	1.40487e-05	YHL038C, YFR002W, YMR290C, YHR089C, YKL143W, YOR201C, YNL163C, YGL064C, YDL060W, YJL033W, YDR312W, YMR270C, YNL182C, YKL078W, YMR128W, YPR144C, YCR072C, YBR267W, YBR061C, YMR014W, YLR196W, YDR478W, YML043C, YHR062C, YGR145W, YGL246C, YGL029W, YKR060W, YOR272W, YDR412W, YGL097W, YOL080C, YAL033W, YDR449C, YPL126W, YJL025W, YLL035W, YLR002C, YDR280W, YNL132W, YBR142W, YPL239W, YHR066W, YLR145W, YJR…	1119	351	4870	1.4259	0.0263122	0.000701454	0.0240038
GOTERM_CC_FAT	GO:0032155~cell division site part	17	1.2239	1.64009e-05	YPL242C, YLR314C, YCL014W, YKL048C, YDR379W, YMR032W, YHR107C, YJR092W, YIL138C, YIL159W, YCR002C, YEL040W, YNL166C, YNL152W, YHR023W, YDL225W, YBL061C	1019	26	4595	2.9484	0.00841097	0.000367174	0.0237135
GOTERM_CC_FAT	GO:0032153~cell division site	17	1.2239	1.64009e-05	YPL242C, YLR314C, YCL014W, YKL048C, YDR379W, YMR032W, YHR107C, YJR092W, YIL138C, YIL159W, YCR002C, YEL040W, YNL166C, YNL152W, YHR023W, YDL225W, YBL061C	1019	26	4595	2.9484	0.00841097	0.000367174	0.0237135
GOTERM_BP_FAT	GO:0006399~tRNA metabolic process	64	4.60763	1.70427e-05	YJL087C, YLR405W, YLR316C, YKL205W, YER168C, YGL169W, YHR070W, YGL063W, YGR169C, YPL212C, YPL104W, YGL232W, YJL125C, YPL030W, YFL001W, YML014W, YBL080C, YBR061C, YOL141W, YOL097C, YLR435W, YML080W, YKL110C, YHR062C, YGR185C, YNL221C, YBL024W, YDL112W, YDR165W, YOL149W, YDR465C, YER087W, YAL033W, YPR033C, YDR280W, YKL194C, YIL079C, YOL093W, YOL124C, YGR200C, YNL119W, YJR022W, YNL299W, YLR060W, YDR…	1119	170	4870	1.63844	0.0318297	0.000829074	0.0291187
GOTERM_BP_FAT	GO:0022613~ribonucleoprotein complex biogenesis	127	9.14327	1.71393e-05	YHL038C, YFR002W, YHR089C, YMR290C, YOR201C, YKL143W, YNL163C, YGL064C, YDL060W, YJL033W, YDR312W, YMR270C, YNL182C, YKL078W, YMR128W, YPR144C, YCR072C, YBR267W, YBR061C, YMR014W, YLR196W, YDR478W, YML043C, YHR062C, YGR145W, YGL029W, YGL246C, YKR060W, YDL043C, YOR272W, YDR412W, YEL015W, YGL097W, YOL080C, YAL033W, YDR449C, YPL126W, YJL025W, YLL035W, YLR002C, YDR280W, YNL132W, YBR142W, YPL239W, YHR…	1119	397	4870	1.39223	0.0320072	0.000812935	0.0292838
GOTERM_CC_FAT	GO:0000228~nuclear chromosome	92	6.62347	2.07697e-05	YBR060C, YBL097W, YIL106W, YIL150C, YCR066W, YGL113W, YOR026W, YGR113W, YLL004W, YPR034W, YGL213C, YGR140W, YNL107W, YEL032W, YDL003W, YMR094W, YDR014W, YLR183C, YNL262W, YLR086W, YMR117C, YDR356W, YFR031C, YAL011W, YLR103C, YOL069W, YNL102W, YNL059C, YKL033W, YPL018W, YKL017C, YKR083C, YGL060W, YHR031C, YMR127C, YPR179C, YOR368W, YJL074C, YGL061C, YBL035C, YGL201C, YFL008W, YDR325W, YGR179C, YCL…	1019	279	4595	1.48695	0.0106395	0.000445589	0.0300293
GOTERM_BP_FAT	GO:0007062~sister chromatid cohesion	22	1.58387	2.61355e-05	YMR048W, YOL094C, YDR180W, YPR141C, YER147C, YPL253C, YHR191C, YNL273W, YPL008W, YPR135W, YDL003W, YDR014W, YJL074C, YNL262W, YFL008W, YMR076C, YMR078C, YER016W, YCL061C, YOR144C, YLR234W, YIL026C	1119	39	4870	2.45503	0.0483956	0.00120917	0.0446512
GOTERM_CC_FAT	GO:0043596~nuclear replication fork	23	1.65587	2.6488e-05	YKL045W, YMR048W, YPR175W, YIR008C, YIL150C, YDL102W, YNL102W, YKL017C, YNL273W, YBR202W, YEL032W, YPR135W, YDR489W, YNL262W, YBL035C, YJR043C, YGL201C, YLR274W, YMR078C, YDR013W, YLR103C, YCL061C, YJR006W	1019	43	4595	2.41196	0.0135489	0.000545512	0.0382955
GOTERM_BP_FAT	GO:0006400~tRNA modification	32	2.30382	2.8578e-05	YLR316C, YLR405W, YOL093W, YER168C, YGL169W, YOL124C, YGR200C, YHR070W, YNL119W, YGL063W, YGR169C, YPL212C, YGL232W, YJL125C, YPL030W, YFL001W, YML014W, YBR061C, YOL141W, YOR243C, YML080W, YMR283C, YKL110C, YNL062C, YKR056W, YNL292W, YDL036C, YGL243W, YJL035C, YDL112W, YBL024W, YDR165W	1119	68	4870	2.04805	0.052797	0.00129064	0.0488232
GOTERM_CC_FAT	GO:0000775~chromosome, centromeric region	34	2.4478	3.43658e-05	YCR086W, YPR046W, YOR026W, YGR113W, YJR112W, YDR318W, YGR140W, YMR094W, YFR046C, YMR117C, YGL086W, YGR252W, YBL034C, YML102W, YDR356W, YPL209C, YDR254W, YOL069W, YEL061C, YLR045C, YOR073W, YPL018W, YKR083C, YGL060W, YCL029C, YGL061C, YLR315W, YBR156C, YDR439W, YGR179C, YIR010W, YER016W, YPR018W, YKL089W	1019	77	4595	1.99113	0.017543	0.000680487	0.0496823
GOTERM_BP_FAT	GO:0030261~chromosome condensation	13	0.935925	3.90893e-05	YBL097W, YCR086W, YKR010C, YDR180W, YER147C, YLR272C, YDL003W, YLR086W, YDR439W, YDR325W, YMR076C, YFR031C, YFL008W	1119	17	4870	3.32808	0.0715074	0.00172393	0.0667752
GOTERM_MF_FAT	GO:0008173~RNA methyltransferase activity	18	1.2959	4.42698e-05	YBR061C, YMR228W, YOR201C, YOL141W, YOL093W, YNL062C, YOL124C, YKR056W, YHR070W, YBL024W, YCL054W, YDL112W, YPL157W, YNL022C, YDR165W, YJL125C, YPL030W, YML014W	936	30	4190	2.6859	0.0396132	0.0200068	0.069111
GOTERM_MF_FAT	GO:0008175~tRNA methyltransferase activity	14	1.00792	4.99273e-05	YBR061C, YOL141W, YOL093W, YNL062C, YOL124C, YKR056W, YHR070W, YBL024W, YDL112W, YNL022C, YDR165W, YJL125C, YPL030W, YML014W	936	20	4190	3.13355	0.0445614	0.0150801	0.0779399
GOTERM_MF_FAT	GO:0016538~cyclin-dependent protein kinase regulator activity	17	1.2239	6.49764e-05	YAL040C, YPL256C, YGR108W, YDL179W, YMR199W, YJL006C, YGR233C, YLR210W, YER059W, YDL127W, YGR109C, YPR120C, YBR160W, YPR119W, YNL289W, YJL157C, YLR226W	936	28	4190	2.71787	0.0575999	0.0147219	0.101421
GOTERM_BP_FAT	GO:0006273~lagging strand elongation	14	1.00792	6.90965e-05	YNL218W, YPR175W, YKL045W, YIR008C, YDL102W, YNL072W, YNL102W, YKL017C, YKL113C, YBL035C, YNL262W, YJR043C, YDL164C, YJR006W	1119	20	4870	3.04647	0.122914	0.00297624	0.118007
GOTERM_BP_FAT	GO:0000226~microtubule cytoskeleton organization	42	3.02376	8.19417e-05	YLL049W, YBL031W, YGR108W, YNL172W, YMR198W, YAL047C, YGR113W, YDR318W, YOR326W, YPL124W, YNL188W, YGR140W, YMR117C, YBL034C, YDR356W, YPL209C, YDR254W, YKR054C, YDR118W, YEL061C, YOL069W, YGL116W, YHR172W, YNL225C, YLR212C, YOR249C, YLR045C, YOR073W, YPL018W, YPR141C, YPL155C, YKR083C, YBL063W, YCL029C, YPR120C, YGL061C, YGR179C, YNL126W, YER016W, YPL255W, YHR129C, YKL089W	1119	103	4870	1.77464	0.14404	0.00345029	0.139931
GOTERM_CC_FAT	GO:0000779~condensed chromosome, centromeric region	29	2.08783	8.63843e-05	YCR086W, YPR046W, YOR026W, YGR113W, YJR112W, YDR318W, YGR140W, YMR094W, YFR046C, YMR117C, YBL034C, YDR356W, YPL209C, YDR254W, YOL069W, YEL061C, YLR045C, YOR073W, YPL018W, YKR083C, YGL060W, YCL029C, YGL061C, YLR315W, YBR156C, YDR439W, YGR179C, YIR010W, YKL089W	1019	64	4595	2.04329	0.0435147	0.00164642	0.124841
GOTERM_CC_FAT	GO:0031974~membrane-enclosed lumen	226	16.2707	9.03151e-05	YIL127C, YMR290C, YDR057W, YDR376W, YKL144C, YDL060W, YNL236W, YDR312W, YMR270C, YKL078W, YDL044C, YGL070C, YKL134C, YPL104W, YPL007C, YPR070W, YFL028C, YDR301W, YMR014W, YHR041C, YGR145W, YDR362C, YKR060W, YIL128W, YBR258C, YDR295C, YLR277C, YPL252C, YNL175C, YDR449C, YPL126W, YJL025W, YOR279C, YLR002C, YIL079C, YKL194C, YBR202W, YDR448W, YBR142W, YPL029W, YKL018W, YHR066W, YGR234W, YDR268W, YKL…	1019	827	4595	1.23229	0.0454492	0.00165985	0.130519
GOTERM_BP_FAT	GO:0001510~RNA methylation	15	1.07991	0.000102366	YBR061C, YOL141W, YOL093W, YNL062C, YOL124C, YHR070W, YBL024W, YCL054W, YDL112W, YPL157W, YDL014W, YJL125C, YDR165W, YPL030W, YML014W	1119	23	4870	2.83833	0.17659	0.00421503	0.174781
GOTERM_MF_FAT	GO:0030695~GTPase regulator activity	42	3.02376	0.000178473	YPL242C, YFL027C, YMR055C, YCL014W, YPR032W, YNL298W, YML097C, YLR039C, YJR031C, YGL164C, YML077W, YAL024C, YDL226C, YCR067C, YJL201W, YHR061C, YNR026C, YDL240W, YGR172C, YEL022W, YLR452C, YDR309C, YPL249C, YHL007C, YJR053W, YPL241C, YKL092C, YDR379W, YGL161C, YBR131W, YKR026C, YDR407C, YCR038C, YFL047W, YPL161C, YDR080W, YER093C, YOR115C, YNL204C, YMR218C, YIL119C, YGL097W	936	109	4190	1.72489	0.150375	0.0320667	0.278347
GOTERM_BP_FAT	GO:0006259~DNA metabolic process	138	9.93521	0.000180757	YBR060C, YCR086W, YCR066W, YGL113W, YIL009C-A, YDR004W, YMR173W, YKL113C, YNL262W, YML023C, YNL246W, YML102W, YDL101C, YNL082W, YGL070C, YDL017W, YLR103C, YDR263C, YDR097C, YDR138W, YBR195C, YNL102W, YKL017C, YHR154W, YPR164W, YPL008W, YHR031C, YOR368W, YJL074C, YBL035C, YFR055W, YMR001C, YGL201C, YIL128W, YFL008W, YOR074C, YLR234W, YJL208C, YPR175W, YMR048W, YDL102W, YBR175W, YLL002W, YMR224C, Y…	1119	458	4870	1.31133	0.290438	0.00727359	0.308431
GOTERM_CC_FAT	GO:0005881~cytoplasmic microtubule	14	1.00792	0.00018896	YBL031W, YLL049W, YMR198W, YOR269W, YPR141C, YPL155C, YML124C, YBR160W, YER016W, YKR054C, YHR129C, YMR299C, YMR294W, YEL061C	1019	22	4595	2.86957	0.0927374	0.00335035	0.272893
GOTERM_CC_FAT	GO:0031261~DNA replication preinitiation complex	14	1.00792	0.00018896	YBR060C, YPR162C, YKL108W, YGL113W, YJL194W, YLL004W, YBR202W, YDR489W, YEL032W, YHR118C, YGL201C, YLR274W, YDR013W, YLR103C	1019	22	4595	2.86957	0.0927374	0.00335035	0.272893
GOTERM_CC_FAT	GO:0032993~protein-DNA complex	27	1.94384	0.000257143	YBR060C, YPR175W, YIR008C, YDL102W, YGL113W, YLL004W, YBR202W, YEL032W, YNL262W, YJR043C, YHR118C, YLR274W, YGR099W, YLR103C, YPR162C, YKL045W, YKL108W, YJL194W, YNL102W, YKL017C, YGL060W, YDR489W, YBL035C, YGL201C, YBR275C, YDR013W, YJR006W	1019	61	4595	1.99593	0.12405	0.00440513	0.371193
GOTERM_CC_FAT	GO:0005875~microtubule associated complex	13	0.935925	0.00027636	YLL049W, YMR198W, YPR141C, YPL253C, YPL155C, YBL063W, YBR156C, YPL209C, YKR054C, YHR129C, YMR299C, YMR294W, YEL061C	1019	20	4595	2.93106	0.132678	0.00458125	0.398881
GOTERM_BP_FAT	GO:0007010~cytoskeleton organization	74	5.32757	0.000296264	YBL031W, YNL172W, YMR198W, YLR144C, YAL047C, YGR113W, YJR031C, YER149C, YPL124W, YGR140W, YMR094W, YIL138C, YMR117C, YDR356W, YEL022W, YOR094W, YKR054C, YOL069W, YNL090W, YNL225C, YOR249C, YLR212C, YDR379W, YOR073W, YPL018W, YPR141C, YPL155C, YKR083C, YBL063W, YGL061C, YOL105C, YPL161C, YLL038C, YGR179C, YNL126W, YER016W, YER093C, YLL049W, YPL242C, YGR108W, YGL106W, YPR131C, YDR318W, YOR181W, YOR…	1119	221	4870	1.45726	0.430156	0.0116481	0.505055
GOTERM_CC_FAT	GO:0000778~condensed nuclear chromosome kinetochore	22	1.58387	0.000322434	YPR046W, YLR045C, YOR026W, YGR113W, YJR112W, YPL018W, YDR318W, YKR083C, YGL060W, YGR140W, YCL029C, YMR094W, YGL061C, YMR117C, YDR356W, YGR179C, YIR010W, YPL209C, YDR254W, YOL069W, YEL061C, YKL089W	1019	46	4595	2.15663	0.153022	0.00517657	0.465238
GOTERM_BP_FAT	GO:0007051~spindle organization	24	1.72786	0.000371108	YBL031W, YNL172W, YGR108W, YMR198W, YNL225C, YHR172W, YOR249C, YLR212C, YLR045C, YAL047C, YGR113W, YKR083C, YGR140W, YCL029C, YPR120C, YGL061C, YDR356W, YPL209C, YNL126W, YKR054C, YDR118W, YGL116W, YEL061C, YKL089W	1119	51	4870	2.04805	0.505641	0.0142745	0.632263
GOTERM_BP_FAT	GO:0007052~mitotic spindle organization	23	1.65587	0.000374656	YBL031W, YNL172W, YGR108W, YMR198W, YNL225C, YHR172W, YOR249C, YLR212C, YLR045C, YAL047C, YGR113W, YKR083C, YGR140W, YCL029C, YGL061C, YDR356W, YPL209C, YNL126W, YKR054C, YDR118W, YGL116W, YEL061C, YKL089W	1119	48	4870	2.08538	0.508961	0.0141239	0.638291
GOTERM_BP_FAT	GO:0007097~nuclear migration	14	1.00792	0.000504738	YML104C, YMR198W, YOR269W, YAL047C, YPR141C, YPL155C, YCL029C, YHR005C, YML124C, YER016W, YKR054C, YHR129C, YMR299C, YMR294W	1119	23	4870	2.6491	0.61643	0.0186135	0.859008
GOTERM_MF_FAT	GO:0019887~protein kinase regulator activity	22	1.58387	0.000510269	YAL040C, YPL256C, YGR108W, YDL179W, YMR199W, YJL006C, YGR233C, YLR210W, YER059W, YDL127W, YGR109C, YPR120C, YBR160W, YPR119W, YFL029C, YBR156C, YDR052C, YOR047C, YNL289W, YJL157C, YLR226W, YFL034C-B	936	47	4190	2.09538	0.372489	0.0747263	0.79389
GOTERM_BP_FAT	GO:0030488~tRNA methylation	12	0.863931	0.000560253	YNL062C, YBR061C, YOL124C, YHR070W, YOL141W, YBL024W, YDL112W, YDR165W, YJL125C, YPL030W, YOL093W, YML014W	1119	18	4870	2.9014	0.654809	0.0202472	0.953063
GOTERM_BP_FAT	GO:0051726~regulation of cell cycle	61	4.39165	0.000564864	YIL106W, YOR233W, YAL047C, YOR026W, YLR210W, YFR028C, YCR020W-B, YHR061C, YDL101C, YMR273C, YER173W, YOR198C, YLR215C, YDL017W, YHL007C, YAL040C, YDL179W, YMR199W, YKL048C, YOR073W, YPR141C, YML058W-A, YOR368W, YBR160W, YMR001C, YDR440W, YER016W, YCL061C, YDR451C, YGR108W, YPL256C, YMR048W, YML027W, YMR055C, YNL298W, YML064C, YNL273W, YDL127W, YGR109C, YAL024C, YPR135W, YPR119W, YGL086W, YDR052C,…	1119	178	4870	1.49145	0.657819	0.0200309	0.960873
GOTERM_CC_FAT	GO:0000794~condensed nuclear chromosome	36	2.59179	0.000573395	YIL106W, YBL097W, YPR046W, YOR026W, YGR113W, YJR112W, YDR318W, YGR140W, YMR094W, YDL003W, YDR014W, YLR086W, YMR117C, YDR356W, YFR031C, YMR076C, YPL209C, YDR254W, YIL026C, YEL061C, YOL069W, YLR288C, YLR045C, YPL018W, YKR083C, YGL060W, YLR272C, YCL029C, YOR368W, YJL074C, YGL061C, YFL008W, YDR325W, YGR179C, YIR010W, YKL089W	1019	94	4595	1.72697	0.255754	0.00891106	0.825951
GOTERM_CC_FAT	GO:0005938~cell cortex	47	3.38373	0.000587334	YLL049W, YPL242C, YLR314C, YOR233W, YCL014W, YNL298W, YMR032W, YHR107C, YER149C, YOR181W, YJR092W, YLR319C, YIL138C, YHR061C, YCR002C, YEL040W, YPL032C, YNL152W, YNL166C, YKR054C, YDR309C, YHR023W, YIL095W, YDL225W, YBL061C, YML052W, YKL048C, YLR045C, YDR379W, YBR130C, YNL233W, YJL085W, YDR126W, YCL029C, YOR129C, YDL146W, YCR038C, YIL159W, YGL233W, YIL140W, YLL038C, YNL106C, YPR171W, YHR149C, YHR…	1019	133	4595	1.59352	0.26108	0.00885952	0.845951
GOTERM_BP_FAT	GO:0016458~gene silencing	41	2.95176	0.000593076	YBR060C, YPR175W, YIL150C, YBR175W, YJL080C, YOL017W, YLL004W, YOR279C, YNL107W, YBR202W, YEL032W, YNL262W, YHR118C, YLR274W, YML102W, YMR273C, YOR025W, YLR103C, YPR162C, YIL131C, YKR010C, YLR288C, YBR195C, YLR272C, YPR179C, YMR127C, YML109W, YMR263W, YOL090W, YGL201C, YKR019C, YBR275C, YDR440W, YDR439W, YAR003W, YMR106C, YCL061C, YPR018W, YDL153C, YDR295C, YLL022C	1119	108	4870	1.65219	0.675669	0.0206358	1.00863
GOTERM_BP_FAT	GO:0051302~regulation of cell division	9	0.647948	0.000633688	YBR160W, YDL179W, YKL048C, YDR507C, YBR156C, YCL024W, YPL209C, YNL289W, YDL127W	1119	11	4870	3.56081	0.699745	0.0216374	1.07735
GOTERM_MF_FAT	GO:0019207~kinase regulator activity	23	1.65587	0.000684515	YAL040C, YPL256C, YGR108W, YDL179W, YMR199W, YIL106W, YJL006C, YGR233C, YLR210W, YER059W, YDL127W, YGR109C, YPR120C, YBR160W, YPR119W, YFL029C, YBR156C, YDR052C, YOR047C, YNL289W, YJL157C, YLR226W, YFL034C-B	936	51	4190	2.01881	0.464833	0.0854388	1.06363
GOTERM_BP_FAT	GO:0051181~cofactor transport	24	1.72786	0.000727009	YKR090W, YKL092C, YGL077C, YHR107C, YNL233W, YGR096W, YJL085W, YCR038C, YLR319C, YGR065C, YLR084C, YGL233W, YCR002C, YIL140W, YPL032C, YFL047W, YDL240W, YCL024W, YER118C, YHR149C, YBL037W, YIL134W, YPL249C, YDL225W	1119	53	4870	1.97076	0.748513	0.0243481	1.23508
GOTERM_BP_FAT	GO:0040023~establishment of nucleus localization	14	1.00792	0.000871858	YML104C, YMR198W, YOR269W, YAL047C, YPR141C, YPL155C, YCL029C, YHR005C, YML124C, YER016W, YKR054C, YHR129C, YMR299C, YMR294W	1119	24	4870	2.53873	0.809005	0.0286263	1.47944
GOTERM_BP_FAT	GO:0051647~nucleus localization	14	1.00792	0.000871858	YML104C, YMR198W, YOR269W, YAL047C, YPR141C, YPL155C, YCL029C, YHR005C, YML124C, YER016W, YKR054C, YHR129C, YMR299C, YMR294W	1119	24	4870	2.53873	0.809005	0.0286263	1.47944
GOTERM_BP_FAT	GO:0007096~regulation of exit from mitosis	15	1.07991	0.000981135	YIL106W, YJR053W, YMR055C, YML064C, YNL298W, YOL113W, YFR028C, YAL024C, YHR061C, YGR098C, YDR052C, YDL017W, YDR309C, YFL034C-B, YHL007C	1119	27	4870	2.41783	0.844811	0.0316121	1.66341
GOTERM_BP_FAT	GO:0008033~tRNA processing	40	2.87977	0.000990766	YJL087C, YAL033W, YLR316C, YLR405W, YKL205W, YER168C, YOL093W, YOL124C, YGL169W, YGR200C, YHR070W, YNL119W, YJR022W, YGL063W, YGR169C, YPL212C, YGL092W, YGL232W, YJL125C, YPL030W, YFL001W, YML014W, YBR061C, YAR008W, YOL141W, YOR243C, YML080W, YMR283C, YKL110C, YNL062C, YHR062C, YKR056W, YNL292W, YDL036C, YNL221C, YGL243W, YJL035C, YBL024W, YDL112W, YDR165W	1119	107	4870	1.62695	0.847624	0.0313852	1.67961
Q RNA
Category	Term	Count	%	PValue	Genes	List Total	Pop Hits	Pop Total	Fold Enrichment	Bonferroni	Benjamini	FDR
GOTERM_CC_FAT	GO:0005777~peroxisome	16	4.0404	1.83663e-07	YKR009C, YAL055W, YDR256C, YPL147W, YML042W, YLR284C, YNL009W, YHR160C, YNL202W, YLR151C, YKL188C, YIL160C, YER015W, YNL117W, YGL205W, YOR180C	220	64	4595	5.22159	3.12222e-05	3.12222e-05	0.000224066
GOTERM_CC_FAT	GO:0042579~microbody	16	4.0404	1.83663e-07	YKR009C, YAL055W, YDR256C, YPL147W, YML042W, YLR284C, YNL009W, YHR160C, YNL202W, YLR151C, YKL188C, YIL160C, YER015W, YNL117W, YGL205W, YOR180C	220	64	4595	5.22159	3.12222e-05	3.12222e-05	0.000224066
GOTERM_CC_FAT	GO:0005782~peroxisomal matrix	8	2.0202	3.28266e-07	YKR009C, YDR256C, YML042W, YIL160C, YNL117W, YGL205W, YNL202W, YOR180C	220	12	4595	13.9242	5.58037e-05	2.79022e-05	0.000400479
GOTERM_CC_FAT	GO:0031907~microbody lumen	8	2.0202	3.28266e-07	YKR009C, YDR256C, YML042W, YIL160C, YNL117W, YGL205W, YNL202W, YOR180C	220	12	4595	13.9242	5.58037e-05	2.79022e-05	0.000400479
GOTERM_BP_FAT	GO:0030435~sporulation resulting in formation of a cellular spore	28	7.07071	2.39167e-06	YJL103C, YOR178C, YOR338W, YGL045W, YGR225W, YER096W, YPL200W, YBR050C, YER054C, YDL222C, YEL049W, YNL194C, YER179W, YBR045C, YLR213C, YOR177C, YJR094C, YHR139C, YJL106W, YDR273W, YIL045W, YNL202W, YPR192W, YNL012W, YBR148W, YHL024W, YDL239C, YIL099W	227	220	4870	2.73048	0.00210246	0.00210246	0.00371712
GOTERM_BP_FAT	GO:0043934~sporulation	28	7.07071	2.39167e-06	YJL103C, YOR178C, YOR338W, YGL045W, YGR225W, YER096W, YPL200W, YBR050C, YER054C, YDL222C, YEL049W, YNL194C, YER179W, YBR045C, YLR213C, YOR177C, YJR094C, YHR139C, YJL106W, YDR273W, YIL045W, YNL202W, YPR192W, YNL012W, YBR148W, YHL024W, YDL239C, YIL099W	227	220	4870	2.73048	0.00210246	0.00210246	0.00371712
GOTERM_BP_FAT	GO:0009062~fatty acid catabolic process	7	1.76768	3.55346e-06	YKR009C, YIL160C, YLR284C, YNL009W, YGL205W, YNL202W, YOR180C	227	11	4870	13.6524	0.00312217	0.00156231	0.00552272
GOTERM_CC_FAT	GO:0031224~intrinsic to membrane	107	27.0202	4.10631e-06	YOR214C, YPL257W, YOL162W, YLR312C, YDR119W-A, YNR060W, YOR384W, YPL277C, YOL163W, YEL049W, YOR394W, YCR098C, YLR123C, YBR224W, YGR289C, YBL048W, YGR236C, YGR069W, YOR348C, YOR146W, YNL012W, YKR102W, YAR023C, YMR040W, YLL020C, YKL133C, YOR186W, YHR214C-D, YAL055W, YBR294W, YIL100C-A, YNL270C, YHL016C, YKL220C, YML099W-A, YOR192C, YDL222C, YNL194C, YCR007C, YPL147W, YKL065W-A, YDR534C, YLR251W, YL…	220	1559	4595	1.43351	0.00069783	0.000232664	0.00500951
GOTERM_CC_FAT	GO:0044438~microbody part	11	2.77778	5.52342e-06	YKR009C, YAL055W, YDR256C, YPL147W, YML042W, YKL188C, YIL160C, YNL117W, YGL205W, YNL202W, YOR180C	220	37	4595	6.20946	0.000938543	0.000234718	0.00673827
GOTERM_CC_FAT	GO:0044439~peroxisomal part	11	2.77778	5.52342e-06	YKR009C, YAL055W, YDR256C, YPL147W, YML042W, YKL188C, YIL160C, YNL117W, YGL205W, YNL202W, YOR180C	220	37	4595	6.20946	0.000938543	0.000234718	0.00673827
GOTERM_BP_FAT	GO:0016042~lipid catabolic process	11	2.77778	7.3675e-06	YKR009C, YNL012W, YIL160C, YOR022C, YLR284C, YNL009W, YDL109C, YGL205W, YDR058C, YNL202W, YOR180C	227	39	4870	6.05106	0.00646245	0.00215881	0.0114501
GOTERM_BP_FAT	GO:0005996~monosaccharide metabolic process	20	5.05051	1.28929e-05	YLR273C, YOR178C, YBR020W, YMR323W, YGL179C, YDR009W, YGR043C, YGR248W, YLR377C, YKR097W, YLR070C, YPL248C, YBR117C, YER054C, YPL281C, YOR393W, YKR058W, YDL085W, YOR120W, YIL099W, YDL021W	227	136	4870	3.15496	0.0112817	0.00283244	0.0200365
GOTERM_CC_FAT	GO:0016021~integral to membrane	101	25.5051	1.82932e-05	YPL257W, YOL162W, YLR312C, YDR119W-A, YNR060W, YOR384W, YPL277C, YOL163W, YEL049W, YOR394W, YCR098C, YLR123C, YBR224W, YGR289C, YBL048W, YGR236C, YGR069W, YOR348C, YOR146W, YNL012W, YAR023C, YMR040W, YLL020C, YKL133C, YOR186W, YHR214C-D, YAL055W, YBR294W, YNL270C, YIL100C-A, YHL016C, YKL220C, YML099W-A, YOR192C, YDL222C, YNL194C, YCR007C, YPL147W, YKL065W-A, YLR251W, YLR311C, YFR035C, YMR052C-A, …	220	1488	4595	1.41769	0.00310504	0.000621781	0.0223151
GOTERM_BP_FAT	GO:0019318~hexose metabolic process	18	4.54545	3.87336e-05	YLR273C, YOR178C, YBR020W, YMR323W, YGL179C, YDR009W, YGR043C, YGR248W, YLR377C, YKR097W, YPL248C, YBR117C, YER054C, YPL281C, YOR393W, YKR058W, YDL085W, YIL099W, YDL021W	227	122	4870	3.16531	0.0335118	0.00679405	0.0601835
GOTERM_BP_FAT	GO:0006635~fatty acid beta-oxidation	6	1.51515	4.28756e-05	YKR009C, YIL160C, YLR284C, YNL009W, YGL205W, YOR180C	227	10	4870	12.8722	0.0370284	0.00626882	0.0666173
GOTERM_BP_FAT	GO:0043935~sexual sporulation resulting in formation of a cellular spore	17	4.29293	5.39193e-05	YOR338W, YOR177C, YHR139C, YDR273W, YGR225W, YER096W, YNL202W, YPR192W, YNL012W, YBR148W, YDL222C, YEL049W, YNL194C, YBR045C, YDL239C, YLR213C, YIL099W	227	113	4870	3.22755	0.0463421	0.00675568	0.0837695
GOTERM_BP_FAT	GO:0034293~sexual sporulation	17	4.29293	5.39193e-05	YOR338W, YOR177C, YHR139C, YDR273W, YGR225W, YER096W, YNL202W, YPR192W, YNL012W, YBR148W, YDL222C, YEL049W, YNL194C, YBR045C, YDL239C, YLR213C, YIL099W	227	113	4870	3.22755	0.0463421	0.00675568	0.0837695
GOTERM_BP_FAT	GO:0030437~ascospore formation	17	4.29293	5.39193e-05	YOR338W, YOR177C, YHR139C, YDR273W, YGR225W, YER096W, YNL202W, YPR192W, YNL012W, YBR148W, YDL222C, YEL049W, YNL194C, YBR045C, YDL239C, YLR213C, YIL099W	227	113	4870	3.22755	0.0463421	0.00675568	0.0837695
GOTERM_BP_FAT	GO:0044242~cellular lipid catabolic process	8	2.0202	7.4264e-05	YKR009C, YNL012W, YIL160C, YLR284C, YNL009W, YGL205W, YNL202W, YOR180C	227	24	4870	7.15125	0.0632649	0.00813606	0.11536
GOTERM_BP_FAT	GO:0019395~fatty acid oxidation	6	1.51515	7.5644e-05	YKR009C, YIL160C, YLR284C, YNL009W, YGL205W, YOR180C	227	11	4870	11.702	0.0644019	0.0073693	0.117503
GOTERM_BP_FAT	GO:0034440~lipid oxidation	6	1.51515	7.5644e-05	YKR009C, YIL160C, YLR284C, YNL009W, YGL205W, YOR180C	227	11	4870	11.702	0.0644019	0.0073693	0.117503
GOTERM_BP_FAT	GO:0006914~autophagy	19	4.79798	9.05412e-05	YGR043C, YEL012W, YMR135C, YIL045W, YMR137C, YLR431C, YER162C, YBR280C, YBR128C, YEL030W, YMR174C, YKR076W, YLR102C, YMR159C, YNL223W, YPL166W, YLR423C, YIL097W, YOR040W	227	143	4870	2.8505	0.0765881	0.00793633	0.140628
GOTERM_BP_FAT	GO:0016054~organic acid catabolic process	11	2.77778	0.000150099	YKR009C, YPR001W, YIL160C, YPR002W, YLR284C, YNL009W, YDR380W, YOR348C, YGL205W, YNL202W, YOR180C	227	54	4870	4.37021	0.123744	0.011937	0.233033
GOTERM_BP_FAT	GO:0046395~carboxylic acid catabolic process	11	2.77778	0.000150099	YKR009C, YPR001W, YIL160C, YPR002W, YLR284C, YNL009W, YDR380W, YOR348C, YGL205W, YNL202W, YOR180C	227	54	4870	4.37021	0.123744	0.011937	0.233033
GOTERM_CC_FAT	GO:0000164~protein phosphatase type 1 complex	5	1.26263	0.000156903	YLR273C, YOR178C, YER054C, YBR045C, YBR050C	220	7	4595	14.9188	0.0263229	0.00443606	0.191251
GOTERM_BP_FAT	GO:0006006~glucose metabolic process	15	3.78788	0.000180041	YLR273C, YOR178C, YMR323W, YGL179C, YGR248W, YGR043C, YLR377C, YKR097W, YBR117C, YER054C, YPL281C, YOR393W, YKR058W, YDL085W, YDL021W, YIL099W	227	100	4870	3.21806	0.146535	0.0131174	0.279457
GOTERM_BP_FAT	GO:0006091~generation of precursor metabolites and energy	27	6.81818	0.000181231	YJL103C, YLR273C, YOR178C, YEL039C, YMR323W, YLR164W, YPR001W, YNR060W, YNL009W, YKL220C, YML054C, YER054C, YMR081C, YPL281C, YOR384W, YNL117W, YJL045W, YLR174W, YDL021W, YIL045W, YKL093W, YMR118C, YJL089W, YOR393W, YKR058W, YDL085W, YPL201C, YIL099W	227	264	4870	2.19413	0.147428	0.0121941	0.281301
GOTERM_BP_FAT	GO:0003006~reproductive developmental process	19	4.79798	0.000200036	YOR338W, YOR177C, YHR139C, YDR273W, YER096W, YGR225W, YNL202W, YPR192W, YNL012W, YBR148W, YDL222C, YEL049W, YDR085C, YNL194C, YBR045C, YDL239C, YLR213C, YIL099W, YCL067C	227	152	4870	2.68172	0.161424	0.0124962	0.310448
GOTERM_BP_FAT	GO:0009636~response to toxin	10	2.52525	0.000208365	YKL220C, YPL171C, YDL218W, YNR064C, YKR076W, YHR139C, YLL056C, YNR060W, YNL331C, YKL070W	227	46	4870	4.66386	0.167548	0.0121509	0.323354
GOTERM_BP_FAT	GO:0055114~oxidation reduction	32	8.08081	0.00034848	YPL171C, YEL039C, YOR388C, YDR506C, YEL070W, YLR164W, YKL107W, YNR073C, YNL009W, YNR060W, YKL220C, YML054C, YKL026C, YOR384W, YJL045W, YLR174W, YAL061W, YKR009C, YDR256C, YAL062W, YIL113W, YIL066C, YLR070C, YNL331C, YNL202W, YMR118C, YDL085W, YPL113C, YJR078W, YKL071W, YGL205W, YOR120W, YJR119C	227	353	4870	1.94482	0.264141	0.0189872	0.540244
GOTERM_BP_FAT	GO:0006631~fatty acid metabolic process	11	2.77778	0.000425095	YKR009C, YML042W, YER015W, YIL160C, YAR035W, YOR100C, YLR284C, YNL009W, YGL205W, YNL202W, YOR180C	227	61	4870	3.86871	0.312135	0.0217691	0.658652
GOTERM_BP_FAT	GO:0022413~reproductive process in single-celled organism	20	5.05051	0.000445747	YOR338W, YOR177C, YHR139C, YGR070W, YDR273W, YGR225W, YER096W, YNL202W, YPR192W, YNL012W, YMR232W, YBR148W, YDL222C, YEL049W, YNL194C, YBR045C, YDL239C, YLR213C, YIL099W, YCL067C	227	176	4870	2.43793	0.324529	0.0215611	0.690548
GOTERM_MF_FAT	GO:0048037~cofactor binding	18	4.54545	0.000513468	YPL171C, YOR388C, YEL070W, YGL184C, YNR073C, YNR060W, YNL009W, YKL220C, YMR118C, YOR384W, YDL085W, YPL113C, YJL045W, YLL056C, YDR380W, YLR174W, YPL017C, YFL030W, YGL205W	184	160	4190	2.56182	0.177304	0.177304	0.708502
GOTERM_MF_FAT	GO:0050662~coenzyme binding	14	3.53535	0.000560488	YPL171C, YOR388C, YEL070W, YNR073C, YNR060W, YNL009W, YKL220C, YOR384W, YDL085W, YLL056C, YJL045W, YDR380W, YPL017C, YLR174W, YGL205W	184	105	4190	3.03623	0.19188	0.101045	0.773148
GOTERM_BP_FAT	GO:0043603~cellular amide metabolic process	11	2.77778	0.000717002	YBR117C, YOR388C, YGR043C, YGR248W, YDL085W, YIR029W, YJR078W, YNL009W, YEL041W, YIR032C, YHL016C	227	65	4870	3.63063	0.468041	0.0326747	1.10859
GOTERM_BP_FAT	GO:0043255~regulation of carbohydrate biosynthetic process	7	1.76768	0.000786692	YLR273C, YJL089W, YEL012W, YMR135C, YIL045W, YIL097W, YMR280C	227	25	4870	6.00705	0.499707	0.0340354	1.21572
GOTERM_MF_FAT	GO:0008599~protein phosphatase type 1 regulator activity	5	1.26263	0.000912756	YLR273C, YOR178C, YBR045C, YIL045W, YBR050C	184	11	4190	10.3508	0.293199	0.10923	1.25623
Common RNA
Category	Term	Count	%	PValue	Genes	List Total	Pop Hits	Pop Total	Fold Enrichment	Bonferroni	Benjamini	FDR
GOTERM_CC_FAT	GO:0033279~ribosomal subunit	197	5.18421	1.3006e-30	YDR447C, YPL220W, YDL081C, YNL096C, YNL177C, YGR084C, YPL079W, YJL191W, YNL162W, YOR234C, YIL069C, YMR193W, YDL061C, YLR340W, YPL173W, YDR322W, YOL039W, YGR085C, YLR439W, YLR264W, YDL202W, YGR215W, YDR382W, YGL123W, YBR031W, YDR025W, YNL178W, YKL180W, YNR036C, YLR333C, YOL120C, YBR268W, YHR010W, YDR041W, YML063W, YGL189C, YER050C, YOR063W, YBR181C, YKL156W, YML025C, YGR118W, YOR150W, YDL130W, YGR…	2864	205	4595	1.54179	8.75301e-28	8.75301e-28	1.95105e-27
GOTERM_MF_FAT	GO:0003735~structural constituent of ribosome	194	5.10526	4.2832e-27	YDR447C, YPL220W, YDL081C, YNL096C, YNL177C, YGR084C, YPL079W, YJL191W, YNL162W, YOR234C, YIL069C, YMR193W, YDL061C, YLR340W, YPL173W, YDR322W, YOL039W, YGR085C, YLR439W, YLR264W, YDL202W, YNL122C, YGR215W, YDR382W, YGL123W, YBR031W, YDR025W, YNL178W, YKL180W, YNR036C, YLR333C, YOL120C, YBR268W, YHR010W, YDR041W, YML063W, YGL189C, YER050C, YOR063W, YBR181C, YKL156W, YML025C, YGR118W, YOR150W, YDL…	2810	199	4190	1.45364	6.43765e-24	6.43765e-24	7.11841e-24
GOTERM_CC_FAT	GO:0005840~ribosome	276	7.26316	4.07123e-24	YDR447C, YPL220W, YDL081C, YNL177C, YNL096C, YGR084C, YPL079W, YJL191W, YNL162W, YOR234C, YDR239C, YIL069C, YMR193W, YDL061C, YLR340W, YPL173W, YDR322W, YOL039W, YPL009C, YGR085C, YDR026C, YLR439W, YLR264W, YPL105C, YDL202W, YNL122C, YGR215W, YDR382W, YGL123W, YBR031W, YDR025W, YNL178W, YKL180W, YMR114C, YLR333C, YNR036C, YOL120C, YBR268W, YHR010W, YML063W, YDR041W, YGL189C, YEL043W, YER050C, YOR…	2864	316	4595	1.40131	2.73994e-21	1.36997e-21	6.10734e-21
GOTERM_CC_FAT	GO:0044445~cytosolic part	175	4.60526	4.86144e-21	YDR447C, YPL220W, YDL081C, YNL096C, YPL079W, YJL191W, YNL162W, YOL038W, YOR234C, YIL069C, YLR340W, YDL061C, YJL014W, YOL039W, YGR085C, YLR264W, YGL009C, YGL123W, YDR382W, YBR031W, YDR025W, YNL178W, YMR314W, YKL180W, YGR135W, YLR333C, YML092C, YOL120C, YHR010W, YML063W, YER012W, YGL189C, YGR254W, YOR362C, YOR063W, YKL156W, YBR181C, YOR259C, YGR118W, YDL130W, YFR052W, YGR214W, YHR027C, YMR142C, YDR…	2864	190	4595	1.47774	3.27175e-18	1.09058e-18	7.29274e-18
GOTERM_CC_FAT	GO:0005739~mitochondrion	800	21.0526	4.70046e-18	YNL177C, YPL154C, YKR001C, YOR065W, YMR089C, YIL069C, YDR219C, YPL134C, YLR390W-A, YCL005W, YCL044C, YPR004C, YOR045W, YKL196C, YLR163C, YLL018C-A, YKL195W, YPL059W, YPL215W, YGR260W, YLR077W, YDL203C, YGL059W, YLR382C, YBR185C, YDR096W, YDL202W, YPL135W, YER053C, YNL122C, YKL114C, YGR215W, YDR150W, YPL099C, YDR508C, YGL245W, YLL040C, YFR053C, YHR190W, YJR089W, YLR253W, YGR286C, YLL041C, YIL129C,…	2864	1094	4595	1.17324	3.16341e-15	7.90852e-16	7.05125e-15
GOTERM_CC_FAT	GO:0030529~ribonucleoprotein complex	457	12.0263	4.34487e-17	YDR447C, YPL220W, YDR473C, YDL081C, YNL177C, YGR084C, YPL079W, YNL162W, YDR239C, YDR432W, YIL069C, YAL021C, YDL061C, YOR046C, YER082C, YPL009C, YML028W, YGR085C, YDR026C, YDL202W, YLR264W, YNL138W-A, YNL122C, YGR215W, YDR025W, YCL059C, YNR052C, YKL180W, YLR175W, YGR074W, YKL173W, YLR129W, YOL120C, YER050C, YOR063W, YDR206W, YPL132W, YLR150W, YKL156W, YBR181C, YGR118W, YKL122C, YDL130W, YGR214W, Y…	2864	590	4595	1.24273	2.9241e-14	5.8482e-15	6.51783e-14
GOTERM_CC_FAT	GO:0015934~large ribosomal subunit	114	3	1.96593e-16	YPL220W, YDL081C, YHR147C, YNL177C, YPL079W, YNL162W, YGL103W, YOR234C, YMR286W, YDR500C, YNL005C, YMR193W, YIL148W, YLR340W, YPL173W, YDR322W, YOL039W, YBL087C, YGR085C, YML009C, YDL136W, YLR439W, YDL202W, YDR382W, YBR031W, YBL092W, YKL180W, YCR071C, YCR046C, YIL133C, YGL076C, YOL120C, YOR312C, YBR268W, YHR010W, YOR063W, YML025C, YML073C, YBR122C, YOR150W, YDL130W, YEL054C, YDR012W, YMR142C, YKR…	2864	120	4595	1.52418	1.49436e-13	2.4869e-14	3.33067e-13
GOTERM_CC_FAT	GO:0031090~organelle membrane	530	13.9474	8.67862e-16	YLR204W, YKL175W, YBR183W, YDR204W, YML029W, YGL023C, YKR001C, YOR065W, YDL181W, YHL020C, YMR089C, YKL176C, YDR219C, YPL134C, YHR051W, YGL022W, YMR200W, YCL044C, YOR045W, YNL263C, YKL195W, YPL215W, YOL062C, YDL212W, YMR098C, YDL142C, YER119C, YBR185C, YMR088C, YIL111W, YER053C, YAR042W, YGR270W, YLR078C, YER072W, YPL145C, YKL141W, YLR390W, YGR086C, YMR026C, YPL270W, YHR190W, YLL041C, YPL132W, YPL…	2864	701	4595	1.21303	5.97744e-13	8.53762e-14	1.33227e-12
GOTERM_CC_FAT	GO:0022626~cytosolic ribosome	133	3.5	1.42032e-15	YDR447C, YDR283C, YPL220W, YDL081C, YNL096C, YPL079W, YAL035W, YJL191W, YLR367W, YNL162W, YGL103W, YOR234C, YIL069C, YDR500C, YIL148W, YLR340W, YDL061C, YOL039W, YBL087C, YGR085C, YLR287C-A, YDL136W, YDR450W, YHR021C, YOR167C, YLR264W, YDR382W, YGL123W, YBR048W, YBR031W, YBL092W, YDR025W, YNL178W, YKL180W, YLR388W, YIL133C, YLR333C, YOR369C, YHL015W, YGL076C, YOL120C, YOR312C, YHR010W, YML063W, Y…	2864	145	4595	1.47162	9.71334e-13	1.21458e-13	2.16493e-12
GOTERM_BP_FAT	GO:0044257~cellular protein catabolic process	294	7.73684	9.18747e-15	YKL124W, YLR373C, YML029W, YPL154C, YOL038W, YDL091C, YDR313C, YMR067C, YML013W, YDR219C, YCL044C, YPR024W, YHR111W, YLR224W, YOL013C, YNR051C, YKL103C, YFR003C, YER119C, YER053C, YLR025W, YFR014C, YGL197W, YGR088W, YKL067W, YMR304W, YNL064C, YGR019W, YMR314W, YNR007C, YGR135W, YBR082C, YLL040C, YGR086C, YFR053C, YML092C, YFL025C, YDR409W, YER012W, YOR191W, YOR362C, YGR048W, YDR002W, YLR352W, YOR…	3197	351	4870	1.27593	2.40692e-11	2.40692e-11	1.63425e-11
GOTERM_BP_FAT	GO:0030163~protein catabolic process	303	7.97368	1.82972e-14	YKL124W, YLR373C, YML029W, YNL123W, YPL154C, YOL038W, YDL091C, YDR313C, YMR067C, YMR089C, YML013W, YDR219C, YCL044C, YFL007W, YPR024W, YHR111W, YLR224W, YOL013C, YNR051C, YKL103C, YFR003C, YER119C, YER053C, YLR025W, YFR014C, YGL197W, YGR088W, YKL067W, YMR304W, YNL064C, YGR019W, YMR314W, YNR007C, YGR135W, YBR082C, YLL040C, YGR086C, YFR053C, YML092C, YFL025C, YDR409W, YER012W, YOR191W, YOR362C, YGR…	3197	364	4870	1.26802	4.78484e-11	2.39242e-11	3.2474e-11
GOTERM_CC_FAT	GO:0044429~mitochondrial part	401	10.5526	2.10562e-14	YLR204W, YNL177C, YGR084C, YDR204W, YCR079W, YKR001C, YOR065W, YDL181W, YCL057W, YMR089C, YHR051W, YPL134C, YDR219C, YCL044C, YPR004C, YOR045W, YLR163C, YLL018C-A, YKL195W, YPL059W, YPL215W, YMR098C, YDL142C, YLR382C, YBR185C, YDL202W, YPL135W, YIL111W, YER053C, YML078W, YGR215W, YKL067W, YKL141W, YLR390W, YDR194C, YGR086C, YPL270W, YHR190W, YLL041C, YER050C, YPL132W, YJL054W, YHR001W-A, YPR006C,…	2864	519	4595	1.23962	1.41964e-11	1.5774e-12	3.16414e-11
GOTERM_CC_FAT	GO:0015935~small ribosomal subunit	84	2.21053	3.4316e-14	YDR447C, YMR143W, YLR167W, YLR048W, YNL096C, YDR337W, YGR084C, YPL118W, YAL035W, YJL191W, YLR441C, YLR367W, YDL045W-A, YPR132W, YDR347W, YCR077C, YIL069C, YOL040C, YPR041W, YKR057W, YJR101W, YDL061C, YNL306W, YJR145C, YOR158W, YJR123W, YKL003C, YPL013C, YLR287C-A, YDR450W, YHR021C, YOR167C, YLR264W, YNR037C, YGR027C, YGR215W, YBR048W, YGL123W, YNL302C, YPL090C, YDR025W, YNL178W, YGR165W, YOL121C,…	2864	86	4595	1.56709	2.30879e-11	2.30882e-12	5.14588e-11
GOTERM_BP_FAT	GO:0010608~posttranscriptional regulation of gene expression	170	4.47368	4.73647e-13	YDR283C, YPL220W, YDR395W, YLR044C, YJL191W, YNL310C, YCL037C, YER025W, YDR173C, YIL069C, YKL060C, YAL036C, YGR222W, YMR098C, YML028W, YNL112W, YKL204W, YLL018C, YDR258C, YAL016W, YER176W, YGL123W, YBR048W, YBR031W, YDR025W, YHR071W, YMR080C, YKL180W, YER110C, YGL245W, YIL133C, YGL190C, YBR196C, YIL078W, YDL188C, YNR045W, YOR151C, YDR194C, YNL244C, YFL045C, YGL076C, YOL120C, YDR168W, YLR432W, YOR…	3197	192	4870	1.34876	1.2371e-09	4.12366e-10	8.39684e-10
GOTERM_BP_FAT	GO:0006417~regulation of translation	158	4.15789	1.84075e-11	YDR283C, YPL220W, YDR395W, YLR044C, YJL191W, YCL037C, YER025W, YIL069C, YKL060C, YAL036C, YGR222W, YML028W, YNL112W, YKL204W, YLL018C, YDR258C, YAL016W, YER176W, YBR048W, YGL123W, YBR031W, YDR025W, YMR080C, YKL180W, YER110C, YGL245W, YIL133C, YGL190C, YBR196C, YIL078W, YDL188C, YNR045W, YOR151C, YNL244C, YDR194C, YFL045C, YGL076C, YOL120C, YLR432W, YOR312C, YML063W, YGR271W, YBL076C, YOR063W, YDR…	3197	180	4870	1.33712	4.80804e-08	1.20201e-08	3.26346e-08
GOTERM_BP_FAT	GO:0006508~proteolysis	302	7.94737	2.08622e-11	YKL124W, YML029W, YNL123W, YPL154C, YOL038W, YML039W, YDL091C, YDR313C, YCL057W, YMR067C, YMR089C, YML013W, YDR219C, YCL044C, YPR024W, YLR163C, YHR111W, YLR224W, YOL013C, YNR051C, YKL103C, YOR027W, YMR035W, YJR029W, YKR014C, YPL257W-B, YLR025W, YGL091C, YMR304W, YNL064C, YMR314W, YNR007C, YGR135W, YBR082C, YML092C, YFL025C, YDR409W, YER012W, YOR191W, YOR362C, YGR048W, YDR002W, YNL284C-B, YLR352W,…	3197	373	4870	1.23334	5.44921e-08	1.08984e-08	3.69865e-08
GOTERM_MF_FAT	GO:0005198~structural molecule activity	279	7.34211	5.82323e-11	YDR447C, YDR130C, YPL220W, YDL081C, YNL177C, YNL096C, YGR084C, YPL079W, YJL191W, YMR153W, YNL162W, YOR234C, YMR047C, YIL069C, YLR390W-A, YMR193W, YDL061C, YLR340W, YPL173W, YDR322W, YFL037W, YOL039W, YDL116W, YGR085C, YLR439W, YKL068W, YDL202W, YLR264W, YPL125W, YNL122C, YGR215W, YDR382W, YGL123W, YBR031W, YDR025W, YNL178W, YDR192C, YKL180W, YLR333C, YNR036C, YNL322C, YOL120C, YKL164C, YBR268W, Y…	2810	338	4190	1.23082	8.75232e-08	4.37616e-08	9.67785e-08
GOTERM_BP_FAT	GO:0044265~cellular macromolecule catabolic process	374	9.84211	8.06679e-11	YKL124W, YLR373C, YML029W, YPL154C, YOL038W, YHR069C, YDL091C, YDR313C, YMR067C, YML013W, YDR219C, YCL044C, YPR024W, YAL021C, YHR111W, YLR224W, YOL013C, YFR003C, YNR051C, YKL103C, YER119C, YNL112W, YER053C, YLR025W, YFR014C, YOL012C, YGL197W, YGR088W, YKL067W, YMR304W, YNL064C, YGR019W, YOR033C, YMR314W, YNR007C, YNR052C, YDR151C, YGR135W, YJL124C, YBR082C, YLL040C, YGR086C, YFR053C, YML092C, YFL…	3197	475	4870	1.1994	2.10705e-07	3.51174e-08	1.43016e-07
GOTERM_CC_FAT	GO:0022625~cytosolic large ribosomal subunit	74	1.94737	1.36987e-10	YBR084C-A, YLR167W, YPL220W, YDL081C, YPL079W, YNL162W, YOR234C, YGL103W, YKL006W, YNL067W, YGL147C, YLR325C, YMR242C, YDR500C, YLR029C, YLR344W, YIL148W, YPL249C-A, YJL189W, YLR340W, YPL131W, YPR102C, YPL211W, YOL039W, YBL087C, YGR085C, YER056C-A, YDL136W, YJR094W-A, YHR170W, YHL033C, YDR382W, YBR031W, YNL069C, YBL092W, YLR185W, YFR031C-A, YIL018W, YKL180W, YIL133C, YDL075W, YBR191W, YKR094C, YG…	2864	78	4595	1.52212	9.21923e-08	8.38112e-09	2.05497e-07
GOTERM_BP_FAT	GO:0032268~regulation of cellular protein metabolic process	172	4.52632	2.223e-10	YDR283C, YPL220W, YDR395W, YLR044C, YJL191W, YCL037C, YER025W, YIL069C, YKL060C, YER177W, YAL036C, YJL115W, YGR222W, YOL025W, YML028W, YNL112W, YKL204W, YLL018C, YDR258C, YAL016W, YER176W, YGL123W, YBR048W, YBR031W, YDR025W, YMR080C, YKL180W, YER110C, YGL245W, YIL133C, YGL190C, YBR196C, YIL078W, YDL188C, YNR045W, YOR151C, YDR194C, YNL244C, YFL045C, YGL076C, YOL120C, YLR432W, YOR312C, YML063W, YJL…	3197	201	4870	1.30352	5.80646e-07	8.29495e-08	3.94114e-07
GOTERM_CC_FAT	GO:0022627~cytosolic small ribosomal subunit	53	1.39474	3.6131e-10	YDR447C, YLR167W, YMR143W, YLR048W, YNL096C, YAL035W, YJL191W, YLR367W, YLR441C, YPR132W, YCR077C, YIL069C, YOL040C, YPR041W, YKR057W, YDL061C, YJR145C, YJR123W, YLR287C-A, YDR450W, YHR021C, YLR264W, YOR167C, YGR027C, YGL123W, YBR048W, YNL302C, YPL090C, YDR025W, YNL178W, YOL121C, YLR388W, YOR369C, YLR333C, YHL015W, YML063W, YGL189C, YBL072C, YDL083C, YBR189W, YOR182C, YBR181C, YKL156W, YGR118W, Y…	2864	53	4595	1.6044	2.43162e-07	2.02635e-08	5.42009e-07
GOTERM_BP_FAT	GO:0009057~macromolecule catabolic process	386	10.1579	6.45631e-10	YKL124W, YLR373C, YML029W, YNL123W, YPL154C, YHR069C, YDL091C, YMR089C, YDR219C, YCL044C, YAL021C, YLR224W, YNR051C, YKL103C, YER119C, YNL112W, YER053C, YGR088W, YKL067W, YMR304W, YNL064C, YGR019W, YOR033C, YMR314W, YNR007C, YNR052C, YDR151C, YGR135W, YBR082C, YLL040C, YGR086C, YFR053C, YDR409W, YOR362C, YDR002W, YDR206W, YOR259C, YPR072W, YFR052W, YLR207W, YPL087W, YLL042C, YGR072W, YLR128W, YOL…	3197	496	4870	1.18547	1.68639e-06	2.10798e-07	1.14464e-06
GOTERM_BP_FAT	GO:0007039~vacuolar protein catabolic process	106	2.78947	1.13498e-09	YLR373C, YER143W, YCR004C, YPL154C, YGL227W, YGR268C, YJL020C, YAL054C, YLR158C, YMR169C, YDL234C, YJR073C, YHR008C, YFR003C, YKL103C, YPR184W, YER119C, YER053C, YBR286W, YFR014C, YDL223C, YGL197W, YGR088W, YKL067W, YOL082W, YDR479C, YMR304W, YDR358W, YGR019W, YLL040C, YGR086C, YFR053C, YHR104W, YDR074W, YML100W, YGR255C, YLR270W, YFR015C, YGL180W, YBR149W, YER103W, YPL087W, YMR140W, YOL060C, YBR…	3197	117	4870	1.38009	2.96458e-06	3.29398e-07	2.01221e-06
GOTERM_CC_FAT	GO:0000502~proteasome complex	50	1.31579	1.43936e-09	YJL001W, YGL141W, YDL020C, YOL038W, YPR108W, YDL007W, YGR253C, YPR103W, YLR421C, YFL007W, YGR232W, YBL041W, YEL037C, YGR184C, YGL058W, YOR157C, YOR117W, YMR314W, YHR200W, YGR135W, YBR082C, YDR427W, YDL147W, YML092C, YFR010W, YER012W, YOR362C, YDL097C, YOR259C, YIL007C, YFR052W, YHR027C, YDR363W-A, YIL075C, YFR004W, YBR272C, YGL011C, YHL030W, YDR059C, YER094C, YER021W, YFR050C, YBR173C, YHR052W, Y…	2864	50	4595	1.6044	9.68686e-07	7.45144e-08	2.15921e-06
GOTERM_CC_FAT	GO:0031980~mitochondrial lumen	164	4.31579	6.27915e-09	YFL036W, YHR147C, YNL177C, YER069W, YDR337W, YGR084C, YCR079W, YNL310C, YGL018C, YKL040C, YMR286W, YPR004C, YNL005C, YMR193W, YLR163C, YJR101W, YOR187W, YCL064C, YNL306W, YLL027W, YHR008C, YPL173W, YBL022C, YPL059W, YGR222W, YDR322W, YOR158W, YKL003C, YCR028C-A, YPL013C, YML009C, YLR382C, YLR439W, YER048W-A, YDL202W, YDR258C, YPL135W, YML078W, YGR215W, YGR165W, YCR071C, YCR046C, YDR194C, YPR166C,…	2864	202	4595	1.30258	4.22586e-06	3.01848e-07	9.41948e-06
GOTERM_CC_FAT	GO:0005759~mitochondrial matrix	164	4.31579	6.27915e-09	YFL036W, YHR147C, YNL177C, YER069W, YDR337W, YGR084C, YCR079W, YNL310C, YGL018C, YKL040C, YMR286W, YPR004C, YNL005C, YMR193W, YLR163C, YJR101W, YOR187W, YCL064C, YNL306W, YLL027W, YHR008C, YPL173W, YBL022C, YPL059W, YGR222W, YDR322W, YOR158W, YKL003C, YCR028C-A, YPL013C, YML009C, YLR382C, YLR439W, YER048W-A, YDL202W, YDR258C, YPL135W, YML078W, YGR215W, YGR165W, YCR071C, YCR046C, YDR194C, YPR166C,…	2864	202	4595	1.30258	4.22586e-06	3.01848e-07	9.41948e-06
GOTERM_CC_FAT	GO:0000313~organellar ribosome	72	1.89474	6.91821e-09	YNL252C, YHR147C, YDR337W, YNL177C, YGR084C, YPL118W, YDL045W-A, YKR006C, YDR347W, YMR286W, YKL138C, YJL063C, YNL005C, YMR193W, YJR101W, YNL306W, YPL173W, YDR322W, YOR158W, YKL003C, YPL013C, YML009C, YDR116C, YLR439W, YDL202W, YNR037C, YKL170W, YGR215W, YDR115W, YGL068W, YGR076C, YGR165W, YBL038W, YCR071C, YBR282W, YCR046C, YNR022C, YDR494W, YPR166C, YBR268W, YNL081C, YDR041W, YPR100W, YBR251W, Y…	2864	78	4595	1.48098	4.65594e-06	3.10397e-07	1.03781e-05
GOTERM_CC_FAT	GO:0005761~mitochondrial ribosome	72	1.89474	6.91821e-09	YNL252C, YHR147C, YDR337W, YNL177C, YGR084C, YPL118W, YDL045W-A, YKR006C, YDR347W, YMR286W, YKL138C, YJL063C, YNL005C, YMR193W, YJR101W, YNL306W, YPL173W, YDR322W, YOR158W, YKL003C, YPL013C, YML009C, YDR116C, YLR439W, YDL202W, YNR037C, YKL170W, YGR215W, YDR115W, YGL068W, YGR076C, YGR165W, YBL038W, YCR071C, YBR282W, YCR046C, YNR022C, YDR494W, YPR166C, YBR268W, YNL081C, YDR041W, YPR100W, YBR251W, Y…	2864	78	4595	1.48098	4.65594e-06	3.10397e-07	1.03781e-05
GOTERM_BP_FAT	GO:0007005~mitochondrion organization	222	5.84211	2.43429e-08	YFL036W, YNL177C, YGR084C, YNL310C, YKR001C, YMR089C, YPL240C, YDR219C, YDR379C-A, YOR045W, YMR193W, YPR024W, YLR163C, YLL018C-A, YPL173W, YKL195W, YHR194W, YDR322W, YPL215W, YDL142C, YMR098C, YML091C, YNL026W, YCR028C-A, YMR035W, YBR185C, YLR382C, YDL202W, YDR258C, YJL104W, YGR215W, YDR150W, YNL064C, YGR033C, YNL079C, YBR234C, YBR268W, YDR041W, YFL039C, YER050C, YJL054W, YML025C, YJL180C, YOR150…	3197	275	4870	1.22972	6.35817e-05	6.35835e-06	4.31575e-05
GOTERM_CC_FAT	GO:0044437~vacuolar part	111	2.92105	3.2415e-08	YKL175W, YKL080W, YPL154C, YGL023C, YHR205W, YDR313C, YCL005W-A, YOR332W, YDR284C, YOR273C, YER119C, YLL051C, YMR088C, YDR119W, YOR291W, YAL002W, YLL048C, YFL048C, YNR013C, YLL028W, YER072W, YBR077C, YOR270C, YER123W, YJR033C, YKR007W, YJL151C, YFL004W, YHR026W, YPL232W, YPL019C, YLL015W, YMR054W, YHR186C, YPR156C, YFR021W, YGR020C, YKL203C, YCL038C, YHR039C-A, YOL060C, YDR486C, YAL005C, YDR452W,…	2864	131	4595	1.35945	2.1815e-05	1.36345e-06	4.86263e-05
GOTERM_BP_FAT	GO:0045184~establishment of protein localization	410	10.7895	4.96266e-08	YKL124W, YLR373C, YKR001C, YHL020C, YMR089C, YKL176C, YPL240C, YOR045W, YDL018C, YLR163C, YNL263C, YOR046C, YKL195W, YOL062C, YDL212W, YGR202C, YBR185C, YKL068W, YKR014C, YIL068C, YJL053W, YLR078C, YNL064C, YDL072C, YNR007C, YDR192C, YER083C, YLL040C, YLR189C, YNL079C, YMR026C, YNL275W, YKL164C, YNR006W, YPL232W, YDR002W, YJL054W, YGR009C, YKL057C, YKL122C, YGR119C, YBR017C, YML125C, YNL265C, YDL…	3197	540	4870	1.15658	0.000129616	1.1784e-05	8.79828e-05
GOTERM_BP_FAT	GO:0006886~intracellular protein transport	257	6.76316	6.17111e-08	YKL124W, YDR395W, YNL310C, YMR153W, YKR001C, YMR047C, YKL176C, YMR089C, YPL240C, YOR045W, YLR163C, YOR046C, YKL195W, YDL212W, YOL062C, YNL026W, YDL116W, YMR035W, YBR185C, YKR014C, YKL068W, YDR258C, YFL038C, YJL053W, YPL125W, YJL104W, YLR078C, YNL064C, YDL072C, YNR007C, YDR192C, YGR033C, YER110C, YER083C, YMR026C, YFL045C, YPL195W, YNL275W, YKL164C, YFL025C, YBR109C, YGL206C, YNR006W, YPL232W, YDR…	3197	325	4870	1.20458	0.000161176	1.34324e-05	0.000109407
GOTERM_CC_FAT	GO:0005829~cytosol	313	8.23684	8.12912e-08	YDR447C, YPL220W, YDL081C, YNL096C, YMR037C, YPL079W, YJL191W, YMR120C, YNL162W, YOL038W, YOR234C, YGR256W, YOR347C, YIL069C, YDL061C, YLR340W, YLL018C-A, YJL014W, YOL039W, YML028W, YGR085C, YJL068C, YLR264W, YGL009C, YDR382W, YGL123W, YBR031W, YKL067W, YNL064C, YPL028W, YDR025W, YNL178W, YMR314W, YNR007C, YDR321W, YKL180W, YGR135W, YLR333C, YBR196C, YFL045C, YFR053C, YML092C, YGL220W, YOL120C, Y…	2864	422	4595	1.18999	5.47075e-05	3.21817e-06	0.000121947
GOTERM_BP_FAT	GO:0050801~ion homeostasis	136	3.57895	1.27928e-07	YKL175W, YDR492W, YKL080W, YDR040C, YGL023C, YIL035C, YKL040C, YLR205C, YGL008C, YGR029W, YCL005W-A, YGL155W, YPL202C, YHR194W, YJR049C, YOR332W, YDL142C, YDR284C, YKL096W-A, YDR182W, YHL047C, YMR021C, YDR205W, YLL051C, YPL135W, YOL002C, YOR147W, YOL158C, YHR050W, YLL048C, YDL100C, YCL017C, YDR151C, YFL048C, YGL019W, YBR077C, YIL047C, YOR270C, YLR023C, YML006C, YDR270W, YJR033C, YKR007W, YLR433C,…	3197	161	4870	1.28677	0.000334092	2.57034e-05	0.000226803
GOTERM_CC_FAT	GO:0031975~envelope	345	9.07895	1.48673e-07	YLR204W, YDR395W, YPR098C, YER031C, YKL016C, YDR204W, YNL310C, YCR079W, YMR153W, YKR001C, YMR047C, YJL166W, YOR065W, YDL181W, YCL057W, YHL020C, YMR089C, YML013W, YGR257C, YDR219C, YPL134C, YHR051W, YCL044C, YOR045W, YJR048W, YPR024W, YOR046C, YLL018C-A, YHR194W, YGR222W, YKL195W, YPL215W, YDL142C, YMR056C, YMR098C, YNL026W, YEL002C, YDL116W, YGR202C, YGR049W, YMR035W, YER048W-A, YBR185C, YKL068W,…	2864	471	4595	1.1752	0.000100052	5.55872e-06	0.000223028
GOTERM_CC_FAT	GO:0031967~organelle envelope	345	9.07895	1.48673e-07	YLR204W, YDR395W, YPR098C, YER031C, YKL016C, YDR204W, YNL310C, YCR079W, YMR153W, YKR001C, YMR047C, YJL166W, YOR065W, YDL181W, YCL057W, YHL020C, YMR089C, YML013W, YGR257C, YDR219C, YPL134C, YHR051W, YCL044C, YOR045W, YJR048W, YPR024W, YOR046C, YLL018C-A, YHR194W, YGR222W, YKL195W, YPL215W, YDL142C, YMR056C, YMR098C, YNL026W, YEL002C, YDL116W, YGR202C, YGR049W, YMR035W, YER048W-A, YBR185C, YKL068W,…	2864	471	4595	1.1752	0.000100052	5.55872e-06	0.000223028
GOTERM_BP_FAT	GO:0006605~protein targeting	193	5.07895	2.25162e-07	YKL124W, YDR395W, YNL310C, YKR001C, YMR153W, YMR047C, YMR089C, YPL240C, YOR045W, YLR163C, YKL195W, YNL026W, YDL116W, YMR035W, YKR014C, YKL068W, YDR258C, YPL125W, YJL104W, YNL064C, YNR007C, YDR192C, YGR033C, YER110C, YER083C, YFL045C, YMR026C, YNL275W, YBR109C, YNR006W, YDR002W, YJL054W, YKL057C, YKL122C, YBR017C, YGR119C, YPL112C, YOL026C, YDL092W, YNR016C, YLL042C, YJR010C-A, YJR126C, YJL178C, Y…	3197	239	4870	1.23012	0.00058795	4.20079e-05	0.000399188
GOTERM_CC_FAT	GO:0044455~mitochondrial membrane part	107	2.81579	2.55024e-07	YLR204W, YLR295C, YLR008C, YKL016C, YJL166W, YDL181W, YOR065W, YMR089C, YJR034W, YDR219C, YHR051W, YCL044C, YOR045W, YPR024W, YBR039W, YKL195W, YPL215W, YNL026W, YFR033C, YMR035W, YER048W-A, YIL111W, YJL104W, YNL328C, YNL131W, YGR033C, YKL141W, YDL067C, YLL041C, YJL054W, YHR001W-A, YGR174C, YOL077W-A, YOL026C, YEL024W, YNL070W, YMR302C, YPL271W, YOL009C, YER154W, YGL191W, YGR008C, YDL130W-A, YDL0…	2864	128	4595	1.34118	0.000171616	9.03317e-06	0.000382566
GOTERM_BP_FAT	GO:0048878~chemical homeostasis	136	3.57895	2.74215e-07	YKL175W, YDR492W, YKL080W, YDR040C, YGL023C, YIL035C, YKL040C, YLR205C, YGL008C, YGR029W, YCL005W-A, YGL155W, YPL202C, YHR194W, YJR049C, YOR332W, YDL142C, YDR284C, YKL096W-A, YDR182W, YHL047C, YMR021C, YDR205W, YLL051C, YPL135W, YOL002C, YOR147W, YOL158C, YHR050W, YLL048C, YDL100C, YCL017C, YDR151C, YFL048C, YGL019W, YBR077C, YIL047C, YOR270C, YLR023C, YML006C, YDR270W, YJR033C, YKR007W, YLR433C,…	3197	162	4870	1.27882	0.000715992	4.77488e-05	0.000486153
GOTERM_CC_FAT	GO:0005774~vacuolar membrane	104	2.73684	2.79313e-07	YKL175W, YKL080W, YGL023C, YHR205W, YDR313C, YCL005W-A, YOR332W, YDR284C, YOR273C, YER119C, YLL051C, YMR088C, YDR119W, YOR291W, YAL002W, YLL048C, YFL048C, YNR013C, YLL028W, YER072W, YBR077C, YOR270C, YER123W, YJR033C, YKR007W, YFL004W, YHR026W, YPL232W, YPL019C, YLL015W, YMR054W, YHR186C, YPR156C, YFR021W, YGR020C, YKL203C, YCL038C, YHR039C-A, YOL060C, YDR486C, YAL005C, YDR452W, YLR178C, YLR001C,…	2864	124	4595	1.34563	0.00018796	9.39883e-06	0.000419002
GOTERM_BP_FAT	GO:0034613~cellular protein localization	281	7.39474	3.32259e-07	YKL124W, YDR395W, YNL310C, YMR153W, YKR001C, YMR047C, YKL176C, YMR089C, YPL240C, YOR045W, YLR163C, YDR110W, YOR046C, YKL195W, YDL212W, YOL062C, YNL026W, YNL161W, YDL116W, YMR035W, YBR185C, YKR014C, YKL068W, YDR258C, YFL038C, YJL053W, YPL125W, YJL104W, YGR270W, YLR078C, YDL100C, YNL064C, YDL072C, YNR007C, YBR211C, YDR192C, YGR033C, YER110C, YLL040C, YER083C, YNL079C, YMR026C, YFL045C, YPL195W, YNL…	3197	362	4870	1.18245	0.000867484	5.42398e-05	0.000589059
GOTERM_BP_FAT	GO:0051603~proteolysis involved in cellular protein catabolic process	198	5.21053	4.30762e-07	YKL124W, YML029W, YPL154C, YOL038W, YDL091C, YMR067C, YDR313C, YML013W, YDR219C, YCL044C, YPR024W, YHR111W, YLR224W, YOL013C, YNR051C, YLR025W, YMR304W, YNL064C, YMR314W, YNR007C, YGR135W, YBR082C, YML092C, YFL025C, YDR409W, YER012W, YOR191W, YOR362C, YDR002W, YGR048W, YLR352W, YOR259C, YFR052W, YHR027C, YLR207W, YHR166C, YBR058C, YER021W, YLL042C, YLR128W, YLR024C, YBR203W, YIL017C, YMR171C, YDR…	3197	247	4870	1.22111	0.00112452	6.61832e-05	0.000763694
GOTERM_CC_FAT	GO:0005740~mitochondrial envelope	257	6.76316	5.32173e-07	YLR204W, YER031C, YPR098C, YKL016C, YDR204W, YNL310C, YCR079W, YKR001C, YJL166W, YOR065W, YDL181W, YCL057W, YMR089C, YML013W, YGR257C, YDR219C, YHR051W, YPL134C, YCL044C, YOR045W, YJR048W, YPR024W, YLL018C-A, YHR194W, YGR222W, YKL195W, YPL215W, YDL142C, YMR056C, YMR098C, YNL026W, YGR049W, YMR035W, YER048W-A, YBR185C, YIL111W, YER053C, YJL104W, YKL067W, YGR033C, YOR130C, YKL141W, YLR390W, YNR045W,…	2864	344	4595	1.19864	0.000358088	1.70547e-05	0.000798321
GOTERM_BP_FAT	GO:0008104~protein localization	445	11.7105	6.08869e-07	YKL124W, YLR373C, YKR001C, YHL020C, YMR089C, YKL176C, YPL240C, YOR045W, YDL018C, YLR163C, YNL263C, YDR110W, YOR046C, YKL195W, YOL062C, YDL212W, YNL161W, YGR202C, YBR185C, YKL068W, YKR014C, YIL068C, YJL053W, YGR270W, YLR078C, YDL100C, YNL064C, YDL072C, YNR007C, YBR211C, YDR192C, YER083C, YLL040C, YLR189C, YNL079C, YGR086C, YMR026C, YJR089W, YNL275W, YKL164C, YNR006W, YPL204W, YPL232W, YDR002W, YJL…	3197	597	4870	1.13546	0.0015891	8.83498e-05	0.00107946
GOTERM_BP_FAT	GO:0070727~cellular macromolecule localization	289	7.60526	7.1699e-07	YKL124W, YDR395W, YNL310C, YMR153W, YKR001C, YHR069C, YMR047C, YKL176C, YMR089C, YPL240C, YOR045W, YLR163C, YDR110W, YOR046C, YKL195W, YDL212W, YOL062C, YNL026W, YNL161W, YDL116W, YMR035W, YBR185C, YKR014C, YKL068W, YDR258C, YFL038C, YJL053W, YPL125W, YJL104W, YGR270W, YLR078C, YDL100C, YNL064C, YDL072C, YNR007C, YBR211C, YDR192C, YGR033C, YER110C, YLL040C, YER083C, YNL079C, YMR026C, YFL045C, YPL…	3197	375	4870	1.17396	0.00187103	9.85624e-05	0.00127114
GOTERM_BP_FAT	GO:0017038~protein import	111	2.92105	7.57589e-07	YLR008C, YDR395W, YNL310C, YMR153W, YML031W, YOL044W, YMR047C, YMR089C, YPL240C, YGR029W, YOR045W, YNL329C, YKR048C, YLR163C, YMR091C, YOL126C, YKL195W, YNL026W, YER105C, YDL116W, YKR095W, YMR035W, YKL068W, YDR258C, YPL125W, YJL104W, YNL328C, YNL064C, YNL131W, YDR192C, YGR033C, YER110C, YMR026C, YLR347C, YBR109C, YJR074W, YJR042W, YDR002W, YJL054W, YKL057C, YGR119C, YBR017C, YPL112C, YOL026C, YGL…	3197	130	4870	1.30067	0.00197687	9.89362e-05	0.00134312
GOTERM_BP_FAT	GO:0015031~protein transport	378	9.94737	8.98262e-07	YKL124W, YLR373C, YBL102W, YDR395W, YER031C, YOL065C, YNL310C, YMR153W, YKR001C, YMR047C, YLR330W, YKL176C, YMR089C, YML013W, YPL240C, YOR045W, YDL018C, YLR163C, YNL263C, YOR046C, YKL195W, YDL212W, YOL062C, YNL026W, YDL116W, YBL040C, YMR035W, YBR185C, YKL068W, YKR014C, YIL068C, YDR258C, YFL038C, YJL053W, YML012W, YPL125W, YLR025W, YJL104W, YLR078C, YNL064C, YDL072C, YNR007C, YDR192C, YER110C, YGR…	3197	502	4870	1.14703	0.00234351	0.00011172	0.00159251
GOTERM_BP_FAT	GO:0009628~response to abiotic stimulus	266	7	1.31484e-06	YNL138W, YDR040C, YMR037C, YNL123W, YER062C, YBL049W, YDR357C, YDL091C, YDR343C, YDR533C, YPL240C, YOR052C, YCL044C, YKL088W, YIL153W, YNL025C, YPL059W, YKL103C, YAL060W, YOR208W, YDR406W, YOL064C, YIL053W, YDR342C, YJL068C, YOR007C, YDR096W, YDR258C, YMR172W, YGR088W, YDL100C, YLL010C, YGR019W, YGL133W, YLR216C, YKL104C, YLR206W, YGR086C, YPL088W, YFR053C, YDR420W, YBR016W, YDR168W, YLR064W, YKL…	3197	344	4870	1.1779	0.00342848	0.000156096	0.00233106
GOTERM_BP_FAT	GO:0019941~modification-dependent protein catabolic process	190	5	1.32112e-06	YKL124W, YJL001W, YER125W, YML029W, YER143W, YOL038W, YDL091C, YGL227W, YDR313C, YMR067C, YJR102C, YML013W, YER144C, YOR138C, YDR219C, YJL048C, YKL090W, YKL002W, YLR097C, YHR111W, YLR224W, YBL041W, YPL020C, YOL013C, YEL037C, YNR051C, YKL022C, YGL240W, YIL008W, YLR368W, YDR161W, YGL058W, YOR157C, YLR025W, YNL159C, YMR304W, YOL082W, YNL064C, YJL047C, YDR358W, YMR314W, YNR007C, YDL122W, YGR135W, YDR…	3197	238	4870	1.21608	0.00344481	0.000150022	0.00234218
GOTERM_BP_FAT	GO:0043632~modification-dependent macromolecule catabolic process	203	5.34211	1.33201e-06	YKL124W, YML029W, YOL038W, YDL091C, YHR069C, YMR067C, YDR313C, YML013W, YDR219C, YHR111W, YLR224W, YOL013C, YNR051C, YLR025W, YMR304W, YNL064C, YMR314W, YNR007C, YGR135W, YBR082C, YML092C, YFL025C, YDR409W, YER012W, YOR191W, YOR362C, YDR002W, YGR048W, YLR352W, YOR259C, YFR052W, YHR027C, YLR207W, YHR166C, YBR058C, YER021W, YLL042C, YLR128W, YLR024C, YBR203W, YIL017C, YMR171C, YDR069C, YDR394W, YLR…	3197	256	4870	1.20793	0.00347317	0.000144957	0.00236149
GOTERM_CC_FAT	GO:0031974~membrane-enclosed lumen	575	15.1316	1.54915e-06	YNL177C, YGR084C, YPL154C, YCR079W, YHR069C, YDR432W, YCL057W, YPR190C, YHL020C, YNL113W, YKL059C, YDR005C, YPR004C, YDR181C, YGR116W, YLR163C, YAL021C, YBR193C, YGL237C, YDR110W, YER082C, YLL018C-A, YPL059W, YKL195W, YGR134W, YNL278W, YKL058W, YDR026C, YLR382C, YDL202W, YPL135W, YML078W, YGR215W, YML114C, YBR154C, YDL213C, YKL067W, YCL059C, YNR052C, YLR175W, YDR225W, YDR194C, YLR129W, YPL204W, Y…	2864	827	4595	1.11551	0.00104203	4.73888e-05	0.00232388
GOTERM_BP_FAT	GO:0019725~cellular homeostasis	125	3.28947	2.04527e-06	YDR492W, YKL175W, YKL080W, YHR106W, YDL022W, YIL035C, YKL040C, YLR205C, YGR029W, YCL005W-A, YGL155W, YPL202C, YPL059W, YHR194W, YJR049C, YLR043C, YOR332W, YDL142C, YDR182W, YML028W, YHL047C, YMR021C, YDR205W, YLL051C, YPL135W, YOL002C, YOR147W, YOL158C, YHR050W, YDL100C, YCL017C, YDR151C, YGL019W, YOR270C, YLR023C, YML006C, YDR270W, YJR033C, YKR007W, YLR433C, YHR026W, YOR226C, YMR054W, YJR104C, Y…	3197	150	4870	1.26942	0.005328	0.000213667	0.00362598
GOTERM_BP_FAT	GO:0033365~protein localization in organelle	126	3.31579	3.22006e-06	YLR008C, YDR395W, YNL310C, YLR378C, YMR153W, YKR001C, YML031W, YMR047C, YMR089C, YPL240C, YHL028W, YGR029W, YOR045W, YKL002W, YKR048C, YLR163C, YMR091C, YKL195W, YPL094C, YIR022W, YNL026W, YER105C, YNL161W, YDL116W, YKR095W, YMR035W, YKL068W, YDR258C, YFL038C, YJL053W, YPL125W, YDR189W, YJL104W, YNL328C, YNL064C, YNL131W, YER087C-B, YDR192C, YGR033C, YER110C, YLL040C, YFL045C, YLR347C, YBR109C, Y…	3197	152	4870	1.26274	0.00837554	0.00032344	0.00570868
GOTERM_BP_FAT	GO:0046907~intracellular transport	449	11.8158	3.30437e-06	YKL124W, YKR001C, YDR432W, YMR089C, YKL176C, YPL240C, YPL134C, YOR045W, YDR472W, YKL196C, YLR163C, YNL263C, YOR046C, YKL195W, YOL062C, YDL212W, YER119C, YBR185C, YKL068W, YKR014C, YLR264W, YIL068C, YJL053W, YLR078C, YDR150W, YDL100C, YNL064C, YDL072C, YNR007C, YDR192C, YER072W, YER083C, YLL040C, YPL145C, YMR026C, YNL275W, YKL164C, YNR006W, YPL204W, YER063W, YPL232W, YDR002W, YJL054W, YGR009C, YLR…	3197	608	4870	1.12494	0.00859389	0.000319617	0.00585814
GOTERM_BP_FAT	GO:0006412~translation	496	13.0526	4.30264e-06	YDR447C, YDR130C, YPL220W, YDL081C, YNL277W, YNL177C, YMR303C, YGR084C, YPL079W, YNL162W, YER062C, YPL049C, YOR360C, YDR432W, YIL069C, YDL061C, YOR046C, YGL090W, YML028W, YGR085C, YDL182W, YLR382C, YDL202W, YLR264W, YNL122C, YAR042W, YGR215W, YNL078W, YDR025W, YLL010C, YLR265C, YDR192C, YAL020C, YLR245C, YKL180W, YGL245W, YGL236C, YIL078W, YLR390W, YKL164C, YOR383C, YOL120C, YGR286C, YCL055W, YIL…	3197	677	4870	1.11604	0.0111756	0.000401295	0.00762785
GOTERM_CC_FAT	GO:0031966~mitochondrial membrane	233	6.13158	4.78892e-06	YLR204W, YER031C, YPR098C, YDR204W, YKL016C, YNL310C, YKR001C, YJL166W, YOR065W, YDL181W, YMR089C, YML013W, YGR257C, YHR051W, YPL134C, YDR219C, YCL044C, YOR045W, YPR024W, YKL195W, YGR222W, YHR194W, YPL215W, YDL142C, YMR056C, YMR098C, YNL026W, YMR035W, YGR049W, YER048W-A, YBR185C, YIL111W, YER053C, YJL104W, YGR033C, YOR130C, YKL141W, YLR390W, YNR045W, YGR086C, YPL270W, YHR190W, YLL041C, YPL132W, Y…	2864	314	4595	1.19053	0.00321776	0.000140118	0.00718371
GOTERM_BP_FAT	GO:0006811~ion transport	167	4.39474	5.86766e-06	YKL175W, YLR295C, YPL060W, YKL080W, YDR040C, YKL016C, YEL017C-A, YCR024C-A, YGL255W, YJL166W, YOR065W, YDL181W, YPL092W, YGL008C, YGR257C, YHR051W, YML123C, YDR038C, YCL005W-A, YBR106W, YBR039W, YLL018C-A, YLL027W, YOR332W, YDR284C, YLR348C, YFR033C, YHL047C, YDR205W, YLL051C, YER053C, YPR003C, YHR050W, YOL158C, YOR291W, YLL048C, YNR013C, YHL008C, YFL050C, YKL217W, YNL321W, YBR077C, YIL047C, YKL1…	3197	209	4870	1.21718	0.0152095	0.000528356	0.0104022
GOTERM_CC_FAT	GO:0005762~mitochondrial large ribosomal subunit	40	1.05263	6.2754e-06	YNR022C, YNL252C, YHR147C, YNL177C, YBR268W, YKR006C, YPR100W, YNL284C, YDR405W, YMR286W, YKL138C, YJL063C, YML025C, YNL005C, YBR122C, YOR150W, YMR193W, YKL167C, YPL173W, YKR085C, YDR322W, YDR462W, YML009C, YDR116C, YEL050C, YLR439W, YMR225C, YDL202W, YGR220C, YKL170W, YDR115W, YJL096W, YNL185C, YDR237W, YGR076C, YLR312W-A, YBL038W, YBR282W, YCR071C, YCR046C	2864	42	4595	1.528	0.00421445	0.000175958	0.00941344
GOTERM_CC_FAT	GO:0000315~organellar large ribosomal subunit	40	1.05263	6.2754e-06	YNR022C, YNL252C, YHR147C, YNL177C, YBR268W, YKR006C, YPR100W, YNL284C, YDR405W, YMR286W, YKL138C, YJL063C, YML025C, YNL005C, YBR122C, YOR150W, YMR193W, YKL167C, YPL173W, YKR085C, YDR322W, YDR462W, YML009C, YDR116C, YEL050C, YLR439W, YMR225C, YDL202W, YGR220C, YKL170W, YDR115W, YJL096W, YNL185C, YDR237W, YGR076C, YLR312W-A, YBL038W, YBR282W, YCR071C, YCR046C	2864	42	4595	1.528	0.00421445	0.000175958	0.00941344
GOTERM_CC_FAT	GO:0031597~cytosolic proteasome complex	30	0.789474	1.2514e-05	YDL147W, YJL001W, YML092C, YOL038W, YER012W, YOR362C, YPR108W, YDL097C, YGR253C, YOR259C, YPR103W, YLR421C, YFR052W, YHR027C, YDR363W-A, YIL075C, YFR004W, YGL011C, YER094C, YER021W, YOR157C, YFR050C, YOR117W, YKL145W, YMR314W, YHR200W, YOR261C, YGL048C, YGR135W, YDR427W	2864	30	4595	1.6044	0.00838661	0.000336822	0.0187709
GOTERM_CC_FAT	GO:0034515~proteasome storage granule	30	0.789474	1.2514e-05	YDL147W, YJL001W, YML092C, YOL038W, YER012W, YOR362C, YPR108W, YDL097C, YGR253C, YOR259C, YPR103W, YLR421C, YFR052W, YHR027C, YDR363W-A, YIL075C, YFR004W, YGL011C, YER094C, YER021W, YOR157C, YFR050C, YOR117W, YKL145W, YMR314W, YHR200W, YOR261C, YGL048C, YGR135W, YDR427W	2864	30	4595	1.6044	0.00838661	0.000336822	0.0187709
GOTERM_BP_FAT	GO:0006873~cellular ion homeostasis	103	2.71053	1.28409e-05	YDR492W, YKL175W, YKL080W, YIL035C, YKL040C, YLR205C, YGR029W, YCL005W-A, YGL155W, YPL202C, YHR194W, YJR049C, YOR332W, YDL142C, YDR182W, YHL047C, YDR205W, YMR021C, YLL051C, YPL135W, YOL002C, YOR147W, YOL158C, YHR050W, YDL100C, YCL017C, YDR151C, YGL019W, YOR270C, YLR023C, YML006C, YDR270W, YJR033C, YKR007W, YLR433C, YHR026W, YOR226C, YMR054W, YJR104C, YOR054C, YGR020C, YBR295W, YJL056C, YHR039C-A,…	3197	123	4870	1.27561	0.0329843	0.00111739	0.0227631
GOTERM_BP_FAT	GO:0055082~cellular chemical homeostasis	103	2.71053	1.28409e-05	YDR492W, YKL175W, YKL080W, YIL035C, YKL040C, YLR205C, YGR029W, YCL005W-A, YGL155W, YPL202C, YHR194W, YJR049C, YOR332W, YDL142C, YDR182W, YHL047C, YDR205W, YMR021C, YLL051C, YPL135W, YOL002C, YOR147W, YOL158C, YHR050W, YDL100C, YCL017C, YDR151C, YGL019W, YOR270C, YLR023C, YML006C, YDR270W, YJR033C, YKR007W, YLR433C, YHR026W, YOR226C, YMR054W, YJR104C, YOR054C, YGR020C, YBR295W, YJL056C, YHR039C-A,…	3197	123	4870	1.27561	0.0329843	0.00111739	0.0227631
GOTERM_BP_FAT	GO:0006511~ubiquitin-dependent protein catabolic process	148	3.89474	1.95231e-05	YKL124W, YJL001W, YER125W, YML029W, YER143W, YOL038W, YGL227W, YMR067C, YJR102C, YML013W, YER144C, YDR219C, YJL048C, YKL002W, YLR097C, YLR224W, YBL041W, YOL013C, YEL037C, YKL022C, YGL240W, YLR368W, YDR161W, YGL058W, YOR157C, YLR025W, YNL159C, YMR304W, YOL082W, YNL064C, YJL047C, YDR358W, YMR314W, YDL122W, YGR135W, YDR427W, YBR082C, YDL147W, YJR052W, YML092C, YFL025C, YER012W, YOR362C, YPL002C, YIL…	3197	185	4870	1.21864	0.0497164	0.00164364	0.0346067
GOTERM_CC_FAT	GO:0005624~membrane fraction	157	4.13158	1.99819e-05	YER091C, YGR223C, YDL149W, YER125W, YDR040C, YMR251W-A, YCR004C, YMR120C, YNL130C, YKR001C, YKR067W, YDR343C, YGR256W, YFL026W, YGL008C, YJL052W, YPL240C, YER177W, YLR058C, YHL028W, YMR028W, YDR038C, YNL329C, YAL054C, YER026C, YCR032W, YMR008C, YER005W, YHR094C, YCR012W, YDR050C, YOL030W, YHR174W, YGR032W, YNL006W, YDR342C, YBR298C, YBR205W, YAL002W, YDL223C, YOL082W, YNL064C, YBR041W, YGR175C, Y…	2864	206	4595	1.22277	0.013358	0.000517096	0.0299711
GOTERM_CC_FAT	GO:0005626~insoluble fraction	157	4.13158	1.99819e-05	YER091C, YGR223C, YDL149W, YER125W, YDR040C, YMR251W-A, YCR004C, YMR120C, YNL130C, YKR001C, YKR067W, YDR343C, YGR256W, YFL026W, YGL008C, YJL052W, YPL240C, YER177W, YLR058C, YHL028W, YMR028W, YDR038C, YNL329C, YAL054C, YER026C, YCR032W, YMR008C, YER005W, YHR094C, YCR012W, YDR050C, YOL030W, YHR174W, YGR032W, YNL006W, YDR342C, YBR298C, YBR205W, YAL002W, YDL223C, YOL082W, YNL064C, YBR041W, YGR175C, Y…	2864	206	4595	1.22277	0.013358	0.000517096	0.0299711
GOTERM_CC_FAT	GO:0005773~vacuole	178	4.68421	2.35568e-05	YOR320C, YKL124W, YKL175W, YGR223C, YKL080W, YNR028W, YGL023C, YPL154C, YHR205W, YDR313C, YGL008C, YNR061C, YJR161C, YJL172W, YDR262W, YKL196C, YCL005W-A, YKL103C, YLR043C, YOR332W, YNL176C, YOR273C, YDR284C, YHR174W, YER119C, YHR132C, YNL006W, YLL051C, YMR088C, YOR292C, YBR286W, YDR119W, YAL002W, YHR050W, YOR291W, YLL048C, YKL077W, YFL048C, YNR013C, YHL008C, YNL321W, YLL028W, YER072W, YOL078W, Y…	2864	237	4595	1.20499	0.0157289	0.000587009	0.0353322
GOTERM_BP_FAT	GO:0042592~homeostatic process	194	5.10526	3.105e-05	YKL175W, YDR040C, YGL023C, YLR205C, YGL008C, YCL005W-A, YHR164C, YPL202C, YJR049C, YPL059W, YHR194W, YOR332W, YDL142C, YDR182W, YML028W, YHL047C, YDR205W, YLL051C, YPL135W, YOL002C, YHR050W, YNL339C, YDL100C, YOR033C, YCL017C, YDR151C, YFL048C, YDR545W, YLR023C, YHR026W, YDR206W, YLR150W, YMR054W, YOR054C, YGR020C, YOR396W, YLR109W, YBR295W, YJL056C, YHR039C-A, YOL060C, YDR486C, YJL093C, YDL128W,…	3197	250	4870	1.18208	0.0779022	0.00253129	0.0550342
GOTERM_MF_FAT	GO:0070011~peptidase activity, acting on L-amino acid peptides	140	3.68421	3.11864e-05	YPR158W-B, YJL001W, YER143W, YNL123W, YPL154C, YMR050C, YOL038W, YDR210W-B, YML039W, YCL057W, YDR533C, YMR089C, YER144C, YOR197W, YJL172W, YPR137C-B, YPR024W, YLR163C, YKR087C, YBL041W, YPL020C, YBL022C, YKL103C, YBL100W-B, YHR132C, YMR035W, YJR029W, YOR157C, YHR214C-B, YPL257W-B, YFL002W-A, YLR389C, YBR286W, YMR304W, YMR314W, YDL122W, YGR135W, YNL045W, YER078C, YML092C, YER012W, YIL108W, YOR362C…	2810	172	4190	1.21369	0.0457923	0.0155032	0.0518173
GOTERM_BP_FAT	GO:0065002~intracellular protein transmembrane transport	78	2.05263	3.66457e-05	YLR008C, YDR395W, YBR111W-A, YNL310C, YLR378C, YMR153W, YML031W, YMR047C, YOR257W, YMR203W, YOR297C, YMR089C, YGL172W, YNR017W, YHL028W, YGR029W, YOR045W, YKL084W, YJR045C, YOR046C, YKL195W, YGR046W, YPL094C, YER017C, YDL212W, YKR065C, YLR259C, YER105C, YBL079W, YLL024C, YMR255W, YDL116W, YBR170C, YKL068W, YDR258C, YOR098C, YJL104W, YNL328C, YBR162W-A, YNL131W, YBR283C, YER087C-B, YDR192C, YIL115…	3197	91	4870	1.30569	0.0912818	0.00289641	0.064949
GOTERM_CC_FAT	GO:0001950~plasma membrane enriched fraction	74	1.94737	3.87117e-05	YER091C, YDR040C, YER125W, YCR004C, YMR120C, YDR343C, YER020W, YGR256W, YGL008C, YJL052W, YPL240C, YNL154C, YER177W, YKL094W, YLR058C, YKL035W, YDR038C, YOL086C, YLR229C, YMR008C, YMR307W, YCR012W, YDR050C, YNL271C, YHR174W, YLL024C, YDR342C, YOL109W, YNL209W, YCL040W, YDL223C, YIL105C, YML128C, YPL004C, YFL014W, YPR149W, YJL138C, YOR317W, YNL231C, YEL047C, YBR196C, YGR086C, YJL171C, YLR303W, YJR…	2864	89	4595	1.334	0.025717	0.000930048	0.0580564
GOTERM_CC_FAT	GO:0000267~cell fraction	179	4.71053	4.47242e-05	YER091C, YGR223C, YDL149W, YDR040C, YER125W, YMR251W-A, YCR004C, YMR120C, YKR001C, YNL130C, YKR067W, YDR343C, YGR256W, YOL044W, YFL026W, YGL008C, YJL052W, YDR533C, YPL240C, YER177W, YLR058C, YHL028W, YMR028W, YKL196C, YDR038C, YNL329C, YAL054C, YER026C, YCR032W, YMR008C, YER005W, YIL153W, YHR094C, YCR012W, YDR050C, YOL030W, YHR174W, YGR032W, YNL006W, YDR342C, YBR298C, YBR205W, YNL307C, YGL009C, Y…	2864	240	4595	1.19661	0.0296516	0.00103739	0.0670707
GOTERM_CC_FAT	GO:0043233~organelle lumen	537	14.1316	4.96167e-05	YNL177C, YGR084C, YPL154C, YCR079W, YHR069C, YDR432W, YPR190C, YHL020C, YNL113W, YKL059C, YDR005C, YPR004C, YDR181C, YGR116W, YLR163C, YAL021C, YBR193C, YGL237C, YDR110W, YER082C, YGR134W, YPL059W, YKL058W, YNL278W, YDR026C, YLR382C, YDL202W, YPL135W, YML078W, YGR215W, YML114C, YBR154C, YDL213C, YCL059C, YNR052C, YLR175W, YDR225W, YDR194C, YLR129W, YPL204W, YIL112W, YER050C, YPL132W, YBR181C, YPR…	2864	783	4595	1.10034	0.0328415	0.00111248	0.0744051
GOTERM_CC_FAT	GO:0070013~intracellular organelle lumen	537	14.1316	4.96167e-05	YNL177C, YGR084C, YPL154C, YCR079W, YHR069C, YDR432W, YPR190C, YHL020C, YNL113W, YKL059C, YDR005C, YPR004C, YDR181C, YGR116W, YLR163C, YAL021C, YBR193C, YGL237C, YDR110W, YER082C, YGR134W, YPL059W, YKL058W, YNL278W, YDR026C, YLR382C, YDL202W, YPL135W, YML078W, YGR215W, YML114C, YBR154C, YDL213C, YCL059C, YNR052C, YLR175W, YDR225W, YDR194C, YLR129W, YPL204W, YIL112W, YER050C, YPL132W, YBR181C, YPR…	2864	783	4595	1.10034	0.0328415	0.00111248	0.0744051
GOTERM_BP_FAT	GO:0010324~membrane invagination	111	2.92105	5.42315e-05	YGR223C, YDL161W, YDL149W, YER125W, YPL154C, YPR030W, YKR014C, YAR042W, YIL048W, YNR007C, YOR327C, YLR371W, YLR056W, YDR264C, YLR206W, YER072W, YFR022W, YNL084C, YPL145C, YBR077C, YHR171W, YGR086C, YPR185W, YBR109C, YOR322C, YGL206C, YJL036W, YKR007W, YFL039C, YHR135C, YFL004W, YPR165W, YOR034C, YPL019C, YNL032W, YOR043W, YGL180W, YFR021W, YKL203C, YNR035C, YKR021W, YLL042C, YHR001W, YHR073W, YKL…	3197	136	4870	1.24328	0.132081	0.0041577	0.0961031
GOTERM_CC_FAT	GO:0019867~outer membrane	80	2.10526	6.23142e-05	YPR183W, YPR098C, YER031C, YOR228C, YKR001C, YLL013C, YMR203W, YJL082W, YML013W, YOR285W, YKL094W, YHR017W, YOR045W, YOR089C, YER026C, YIL065C, YKL195W, YPR113W, YNL026W, YBR179C, YGR049W, YGR012W, YFL038C, YOL109W, YDR381C-A, YAR042W, YPL004C, YNL131W, YMR110C, YOR317W, YPR155C, YMR059W, YPR140W, YDR470C, YGL210W, YPR133W-A, YGR086C, YHR190W, YIL043C, YLR105C, YIL146C, YLL006W, YPR165W, YJL112W,…	2864	98	4595	1.30971	0.0410715	0.00135195	0.093438
GOTERM_CC_FAT	GO:0000324~fungal-type vacuole	138	3.63158	6.7393e-05	YKL124W, YGR223C, YKL080W, YNR028W, YGL023C, YPL154C, YHR205W, YDR313C, YNR061C, YJL172W, YJR161C, YDR262W, YKL196C, YKL103C, YLR043C, YOR332W, YNL176C, YDR284C, YHR174W, YER119C, YHR132C, YLL051C, YMR088C, YOR292C, YBR286W, YDR119W, YOR291W, YAL002W, YLL048C, YKL077W, YFL048C, YHL008C, YNL321W, YBR077C, YNL217W, YOR270C, YER123W, YNL275W, YBR162C, YKR007W, YJL151C, YNL336W, YGR254W, YPL232W, YLL…	2864	181	4595	1.22324	0.0443438	0.0014164	0.10105
GOTERM_CC_FAT	GO:0000322~storage vacuole	138	3.63158	6.7393e-05	YKL124W, YGR223C, YKL080W, YNR028W, YGL023C, YPL154C, YHR205W, YDR313C, YNR061C, YJL172W, YJR161C, YDR262W, YKL196C, YKL103C, YLR043C, YOR332W, YNL176C, YDR284C, YHR174W, YER119C, YHR132C, YLL051C, YMR088C, YOR292C, YBR286W, YDR119W, YOR291W, YAL002W, YLL048C, YKL077W, YFL048C, YHL008C, YNL321W, YBR077C, YNL217W, YOR270C, YER123W, YNL275W, YBR162C, YKR007W, YJL151C, YNL336W, YGR254W, YPL232W, YLL…	2864	181	4595	1.22324	0.0443438	0.0014164	0.10105
GOTERM_CC_FAT	GO:0000323~lytic vacuole	138	3.63158	6.7393e-05	YKL124W, YGR223C, YKL080W, YNR028W, YGL023C, YPL154C, YHR205W, YDR313C, YNR061C, YJL172W, YJR161C, YDR262W, YKL196C, YKL103C, YLR043C, YOR332W, YNL176C, YDR284C, YHR174W, YER119C, YHR132C, YLL051C, YMR088C, YOR292C, YBR286W, YDR119W, YOR291W, YAL002W, YLL048C, YKL077W, YFL048C, YHL008C, YNL321W, YBR077C, YNL217W, YOR270C, YER123W, YNL275W, YBR162C, YKR007W, YJL151C, YNL336W, YGR254W, YPL232W, YLL…	2864	181	4595	1.22324	0.0443438	0.0014164	0.10105
GOTERM_CC_FAT	GO:0005741~mitochondrial outer membrane	77	2.02632	7.0981e-05	YPR183W, YPR098C, YER031C, YOR228C, YKR001C, YLL013C, YMR203W, YJL082W, YML013W, YOR285W, YKL094W, YHR017W, YOR045W, YOR089C, YER026C, YIL065C, YKL195W, YPR113W, YNL026W, YBR179C, YGR049W, YGR012W, YOL109W, YDR381C-A, YPL004C, YNL131W, YMR110C, YOR317W, YPR155C, YMR059W, YPR140W, YDR470C, YGL210W, YPR133W-A, YGR086C, YHR190W, YIL043C, YLR105C, YIL146C, YLL006W, YPR165W, YJL112W, YLR090W, YGL219C,…	2864	94	4595	1.31424	0.0466488	0.00144659	0.106427
GOTERM_CC_FAT	GO:0031968~organelle outer membrane	79	2.07895	8.1723e-05	YPR183W, YPR098C, YER031C, YOR228C, YKR001C, YLL013C, YMR203W, YJL082W, YML013W, YOR285W, YKL094W, YHR017W, YOR045W, YOR089C, YER026C, YIL065C, YKL195W, YPR113W, YNL026W, YBR179C, YGR049W, YGR012W, YFL038C, YOL109W, YDR381C-A, YAR042W, YPL004C, YNL131W, YMR110C, YOR317W, YPR155C, YMR059W, YPR140W, YDR470C, YGL210W, YPR133W-A, YGR086C, YHR190W, YIL043C, YLR105C, YIL146C, YLL006W, YPR165W, YJL112W,…	2864	97	4595	1.30668	0.0535166	0.00161639	0.122524
GOTERM_MF_FAT	GO:0008233~peptidase activity	146	3.84211	8.48347e-05	YPR158W-B, YJL001W, YER143W, YNL123W, YPL154C, YMR050C, YOL038W, YDR210W-B, YML039W, YCL057W, YDR533C, YMR089C, YER144C, YOR197W, YJL172W, YPR137C-B, YPR024W, YLR163C, YKR087C, YBL041W, YPL020C, YBL022C, YKL103C, YIR022W, YBL100W-B, YHR132C, YMR035W, YJR029W, YOR157C, YHR214C-B, YPL257W-B, YFL002W-A, YLR389C, YBR286W, YMR304W, YMR314W, YDL122W, YGR135W, YNL045W, YER078C, YML092C, YER012W, YIL108W…	2810	182	4190	1.19616	0.119717	0.0313752	0.140897
GOTERM_BP_FAT	GO:0009266~response to temperature stimulus	168	4.42105	0.000144526	YPL071C, YAL053W, YMR037C, YNL123W, YBL049W, YDR357C, YDL091C, YDR343C, YKL091C, YDR533C, YMR090W, YLR019W, YOR052C, YJR161C, YCL044C, YHL028W, YIR036C, YER079W, YML070W, YHR088W, YMR169C, YKL103C, YOR208W, YAL060W, YDR171W, YDR406W, YDR512C, YDR162C, YPL013C, YJL068C, YDR342C, YOR007C, YDR258C, YOR292C, YGR088W, YDL223C, YDL100C, YLL010C, YGR019W, YGL133W, YMR246W, YKR049C, YKL104C, YLR216C, YGR…	3197	217	4870	1.17933	0.314448	0.0107286	0.255921
GOTERM_CC_FAT	GO:0022624~proteasome accessory complex	24	0.631579	0.000176665	YDL147W, YER021W, YDL020C, YFR010W, YER012W, YPR108W, YDL097C, YDL007W, YOR259C, YLR421C, YOR117W, YKL145W, YFR052W, YHR027C, YOR261C, YHR200W, YGR232W, YDR363W-A, YDR394W, YIL075C, YFR004W, YGL048C, YBR272C, YDR427W	2864	24	4595	1.6044	0.112109	0.00339156	0.264692
GOTERM_CC_FAT	GO:0005838~proteasome regulatory particle	24	0.631579	0.000176665	YDL147W, YER021W, YDL020C, YFR010W, YER012W, YPR108W, YDL097C, YDL007W, YOR259C, YLR421C, YOR117W, YKL145W, YFR052W, YHR027C, YOR261C, YHR200W, YGR232W, YDR363W-A, YDR394W, YIL075C, YFR004W, YGL048C, YBR272C, YDR427W	2864	24	4595	1.6044	0.112109	0.00339156	0.264692
GOTERM_CC_FAT	GO:0012505~endomembrane system	252	6.63158	0.000260773	YBR183W, YDR395W, YBL102W, YDR302W, YML029W, YMR153W, YMR047C, YLR330W, YHL020C, YKL176C, YML013W, YGL022W, YMR200W, YLL052C, YNL263C, YOR046C, YOL013C, YDL212W, YOL062C, YEL002C, YDL116W, YBL040C, YGR202C, YKL068W, YEL042W, YFL038C, YJL053W, YPL125W, YER044C, YAR042W, YGR270W, YLR078C, YDR192C, YFL048C, YER110C, YPL145C, YFL025C, YGL206C, YGR048W, YGL035C, YKL057C, YLR207W, YGR119C, YNR016C, YPL…	2864	354	4595	1.14211	0.160982	0.00486378	0.390478
GOTERM_MF_FAT	GO:0019829~cation-transporting ATPase activity	27	0.710526	0.000282777	YOR270C, YBL099W, YKL080W, YGL006W, YDR270W, YJR033C, YLR447C, YHR026W, YMR054W, YDR298C, YDL185W, YGR020C, YBR039W, YOR332W, YEL027W, YHR039C-A, YMR205C, YPL271W, YJR121W, YPL234C, YGR240C, YBR127C, YDL100C, YPR036W, YDL004W, YGL167C, YEL051W	2810	27	4190	1.4911	0.346278	0.0815012	0.468921
GOTERM_BP_FAT	GO:0006357~regulation of transcription from RNA polymerase II promoter	200	5.26316	0.000287148	YOL063C, YMR312W, YMR037C, YPR030W, YDL214C, YBR083W, YML113W, YHL020C, YER159C, YBL008W, YGR116W, YAL021C, YLR266C, YPR025C, YNL025C, YGR134W, YJL115W, YPR065W, YML091C, YNL278W, YLR176C, YOR083W, YBR245C, YMR172W, YOR066W, YDR311W, YGR270W, YOL012C, YDR397C, YGL133W, YNR052C, YPR052C, YDR225W, YPL089C, YOR372C, YDR216W, YGL220W, YCL055W, YIL056W, YFL039C, YOL001W, YGL035C, YHL009C, YPR072W, YDR…	3197	264	4870	1.15402	0.527699	0.0206216	0.507863
GOTERM_CC_FAT	GO:0016591~DNA-directed RNA polymerase II, holoenzyme	51	1.34211	0.000312202	YBR236C, YML098W, YGR274C, YER148W, YOR224C, YAL021C, YDR404C, YPL254W, YPR025C, YBR198C, YOR194C, YIL143C, YKL058W, YPL129W, YDL108W, YDR460W, YDR311W, YOR123C, YML114C, YDR392W, YOR210W, YBR154C, YPR187W, YMR236W, YOL148C, YOR151C, YGL112C, YHR143W-A, YER171W, YJL140W, YGL244W, YDR145W, YLR005W, YMR005W, YML010W, YPL082C, YOL005C, YKL028W, YGR186W, YDR167W, YDR079C-A, YDL140C, YPL122C, YLR055C,…	2864	60	4595	1.36374	0.189533	0.0056635	0.467319
GOTERM_BP_FAT	GO:0043623~cellular protein complex assembly	100	2.63158	0.000327963	YPL144W, YDR395W, YMR153W, YPL240C, YJR034W, YDR379C-A, YFL007W, YKL053C-A, YML085C, YLL018C-A, YBL022C, YPL215W, YMR098C, YFL037W, YER105C, YDR512C, YBL059C-A, YDR359C, YPL125W, YER110C, YDR427W, YGL087C, YLR347C, YMR186W, YJL180C, YIL007C, YKL122C, YHR027C, YDR375C, YGR174C, YGL153W, YDL092W, YHR115C, YIL098C, YBR037C, YER154W, YBR044C, YEL003W, YLR199C, YPL189C-A, YMR168C, YDL088C, YJL003W, YD…	3197	124	4870	1.22847	0.575473	0.0228902	0.579852
GOTERM_CC_FAT	GO:0005763~mitochondrial small ribosomal subunit	30	0.789474	0.000333323	YDR494W, YPR166C, YDR337W, YGR084C, YPL118W, YNL081C, YDL045W-A, YDR041W, YDR347W, YBR251W, YDR175C, YFR049W, YER050C, YGL129C, YJR101W, YHL004W, YNL306W, YJR113C, YOR158W, YNL137C, YKL155C, YKL003C, YIL093C, YPL013C, YBL090W, YNR037C, YBR146W, YGR215W, YGR165W, YMR188C	2864	32	4595	1.50412	0.200976	0.00588692	0.49886
GOTERM_CC_FAT	GO:0000314~organellar small ribosomal subunit	30	0.789474	0.000333323	YDR494W, YPR166C, YDR337W, YGR084C, YPL118W, YNL081C, YDL045W-A, YDR041W, YDR347W, YBR251W, YDR175C, YFR049W, YER050C, YGL129C, YJR101W, YHL004W, YNL306W, YJR113C, YOR158W, YNL137C, YKL155C, YKL003C, YIL093C, YPL013C, YBL090W, YNR037C, YBR146W, YGR215W, YGR165W, YMR188C	2864	32	4595	1.50412	0.200976	0.00588692	0.49886
GOTERM_CC_FAT	GO:0016469~proton-transporting two-sector ATPase complex	33	0.868421	0.000374023	YOR270C, YBL099W, YLR295C, YKL080W, YKL016C, YJR033C, YDL181W, YLR447C, YHR026W, YMR054W, YDR298C, YDL185W, YCL005W-A, YGR020C, YOL077W-A, YPR020W, YBR039W, YDR377W, YOR332W, YEL027W, YPL078C, YHR039C-A, YPL271W, YJR121W, YPL234C, YGR008C, YBR127C, YDL130W-A, YPR036W, YDL004W, YML081C-A, YDR322C-A, YEL051W	2864	36	4595	1.4707	0.222572	0.00643471	0.559612
GOTERM_BP_FAT	GO:0007568~aging	63	1.65789	0.00038276	YMR037C, YHR205W, YOR360C, YER020W, YNL021W, YNL330C, YOL081W, YGL208W, YHL003C, YOR367W, YNL329C, YGL037C, YPR024W, YFL033C, YDR110W, YHR164C, YIL065C, YOR209C, YHR008C, YMR190C, YOL025W, YLR442C, YLR368W, YGL014W, YBR010W, YJL005W, YGR132C, YDL047W, YDR477W, YGL115W, YGR231C, YML120C, YJL141C, YGL178W, YFL039C, YGL253W, YBR126C, YGL035C, YLR310C, YDL035C, YIL033C, YJR104C, YDL042C, YKL008C, YOR…	3197	74	4870	1.29687	0.632106	0.0259716	0.676426
GOTERM_BP_FAT	GO:0055080~cation homeostasis	91	2.39474	0.000402177	YBR024W, YDR492W, YKL175W, YKL080W, YLR220W, YDR436W, YKL040C, YLR205C, YGL008C, YGR029W, YDL185W, YCL005W-A, YOL122C, YML132W, YGL155W, YER174C, YPL177C, YLR034C, YPL202C, YJR049C, YDR456W, YEL065W, YOR332W, YKL096W-A, YLR136C, YDR182W, YPL224C, YHL047C, YDR205W, YMR021C, YLR126C, YLL051C, YPL234C, YKL064W, YPL135W, YKR050W, YMR243C, YOL002C, YDR202C, YOL158C, YHR050W, YEL031W, YDL100C, YBR036C,…	3197	112	4870	1.23768	0.650306	0.0265813	0.710625
GOTERM_BP_FAT	GO:0030003~cellular cation homeostasis	88	2.31579	0.000428584	YBR024W, YDR492W, YKL175W, YKL080W, YLR220W, YDR436W, YKL040C, YLR205C, YGR029W, YDL185W, YCL005W-A, YOL122C, YML132W, YGL155W, YER174C, YPL177C, YLR034C, YPL202C, YJR049C, YDR456W, YEL065W, YOR332W, YLR136C, YDR182W, YPL224C, YHL047C, YDR205W, YMR021C, YLR126C, YLL051C, YPL234C, YKL064W, YPL135W, YKR050W, YMR243C, YDR202C, YOL002C, YOL158C, YHR050W, YEL031W, YDL100C, YBR036C, YPR036W, YCL017C, Y…	3197	108	4870	1.24121	0.673623	0.0276044	0.757116
GOTERM_BP_FAT	GO:0006626~protein targeting to mitochondrion	47	1.23684	0.000434499	YHR024C, YLR008C, YPR133W-A, YNL310C, YHR005C-A, YLL006W, YMR203W, YOR297C, YMR089C, YJL054W, YPL240C, YNR017W, YGR029W, YPL063W, YOR045W, YKL084W, YLR163C, YJR045C, YOL026C, YNL121C, YGR101W, YKL195W, YNL070W, YGR046W, YGR082W, YER017C, YEL020W-A, YKR065C, YMR150C, YNL026W, YLR259C, YOL009C, YOR232W, YMR035W, YAL005C, YGR181W, YDR258C, YHR083W, YJL104W, YJR135W-A, YGR028W, YNL328C, YNL064C, YNL1…	3197	53	4870	1.35085	0.678628	0.027307	0.767528
GOTERM_BP_FAT	GO:0070585~protein localization in mitochondrion	47	1.23684	0.000434499	YHR024C, YLR008C, YPR133W-A, YNL310C, YHR005C-A, YLL006W, YMR203W, YOR297C, YMR089C, YJL054W, YPL240C, YNR017W, YGR029W, YPL063W, YOR045W, YKL084W, YLR163C, YJR045C, YOL026C, YNL121C, YGR101W, YKL195W, YNL070W, YGR046W, YGR082W, YER017C, YEL020W-A, YKR065C, YMR150C, YNL026W, YLR259C, YOL009C, YOR232W, YMR035W, YAL005C, YGR181W, YDR258C, YHR083W, YJL104W, YJR135W-A, YGR028W, YNL328C, YNL064C, YNL1…	3197	53	4870	1.35085	0.678628	0.027307	0.767528
GOTERM_CC_FAT	GO:0016023~cytoplasmic membrane-bounded vesicle	89	2.34211	0.000440108	YGR223C, YNL272C, YGR284C, YFR051C, YIL004C, YIL076W, YPR029C, YLR330W, YGR057C, YKL176C, YGL054C, YAL030W, YJL099W, YKL196C, YJR125C, YPL010W, YGL200C, YJR005W, YJL044C, YNL263C, YMR307W, YER005W, YDR100W, YNL044W, YNL287W, YJL207C, YEL065W, YOL062C, YCL001W, YHL047C, YKR039W, YJL068C, YJR134C, YMR162C, YNL192W, YNL049C, YML012W, YDR189W, YPL085W, YBR102C, YIL109C, YOL158C, YHR050W, YIL048W, YGL…	2864	114	4595	1.25256	0.256404	0.00737908	0.658184
GOTERM_CC_FAT	GO:0031988~membrane-bounded vesicle	89	2.34211	0.000440108	YGR223C, YNL272C, YGR284C, YFR051C, YIL004C, YIL076W, YPR029C, YLR330W, YGR057C, YKL176C, YGL054C, YAL030W, YJL099W, YKL196C, YJR125C, YPL010W, YGL200C, YJR005W, YJL044C, YNL263C, YMR307W, YER005W, YDR100W, YNL044W, YNL287W, YJL207C, YEL065W, YOL062C, YCL001W, YHL047C, YKR039W, YJL068C, YJR134C, YMR162C, YNL192W, YNL049C, YML012W, YDR189W, YPL085W, YBR102C, YIL109C, YOL158C, YHR050W, YIL048W, YGL…	2864	114	4595	1.25256	0.256404	0.00737908	0.658184
GOTERM_BP_FAT	GO:0016567~protein ubiquitination	71	1.86842	0.000460806	YBL084C, YLR167W, YER125W, YGL141W, YJL173C, YPL055C, YLR127C, YKL034W, YDR313C, YDL165W, YDL064W, YKL059C, YDL013W, YIL148W, YLR097C, YDR054C, YER116C, YKL022C, YGL240W, YDR092W, YGR184C, YIL038C, YPL046C, YLR368W, YLR032W, YGL058W, YDL190C, YDL132W, YDR260C, YER100W, YMR247C, YNL116W, YMR080C, YAR007C, YJR090C, YDR457W, YBR082C, YFR036W, YBR165W, YJR052W, YGL087C, YKR094C, YIL046W, YBR114W, YDR…	3197	85	4870	1.27241	0.699979	0.0282574	0.81382
GOTERM_BP_FAT	GO:0009408~response to heat	156	4.10526	0.00048755	YPL071C, YAL053W, YMR037C, YNL123W, YBL049W, YDR357C, YDL091C, YDR343C, YKL091C, YDR533C, YMR090W, YLR019W, YOR052C, YJR161C, YCL044C, YHL028W, YIR036C, YER079W, YML070W, YHR088W, YKL103C, YOR208W, YAL060W, YDR512C, YDR406W, YDR162C, YPL013C, YJL068C, YDR342C, YOR007C, YDR258C, YOR292C, YGR088W, YDL223C, YDL100C, YLL010C, YGR019W, YGL133W, YMR246W, YKR049C, YKL104C, YLR216C, YGR086C, YDR420W, YFR…	3197	203	4870	1.17062	0.720231	0.0291886	0.860859
GOTERM_MF_FAT	GO:0042625~ATPase activity, coupled to transmembrane movement of ions	38	1	0.00053462	YBL099W, YOR270C, YKL080W, YDR040C, YGL006W, YDR270W, YJR033C, YLR447C, YGL008C, YHR026W, YMR054W, YDR298C, YDL185W, YDR038C, YCL005W-A, YGR020C, YBR039W, YBR295W, YOR332W, YEL027W, YHR039C-A, YMR205C, YPL271W, YJR121W, YPL234C, YGR240C, YMR162C, YOR291W, YBR127C, YEL031W, YIL048W, YDL100C, YER166W, YPR036W, YDL004W, YDR039C, YGL167C, YEL051W	2810	41	4190	1.382	0.552352	0.125373	0.884805
GOTERM_MF_FAT	GO:0004175~endopeptidase activity	97	2.55263	0.000607345	YPR158W-B, YJL001W, YER143W, YPL154C, YNL123W, YMR050C, YDR210W-B, YOL038W, YML039W, YCL057W, YMR089C, YOR197W, YPR137C-B, YPR024W, YKR087C, YLR163C, YBL041W, YBL022C, YBL100W-B, YHR132C, YMR035W, YJR029W, YOR157C, YPL257W-B, YHR214C-B, YLR389C, YFL002W-A, YMR314W, YGR135W, YML092C, YER012W, YOR362C, YOL098C, YNL284C-B, YOR259C, YOR142W-B, YFR052W, YHR027C, YNL238W, YOR192C-B, YPR158C-D, YDR034C-…	2810	119	4190	1.21544	0.598729	0.122296	1.0046
GOTERM_BP_FAT	GO:0006897~endocytosis	78	2.05263	0.000639582	YDL161W, YER125W, YIR006C, YPR030W, YNL154C, YAL030W, YOR089C, YJR125C, YDR490C, YCR094W, YCR009C, YKR014C, YHR161C, YBR214W, YAR042W, YIL048W, YPL004C, YER166W, YJL084C, YOR327C, YLR056W, YLR371W, YDR264C, YLR206W, YNL084C, YFR022W, YPL145C, YHR016C, YGR086C, YOR018W, YDR129C, YBR109C, YOR322C, YGL206C, YGR241C, YFL039C, YIL002C, YHR135C, YPR165W, YOR034C, YCL034W, YNL032W, YML001W, YLR342W, YOR…	3197	95	4870	1.25071	0.811964	0.0372678	1.12787
GOTERM_BP_FAT	GO:0070647~protein modification by small protein conjugation or removal	107	2.81579	0.000660543	YER125W, YMR312W, YJL173C, YDR313C, YOR138C, YER144C, YKL059C, YIL148W, YLR097C, YPL020C, YKL022C, YNR051C, YGL240W, YLR368W, YIL008W, YGL058W, YMR304W, YMR247C, YMR080C, YDL122W, YBR082C, YDR139C, YJR052W, YGL087C, YHR171W, YDR409W, YIL046W, YMR275C, YHR134W, YKL010C, YNL230C, YPR072W, YPL047W, YMR100W, YHR166C, YBR058C, YIL071C, YGR072W, YLR128W, YHR115C, YLR024C, YLR443W, YIL098C, YDR069C, YOL…	3197	135	4870	1.20736	0.821989	0.0376274	1.16463
GOTERM_BP_FAT	GO:0006366~transcription from RNA polymerase II promoter	132	3.47368	0.000682263	YLR430W, YML098W, YPL190C, YER045C, YER139C, YCR052W, YBL103C, YBL008W, YLR321C, YGR116W, YAL021C, YDR303C, YMR091C, YBR193C, YPR025C, YPL202C, YNL025C, YLR357W, YKL058W, YNL216W, YOL135C, YKL160W, YDL108W, YPL042C, YDR311W, YML114C, YBR154C, YBL093C, YNL139C, YNR052C, YIL036W, YOL067C, YDR174W, YOR151C, YER022W, YHR143W-A, YHR054C, YDR145W, YJL140W, YNL230C, YKR008W, YPR072W, YML010W, YMR005W, Y…	3197	170	4870	1.1828	0.831813	0.0380126	1.2027
GOTERM_MF_FAT	GO:0022890~inorganic cation transmembrane transporter activity	96	2.52632	0.00074127	YLR295C, YKL175W, YGR183C, YKL080W, YPL060W, YDR040C, YLR130C, YKL016C, YLR220W, YGL255W, YJL166W, YGL008C, YHR051W, YNR055C, YML123C, YDL185W, YDR038C, YCL005W-A, YOL122C, YPR020W, YBR039W, YGL187C, YNL052W, YDR456W, YEL065W, YOR332W, YMR205C, YFR033C, YHL047C, YDR205W, YGL226W, YPL234C, YMR256C, YKL064W, YIL111W, YKR050W, YBL045C, YMR243C, YOL158C, YHR050W, YPR036W, YDR322C-A, YFL050C, YNL321W,…	2810	118	4190	1.2131	0.671935	0.130048	1.22484
GOTERM_BP_FAT	GO:0006461~protein complex assembly	182	4.78947	0.00074208	YPL144W, YDL149W, YDR395W, YKL016C, YMR153W, YML098W, YFL026W, YER045C, YMR089C, YPL240C, YNL039W, YJR034W, YDR379C-A, YFL007W, YBL103C, YCL005W-A, YKL053C-A, YML085C, YPR025C, YPL202C, YLL018C-A, YKL195W, YBL022C, YPL215W, YMR098C, YFL037W, YNL026W, YER105C, YDR512C, YKL058W, YBL059C-A, YDL108W, YDR359C, YFL038C, YPL125W, YDR311W, YML114C, YER110C, YDR427W, YIL036W, YGL087C, YOL067C, YOR270C, YD…	3197	241	4870	1.15038	0.856157	0.0404165	1.3075
GOTERM_BP_FAT	GO:0070271~protein complex biogenesis	182	4.78947	0.00074208	YPL144W, YDL149W, YDR395W, YKL016C, YMR153W, YML098W, YFL026W, YER045C, YMR089C, YPL240C, YNL039W, YJR034W, YDR379C-A, YFL007W, YBL103C, YCL005W-A, YKL053C-A, YML085C, YPR025C, YPL202C, YLL018C-A, YKL195W, YBL022C, YPL215W, YMR098C, YFL037W, YNL026W, YER105C, YDR512C, YKL058W, YBL059C-A, YDL108W, YDR359C, YFL038C, YPL125W, YDR311W, YML114C, YER110C, YDR427W, YIL036W, YGL087C, YOL067C, YOR270C, YD…	3197	241	4870	1.15038	0.856157	0.0404165	1.3075
GOTERM_CC_FAT	GO:0030120~vesicle coat	31	0.815789	0.000774105	YGL206C, YFR051C, YIL076W, YPR029C, YKL176C, YGR057C, YJR125C, YPL010W, YPL218W, YJR005W, YPL259C, YJL207C, YNL287W, YOL062C, YER122C, YHR098C, YDR238C, YNL049C, YDL195W, YPL085W, YJR058C, YDR153C, YIL109C, YGL137W, YLR170C, YPR181C, YLR208W, YDL145C, YDR517W, YKL135C, YGR167W	2864	34	4595	1.46283	0.406177	0.0126311	1.15498
GOTERM_BP_FAT	GO:0016044~membrane organization	198	5.21053	0.000781945	YGR223C, YNR047W, YPL154C, YPR030W, YKL196C, YDL142C, YNL026W, YDL116W, YBR185C, YKR014C, YIL068C, YFL038C, YLR025W, YAR042W, YLR078C, YDL100C, YNR007C, YLR371W, YLR206W, YER072W, YER083C, YPL145C, YLR189C, YGR086C, YOR322C, YBR109C, YGL206C, YFL039C, YKL096W, YFL004W, YPL232W, YJL054W, YOR034C, YGR009C, YPL019C, YOR043W, YNR016C, YNR035C, YKR021W, YLL042C, YHR001W, YFL005W, YHR114W, YOR109W, YDR…	3197	264	4870	1.14248	0.870392	0.0416742	1.37728
GOTERM_CC_FAT	GO:0000329~fungal-type vacuole membrane	70	1.84211	0.000837035	YKL080W, YGL212W, YLR220W, YJL100W, YOL119C, YHR205W, YDR313C, YCR023C, YOL129W, YJR138W, YDL185W, YMR160W, YBR241C, YLR034C, YPL100W, YNL054W, YOR332W, YDR284C, YLL024C, YER119C, YKL064W, YMR088C, YOL092W, YDR119W, YOR291W, YLR240W, YPR036W, YML121W, YDR229W, YEL051W, YBR077C, YOR270C, YPL180W, YGL006W, YER123W, YDL077C, YKR007W, YLR447C, YNL326C, YPL232W, YDR128W, YNL101W, YDL123W, YLL015W, YHR…	2864	88	4595	1.27623	0.430821	0.0133285	1.24832
GOTERM_BP_FAT	GO:0045944~positive regulation of transcription from RNA polymerase II promoter	79	2.07895	0.000938155	YBR111W-A, YER125W, YDR173C, YBR083W, YMR042W, YNL103W, YBR089C-A, YNL021W, YHL020C, YNL330C, YER159C, YOL071W, YDR423C, YHR084W, YLR449W, YLR266C, YER040W, YOR172W, YML091C, YKR038C, YER109C, YDR512C, YKL043W, YPR199C, YDR516C, YLR176C, YMR021C, YOR230W, YGL130W, YDL108W, YBR245C, YGR270W, YHR006W, YDR397C, YOR229W, YPR052C, YPL089C, YPL116W, YDR463W, YGL150C, YCL055W, YGL071W, YIR033W, YEL009C,…	3197	97	4870	1.24063	0.913845	0.0488018	1.65026
GOTERM_BP_FAT	GO:0006979~response to oxidative stress	68	1.78947	0.000939337	YHR106W, YMR037C, YHR183W, YHR205W, YCL033C, YJL101C, YBR216C, YOR297C, YOR197W, YGR029W, YLR225C, YFL033C, YHR111W, YEL052W, YER174C, YJR096W, YPL202C, YPL059W, YHR008C, YLR043C, YIL008W, YNL036W, YML028W, YLR248W, YBL055C, YNL080C, YPL196W, YIL147C, YNL241C, YGR088W, YFL014W, YDL047W, YBR046C, YBL064C, YNL099C, YNL259C, YDR011W, YKR066C, YHR104W, YCL035C, YFL039C, YIR037W, YDR368W, YDR346C, YJR…	3197	82	4870	1.26323	0.914111	0.0479084	1.65233
GOTERM_BP_FAT	GO:0032446~protein modification by small protein conjugation	87	2.28947	0.000941992	YBL084C, YLR167W, YER125W, YGL141W, YMR312W, YJL173C, YPL055C, YLR127C, YKL034W, YPL003W, YDR313C, YDL165W, YDL064W, YKL059C, YDL013W, YIL148W, YLR097C, YDR054C, YER116C, YKL022C, YGL211W, YGL240W, YDR092W, YGR184C, YIL038C, YPL046C, YPR180W, YLR368W, YIL008W, YLR032W, YGL058W, YDL190C, YNL229C, YDL132W, YDR260C, YER100W, YMR247C, YNL116W, YMR080C, YAR007C, YJR090C, YDR457W, YBR082C, YDR139C, YFR…	3197	108	4870	1.22711	0.914705	0.0471211	1.65696
GOTERM_BP_FAT	GO:0006367~transcription initiation from RNA polymerase II promoter	41	1.07895	0.000966303	YOL067C, YIL036W, YGL112C, YML098W, YPR008W, YER045C, YPR086W, YER148W, YGR274C, YDR145W, YOL089C, YLR005W, YBL103C, YMR005W, YPL177C, YPR025C, YPL202C, YBR198C, YKL028W, YNL314W, YOR194C, YDR167W, YGR186W, YIL143C, YDR079C-A, YKL058W, YFL021W, YPL122C, YPL129W, YDL108W, YPL011C, YML069W, YDR460W, YKR062W, YGL166W, YGL207W, YDR311W, YGR005C, YML114C, YPR056W, YMR236W	3197	46	4870	1.35773	0.919958	0.0474014	1.69938
GOTERM_BP_FAT	GO:0010035~response to inorganic substance	41	1.07895	0.000966303	YDR492W, YKR066C, YGL220W, YDL020C, YHR106W, YNL103W, YJL101C, YIL046W, YOR297C, YOR197W, YJR104C, YDR423C, YLR006C, YLL029W, YLR109W, YHR008C, YMR058W, YOR031W, YHR053C, YLL043W, YPR199C, YLR248W, YHR206W, YNR074C, YNL241C, YIL147C, YNL229C, YMR243C, YOL002C, YGL166W, YHR055C, YMR022W, YDR135C, YGR088W, YLL026W, YDL100C, YDR353W, YML007W, YBL064C, YER075C, YLR113W, YDR011W	3197	46	4870	1.35773	0.919958	0.0474014	1.69938
GOTERM_BP_FAT	GO:0006163~purine nucleotide metabolic process	65	1.71053	0.000981572	YLR295C, YAR015W, YKL080W, YDR040C, YKL016C, YMR120C, YGL008C, YDR408C, YML056C, YDL185W, YDR038C, YPR020W, YBR039W, YMR300C, YOR128C, YDR399W, YLR359W, YOR332W, YML022W, YPL234C, YMR162C, YGR061C, YOR291W, YEL031W, YIL048W, YJL005W, YKL067W, YER166W, YPR036W, YDR322C-A, YEL051W, YJR133W, YBL099W, YOR270C, YNL220W, YGL006W, YDR270W, YLR432W, YLR447C, YBR248C, YHR026W, YMR054W, YDR298C, YDR454C, Y…	3197	78	4870	1.26942	0.92309	0.047246	1.72601
